# Supplementary material for: Phenylalanine-tRNA aminoacylation is compromised by ALS/FTD-associated C9orf72 C4G2 repeat RNA
Source: Nat Commun. 2023 Sep 16;14:5764. doi: 10.1038/s41467-023-41511-3 (PMC10505166; doi:10.1038/s41467-023-41511-3)
Supplement: Supplementary file 4 — Supplementary data 1 [file 41467_2023_41511_MOESM4_ESM.xlsx]

## Sheet: Description
Table S3. Identified proteins from mass spectrometry analysis of RIPA fractions from C9orf72 mutation positive and control lymphoblastoids. Worksheets represent all protein detected, proteins used for quantification and analysis of ratio of downregulated and upregulated proteins in relation to Phe content.

## Sheet: Identified protein list
Accession	Description	Gene	Exp. q-value	Sum PEP Score	Coverage [%]	# Peptides	# PSMs	# Unique Peptides	# AAs	MW [kDa]	calc. pI	Mascot Score	# Razor Peptides	C9-1	C9-2	C9-3	C9-4	C9-5	C9-6	CTR1	CTR2	CTR3	CTR4	CTR5	CTR6
P35579	Myosin-9	MYH9	0	1065.36	62	136	1913	119	1960	226.4	5.6	47805	17	2.8822e+09	3.12973e+09	2.78309e+09	2.96998e+09	3.08255e+09	3.32995e+09	2.89981e+09	2.77183e+09	2.78924e+09	2.54943e+09	2.9969e+09	2.43963e+09
Q9Y490	Talin-1	TLN1	0	995.091	67	124	1304	18	2541	269.6	6.07	42143	105	9.13722e+08	1.10566e+09	1.07415e+09	9.01719e+08	7.88729e+08	9.47558e+08	8.16194e+08	9.00258e+08	9.70363e+08	7.90887e+08	8.16589e+08	7.45201e+08
Q14204	Cytoplasmic dynein 1 heavy chain 1	DYNC1H1	0	987.331	47	174	1569	174	4646	532.1	6.4	30581	0	4.70109e+08	4.91765e+08	5.04565e+08	4.6415e+08	4.56454e+08	4.75214e+08	4.03436e+08	5.05661e+08	4.06238e+08	4.35894e+08	3.86557e+08	3.25944e+08
P78527	DNA-dependent protein kinase catalytic subunit	PRKDC	0	881.13	46	163	1571	163	4128	468.8	7.12	34944	0	9.68043e+08	8.32944e+08	8.15941e+08	8.80777e+08	9.96683e+08	8.87089e+08	9.41246e+08	9.29205e+08	8.45212e+08	1.00815e+09	7.71892e+08	9.42046e+08
Q13813	Spectrin alpha chain, non-erythrocytic 1	SPTAN1	0	797.87	62	125	1196	125	2472	284.4	5.35	29583	0	5.14463e+08	3.58747e+08	4.23844e+08	6.19984e+08	5.85514e+08	4.93728e+08	5.3718e+08	3.85956e+08	4.26435e+08	3.84849e+08	4.82271e+08	5.13389e+08
Q63HN8	E3 ubiquitin-protein ligase RNF213	RNF213	0	794.812	35	144	1108	144	5207	591	6.48	22954	0	2.76056e+08	2.19325e+08	2.21618e+08	3.23564e+08	3.36368e+08	3.12904e+08	2.80007e+08	2.41874e+08	4.23405e+08	1.89142e+08	3.51447e+08	4.06568e+08
Q01082	Spectrin beta chain, non-erythrocytic 1	SPTBN1	0	794.398	56	109	1032	107	2364	274.4	5.57	26756	2	5.11042e+08	3.4594e+08	4.29216e+08	5.61887e+08	5.64173e+08	4.56414e+08	5.14781e+08	3.62687e+08	4.13629e+08	3.5634e+08	4.45991e+08	4.53526e+08
Q7Z6Z7	E3 ubiquitin-protein ligase HUWE1	HUWE1	0	740.157	38	110	973	110	4374	481.6	5.22	26575	0	2.40343e+08	2.12033e+08	2.04288e+08	1.90984e+08	2.47636e+08	2.45927e+08	2.32033e+08	2.3045e+08	2.02704e+08	2.31204e+08	1.94591e+08	2.04289e+08
P21333	Filamin-A	FLNA	0	714.298	58	106	1029	98	2647	280.6	6.06	25414	8	1.3046e+09	5.68039e+08	9.46372e+08	3.89254e+08	6.90112e+08	4.36985e+08	6.20371e+08	3.43151e+08	5.28847e+08	2.42245e+08	5.43368e+08	4.94489e+08
P49327	Fatty acid synthase	FASN	0	712.273	56	90	964	90	2511	273.3	6.44	25130	0	6.09622e+08	8.01404e+08	6.56331e+08	6.10827e+08	8.68934e+08	7.60525e+08	7.36752e+08	8.0299e+08	7.55469e+08	8.22586e+08	5.61129e+08	6.29831e+08
Q00610	Clathrin heavy chain 1	CLTC	0	674.224	66	87	1011	69	1675	191.5	5.69	28375	19	9.18288e+08	1.01612e+09	9.91737e+08	1.07229e+09	1.05724e+09	1.07274e+09	1.10556e+09	1.08714e+09	1.0948e+09	1.04138e+09	1.03179e+09	1.09508e+09
Q92616	eIF-2-alpha kinase activator GCN1	GCN1	0	647.285	50	106	955	106	2671	292.5	7.43	20873	0	2.52264e+08	2.51339e+08	2.50422e+08	2.50749e+08	2.2729e+08	1.86826e+08	2.24062e+08	2.39322e+08	2.26409e+08	2.74773e+08	2.68045e+08	2.0364e+08
Q9UPN3	Microtubule-actin cross-linking factor 1, isoforms 1/2/3/5	MACF1	0	561.994	19	106	599	102	7388	837.8	5.39	11453	4	1.46114e+08	1.19921e+08	1.20931e+08	1.01112e+08	9.89827e+07	1.08494e+08	8.38669e+07	1.08725e+08	8.76492e+07	9.24899e+07	9.71366e+07	6.13064e+07
Q09666	Neuroblast differentiation-associated protein AHNAK	AHNAK	0	554.878	40	108	349	108	5890	628.7	6.15	6881	0	3.24141e+08	1.91262e+08	3.3883e+08	1.93176e+08	2.89755e+08	2.72174e+08	1.92905e+08	2.20977e+08	2.83263e+08	1.25519e+08	3.71631e+08	2.00591e+08
P12270	Nucleoprotein TPR	TPR	0	512.105	43	81	724	81	2363	267.1	5.02	18884	0	2.19725e+08	2.07023e+08	1.90917e+08	1.83383e+08	2.22473e+08	2.24473e+08	2.16401e+08	2.18191e+08	2.13334e+08	1.86525e+08	2.05367e+08	1.94225e+08
P46940	Ras GTPase-activating-like protein IQGAP1	IQGAP1	0	509.056	58	72	729	71	1657	189.1	6.48	21477	1	3.88886e+08	4.2891e+08	4.56563e+08	4.71544e+08	4.40399e+08	3.73516e+08	4.75312e+08	3.68243e+08	4.49231e+08	3.6019e+08	4.41196e+08	5.09148e+08
Q14980	Nuclear mitotic apparatus protein 1	NUMA1	0	498.314	46	72	616	72	2115	238.1	5.78	18489	0	1.5182e+08	1.33774e+08	1.02759e+08	1.61418e+08	1.6531e+08	1.35366e+08	1.71802e+08	1.26558e+08	1.40492e+08	1.34271e+08	1.28932e+08	1.47477e+08
P07814	Bifunctional glutamate/proline--tRNA ligase	EPRS1	0	478.067	58	72	762	71	1512	170.5	7.33	17814	1	3.41177e+08	3.49879e+08	3.49834e+08	3.29445e+08	3.91567e+08	3.45682e+08	4.06961e+08	3.71903e+08	3.38436e+08	3.69273e+08	3.18201e+08	3.30593e+08
Q6P2Q9	Pre-mRNA-processing-splicing factor 8	PRPF8	0	473.146	44	86	845	86	2335	273.4	8.84	14658	0	3.00808e+08	2.46847e+08	2.76177e+08	3.12161e+08	2.60108e+08	2.6523e+08	2.52794e+08	2.29433e+08	2.50069e+08	2.51818e+08	2.45455e+08	2.35478e+08
O75643	U5 small nuclear ribonucleoprotein 200 kDa helicase	SNRNP200	0	469.566	46	76	719	76	2136	244.4	6.06	15713	0	2.05642e+08	1.84404e+08	1.78027e+08	1.91341e+08	2.05686e+08	2.01191e+08	1.97267e+08	1.85426e+08	1.92239e+08	1.9678e+08	1.71607e+08	1.92186e+08
Q14839	Chromodomain-helicase-DNA-binding protein 4	CHD4	0	468.49	43	66	581	51	1912	217.9	5.86	13650	13	1.55507e+08	1.48715e+08	1.17458e+08	1.41114e+08	1.69482e+08	1.43308e+08	1.49028e+08	1.52045e+08	1.46309e+08	1.60243e+08	1.20162e+08	1.42243e+08
P14625	Endoplasmin	HSP90B1	0	463.884	72	59	1151	57	803	92.4	4.84	24589	2	2.10927e+09	2.23526e+09	3.29855e+09	2.92393e+09	1.8393e+09	2.00421e+09	2.85857e+09	2.15965e+09	3.42462e+09	2.63171e+09	3.60279e+09	3.47014e+09
P42704	Leucine-rich PPR motif-containing protein, mitochondrial	LRPPRC	0	462.063	60	72	749	72	1394	157.8	6.13	18467	0	5.59541e+08	5.51352e+08	5.28774e+08	5.11991e+08	5.74673e+08	5.26065e+08	5.7728e+08	6.22016e+08	4.94151e+08	5.76383e+08	4.91317e+08	4.92072e+08
P49792	E3 SUMO-protein ligase RanBP2	RANBP2	0	461.859	36	77	606	60	3224	358	6.2	14660	15	1.20919e+08	1.11612e+08	1.05481e+08	1.07246e+08	1.10769e+08	9.94739e+07	9.832e+07	1.16421e+08	1.0351e+08	1.19353e+08	9.63903e+07	9.78294e+07
P10809	60 kDa heat shock protein, mitochondrial	HSPD1	0	444.654	81	48	1151	48	573	61	5.87	34229	0	1.8356e+09	1.97621e+09	1.94585e+09	2.2183e+09	2.57672e+09	2.40099e+09	2.3287e+09	2.36435e+09	2.16282e+09	2.38612e+09	2.52981e+09	2.0463e+09
P13639	Elongation factor 2	EEF2	0	441.285	67	55	1189	53	858	95.3	6.83	25740	2	3.25274e+09	3.27542e+09	3.16602e+09	3.06371e+09	3.53085e+09	3.06308e+09	3.09884e+09	3.58088e+09	3.35696e+09	3.9643e+09	3.0152e+09	3.32436e+09
Q5T4S7	E3 ubiquitin-protein ligase UBR4	UBR4	0	433.164	21	76	546	76	5183	573.5	6.04	11738	0	1.29166e+08	1.20084e+08	1.22319e+08	1.14391e+08	1.00076e+08	1.24509e+08	1.07459e+08	1.20883e+08	1.204e+08	1.32038e+08	1.27055e+08	1.2763e+08
P13796	Plastin-2	LCP1	0	430.727	86	48	1130	21	627	70.2	5.43	31013	31	4.84962e+09	6.11418e+09	5.37665e+09	4.28492e+09	4.04104e+09	4.53195e+09	3.96168e+09	5.18011e+09	4.34481e+09	5.77712e+09	4.28736e+09	4.69062e+09
P09874	Poly [ADP-ribose] polymerase 1	PARP1	0	428.797	62	61	601	61	1014	113	8.88	15000	0	5.40785e+08	5.29072e+08	4.254e+08	5.3882e+08	5.57619e+08	3.82902e+08	5.82017e+08	4.43908e+08	4.8703e+08	5.64069e+08	4.21007e+08	5.57862e+08
Q92608	Dedicator of cytokinesis protein 2	DOCK2	0	424.588	49	72	631	71	1830	211.8	6.87	12765	1	2.68871e+08	2.41597e+08	2.43339e+08	2.93268e+08	2.19195e+08	2.52733e+08	2.27942e+08	2.22571e+08	2.30828e+08	2.41129e+08	2.44738e+08	2.39997e+08
P27708	CAD protein	CAD	0	423.008	47	70	668	70	2225	242.8	6.46	13427	0	2.98589e+08	3.33191e+08	3.00732e+08	3.09794e+08	3.44167e+08	3.18961e+08	3.48685e+08	3.51981e+08	3.02003e+08	3.53979e+08	2.61549e+08	3.22737e+08
P60709	Actin, cytoplasmic 1	ACTB	0	418.721	83	35	2965	12	375	41.7	5.48	62148	28	6.07101e+10	6.11428e+10	6.21594e+10	5.54129e+10	4.90537e+10	6.24337e+10	5.18813e+10	5.52903e+10	5.68557e+10	5.48252e+10	5.65778e+10	5.01816e+10
P07900	Heat shock protein HSP 90-alpha	HSP90AA1	0	412.047	59	47	1519	33	732	84.6	5.02	30317	15	3.84812e+09	4.22251e+09	3.79569e+09	3.83458e+09	5.51585e+09	4.51192e+09	4.45894e+09	4.71023e+09	4.3901e+09	4.91054e+09	4.12868e+09	4.2749e+09
P14618	Pyruvate kinase PKM	PKM	0	411.108	76	41	1405	41	531	57.9	7.84	32646	0	4.58759e+09	5.29393e+09	4.82367e+09	5.29603e+09	5.0252e+09	4.84259e+09	5.46863e+09	5.13206e+09	5.36723e+09	4.73124e+09	5.06835e+09	5.7416e+09
P11142	Heat shock cognate 71 kDa protein	HSPA8	0	408.149	75	46	1064	39	646	70.9	5.52	23862	8	3.79275e+09	3.90733e+09	4.05495e+09	3.83883e+09	4.95638e+09	4.51443e+09	4.18301e+09	4.52023e+09	4.37162e+09	4.40023e+09	7.51598e+09	4.51046e+09
P53621	Coatomer subunit alpha	COPA	0	396.681	64	66	605	66	1224	138.3	7.66	11867	0	2.27982e+08	2.61515e+08	2.84891e+08	2.86396e+08	2.55905e+08	2.56083e+08	2.92838e+08	2.78646e+08	2.92822e+08	2.84153e+08	2.79956e+08	2.78114e+08
P35580	Myosin-10	MYH10	0	396.122	41	70	413	55	1976	228.9	5.54	9659	1	3.92236e+07	9.71269e+07	4.9602e+07	7.52737e+07	2.01335e+07	2.18359e+07	1.83565e+07	8.02865e+07	3.41246e+07	1.38248e+08	28713352	2.1026e+07
O43707	Alpha-actinin-4	ACTN4	0	391.572	71	53	575	35	911	104.8	5.44	14092	18	2.8159e+08	3.45594e+08	3.04438e+08	4.90556e+08	5.6653e+08	3.11458e+08	4.83454e+08	4.1002e+08	3.08021e+08	3.40532e+08	4.96503e+08	4.14811e+08
P46013	Proliferation marker protein Ki-67	MKI67	0	390.153	34	71	357	71	3256	358.5	9.45	7534	0	4.50964e+07	3.16774e+07	2.46122e+07	1.2386e+08	7.98483e+07	2.44682e+07	7.50859e+07	5.99642e+07	3.52596e+07	7.01078e+07	5.40169e+07	1.00719e+08
P08238	Heat shock protein HSP 90-beta	HSP90AB1	0	388.264	59	47	1441	22	724	83.2	5.03	27875	10	2.54716e+09	2.67444e+09	2.49154e+09	2.47836e+09	3.6439e+09	3.27208e+09	3.05738e+09	3.0999e+09	2.81517e+09	3.02394e+09	2.59196e+09	2.98021e+09
O75533	Splicing factor 3B subunit 1	SF3B1	0	385.031	51	51	465	51	1304	145.7	7.09	11830	0	1.81883e+08	1.68559e+08	1.38737e+08	1.76569e+08	1.99297e+08	1.68731e+08	1.72876e+08	1.61303e+08	1.57288e+08	1.60263e+08	1.64989e+08	1.59434e+08
P22314	Ubiquitin-like modifier-activating enzyme 1	UBA1	0	374.066	67	50	598	50	1058	117.8	5.76	15840	0	6.36475e+08	5.97378e+08	7.31099e+08	6.69724e+08	4.97347e+08	5.66995e+08	7.22467e+08	6.78057e+08	6.02488e+08	5.91194e+08	5.58083e+08	6.82279e+08
Q86UP2	Kinectin	KTN1	0	369.978	52	65	546	65	1357	156.2	5.64	12005	0	1.16359e+08	1.07074e+08	1.04553e+08	1.59706e+08	2.13256e+08	1.76308e+08	2.0322e+08	1.10172e+08	1.78271e+08	9.48292e+07	1.41679e+08	1.82853e+08
P55072	Transitional endoplasmic reticulum ATPase	VCP	0	365.368	74	53	627	53	806	89.3	5.26	15201	0	8.6538e+08	8.44309e+08	9.71803e+08	8.60792e+08	7.17679e+08	7.40917e+08	9.296e+08	7.36238e+08	9.23165e+08	8.11889e+08	7.9926e+08	8.51998e+08
Q14152	Eukaryotic translation initiation factor 3 subunit A	EIF3A	0	360.802	48	62	628	62	1382	166.5	6.79	12369	0	3.36594e+08	3.19213e+08	2.82466e+08	2.94359e+08	3.59315e+08	3.09521e+08	3.20964e+08	3.25376e+08	3.22521e+08	3.28535e+08	2.92259e+08	2.92478e+08
P20591	Interferon-induced GTP-binding protein Mx1	MX1	0	359.215	73	44	590	40	662	75.5	5.83	15108	4	1.02785e+09	8.42938e+08	7.82448e+08	1.11682e+09	9.47058e+08	1.30667e+09	1.1745e+09	1.17006e+09	1.17431e+09	4.85256e+08	1.72457e+09	1.11906e+09
P34932	Heat shock 70 kDa protein 4	HSPA4	0	357.801	69	47	473	45	840	94.3	5.19	14547	2	3.02001e+08	2.72122e+08	2.9872e+08	2.86607e+08	3.43109e+08	3.19618e+08	3.06075e+08	3.363e+08	3.00126e+08	3.55818e+08	3.10279e+08	3.21452e+08
P07437	Tubulin beta chain	TUBB	0	348.804	74	27	1667	5	444	49.6	4.89	35099	30	6.2454e+09	5.474e+09	5.4639e+09	5.48998e+09	6.16847e+09	5.21393e+09	6.29472e+09	5.37546e+09	5.52994e+09	5.24193e+09	5.27696e+09	6.3335e+09
Q6ZS81	WD repeat- and FYVE domain-containing protein 4	WDFY4	0	346.928	26	57	421	57	3184	353.4	6.32	8428	0	8.64293e+07	5.07931e+07	7.07077e+07	7.91687e+07	1.04049e+08	1.36146e+08	7.73682e+07	7.1364e+07	7.0437e+07	4.86546e+07	8.42327e+07	6.4692e+07
P27816	Microtubule-associated protein 4	MAP4	0	346.079	55	50	540	50	1152	120.9	5.43	13271	0	2.84539e+08	2.75536e+08	2.69447e+08	2.68413e+08	2.49319e+08	2.47712e+08	2.68772e+08	2.63533e+08	2.50359e+08	2.50236e+08	2.87533e+08	2.51857e+08
Q71U36	Tubulin alpha-1A chain	TUBA1A	0	344.411	83	32	1336	2	451	50.1	5.06	36832	4	2.51502e+08	2.30753e+08	2.23514e+08	2.16389e+08	2.78514e+08	2.0755e+08	2.52308e+08	2.35138e+08	2.31507e+08	2.29598e+08	2.29334e+08	2.78574e+08
P16885	1-phosphatidylinositol 4,5-bisphosphate phosphodiesterase gamma-2	PLCG2	0	343.998	56	61	633	59	1265	147.8	6.64	11682	2	3.70926e+08	4.07083e+08	3.23441e+08	3.04101e+08	2.65851e+08	2.06223e+08	2.55929e+08	3.78557e+08	3.14401e+08	4.04586e+08	2.99715e+08	3.17853e+08
O60610	Protein diaphanous homolog 1	DIAPH1	0	337.679	48	52	486	52	1272	141.3	5.41	10693	0	1.56111e+08	1.9346e+08	1.89701e+08	1.52769e+08	1.6225e+08	1.56214e+08	1.71816e+08	1.70805e+08	1.64203e+08	1.74812e+08	1.45806e+08	1.41125e+08
O00410	Importin-5	IPO5	0	334.778	53	41	438	39	1097	123.6	4.94	14581	2	2.29286e+08	2.4891e+08	2.06377e+08	2.23266e+08	2.71071e+08	2.47214e+08	2.33391e+08	2.12339e+08	2.48751e+08	2.61049e+08	2.08972e+08	2.10541e+08
P11586	C-1-tetrahydrofolate synthase, cytoplasmic	MTHFD1	0	334.224	69	45	581	44	935	101.5	7.3	13215	1	4.62398e+08	4.32216e+08	4.24515e+08	4.72984e+08	5.21232e+08	5.02819e+08	5.19139e+08	5.31091e+08	4.26941e+08	4.66531e+08	4.20752e+08	4.62698e+08
Q9Y4L1	Hypoxia up-regulated protein 1	HYOU1	0	333.997	56	44	424	44	999	111.3	5.22	10518	0	2.13429e+08	3.15796e+08	4.06427e+08	3.11973e+08	2.11575e+08	2.41154e+08	3.60029e+08	2.33507e+08	4.18511e+08	2.88345e+08	3.98624e+08	3.64255e+08
P13010	X-ray repair cross-complementing protein 5	XRCC5	0	330.871	70	45	524	45	732	82.7	5.81	13729	0	5.55713e+08	5.34739e+08	2.56683e+08	4.86704e+08	5.54707e+08	5.22743e+08	5.41707e+08	5.5669e+08	5.51678e+08	5.70346e+08	4.89477e+08	5.55435e+08
Q15149	Plectin	PLEC	0	330.662	20	75	392	72	4684	531.5	5.96	5732	2	9.46359e+07	9.13905e+07	7.79316e+07	8.55601e+07	7.99774e+07	7.84854e+07	9.40265e+07	9.11202e+07	6.98413e+07	7.21684e+07	1.0031e+08	8.52139e+07
Q9BQE3	Tubulin alpha-1C chain	TUBA1C	0	325.298	83	32	1262	4	449	49.9	5.1	38202	33	4.6371e+09	3.97278e+09	4.00697e+09	3.89383e+09	4.39674e+09	3.89507e+09	4.27386e+09	4.0577e+09	3.99952e+09	3.85505e+09	3.70562e+09	4.53396e+09
P06576	ATP synthase subunit beta, mitochondrial	ATP5F1B	0	323.656	78	27	498	27	529	56.5	5.4	15732	0	1.58356e+09	1.34472e+09	1.43253e+09	1.45452e+09	1.31919e+09	1.38657e+09	1.31322e+09	1.51292e+09	1.461e+09	1.41428e+09	1.54741e+09	1.32896e+09
Q7KZF4	Staphylococcal nuclease domain-containing protein 1	SND1	0	323.2	61	44	574	44	910	101.9	7.17	12787	0	5.61915e+08	5.58346e+08	5.97992e+08	5.5187e+08	4.83264e+08	4.90172e+08	5.58237e+08	5.62257e+08	5.88609e+08	5.91698e+08	5.18689e+08	5.36635e+08
P08133	Annexin A6	ANXA6	0	320.003	71	49	700	49	673	75.8	5.6	13853	0	1.64997e+09	1.8231e+09	1.16968e+09	9.07098e+08	1.80753e+09	1.79409e+09	1.69738e+09	1.94e+09	1.54006e+09	1.41491e+09	1.79485e+09	1.88111e+09
Q14697	Neutral alpha-glucosidase AB	GANAB	0	318.044	58	42	447	42	944	106.8	6.14	11811	0	3.7372e+08	3.4944e+08	3.73496e+08	4.28484e+08	3.64465e+08	3.94916e+08	4.17718e+08	3.54641e+08	4.1436e+08	3.49904e+08	3.5735e+08	4.09974e+08
P30101	Protein disulfide-isomerase A3	PDIA3	0	314.014	75	42	508	41	505	56.7	6.35	13421	1	5.80563e+08	8.11028e+08	1.07938e+09	1.02946e+09	7.4568e+08	8.72816e+08	1.13463e+09	7.72328e+08	1.06403e+09	1.03193e+09	1.09072e+09	1.17804e+09
P53396	ATP-citrate synthase	ACLY	0	311.686	50	47	475	47	1101	120.8	7.33	11854	0	2.42124e+08	3.16135e+08	2.98712e+08	2.61192e+08	2.89615e+08	2.82151e+08	2.98046e+08	3.17139e+08	2.90895e+08	2.99799e+08	2.63137e+08	2.88516e+08
P52272	Heterogeneous nuclear ribonucleoprotein M	HNRNPM	0	310.729	73	45	762	45	730	77.5	8.7	15193	0	1.1218e+09	9.9096e+08	9.4234e+08	1.05706e+09	1.17852e+09	1.02148e+09	1.13761e+09	1.0308e+09	1.05799e+09	1.04886e+09	9.57584e+08	1.00623e+09
Q04637	Eukaryotic translation initiation factor 4 gamma 1	EIF4G1	0	310.051	39	51	496	47	1599	175.4	5.33	10152	4	2.43884e+08	2.39101e+08	2.29214e+08	2.2495e+08	2.77865e+08	2.40818e+08	2.63741e+08	2.5846e+08	2.39035e+08	2.56351e+08	2.13813e+08	2.40735e+08
Q92598	Heat shock protein 105 kDa	HSPH1	0	307.476	64	43	449	40	858	96.8	5.39	12391	2	2.53957e+08	2.5665e+08	2.28768e+08	1.98362e+08	3.13077e+08	2.93975e+08	2.15786e+08	2.93322e+08	2.68336e+08	2.92623e+08	2.62342e+08	2.59775e+08
P04406	Glyceraldehyde-3-phosphate dehydrogenase	GAPDH	0	304.555	83	22	1294	15	335	36	8.46	24212	11	6.34199e+09	6.86755e+09	7.38002e+09	7.09666e+09	6.8819e+09	6.13737e+09	7.5259e+09	6.66985e+09	7.3781e+09	6.9179e+09	8.30392e+09	7.85174e+09
P26038	Moesin	MSN	0	302.47	66	50	760	33	577	67.8	6.4	13957	17	1.49531e+09	1.43597e+09	1.55357e+09	1.80627e+09	1.52865e+09	1.5188e+09	1.49007e+09	1.29813e+09	1.49058e+09	1.31864e+09	1.46278e+09	1.50914e+09
Q86VP6	Cullin-associated NEDD8-dissociated protein 1	CAND1	0	301.758	45	45	491	45	1230	136.3	5.78	10711	0	2.98693e+08	3.082e+08	2.73629e+08	2.84679e+08	3.02195e+08	2.9757e+08	3.3052e+08	3.30745e+08	2.95736e+08	3.1266e+08	3.47505e+08	2.931e+08
P31939	Bifunctional purine biosynthesis protein ATIC	ATIC	0	301.346	81	38	448	38	592	64.6	6.71	11222	0	6.64474e+08	4.88967e+08	5.52117e+08	4.43569e+08	5.24542e+08	5.1076e+08	5.13535e+08	5.05828e+08	4.61548e+08	6.34001e+08	4.156e+08	5.56157e+08
Q9NYU2	UDP-glucose:glycoprotein glucosyltransferase 1	UGGT1	0	301.068	45	48	441	48	1555	177.1	5.63	9523	0	1.14624e+08	1.28065e+08	1.30776e+08	1.58255e+08	1.19176e+08	1.08537e+08	1.38665e+08	1.20386e+08	1.2499e+08	1.45319e+08	1.50636e+08	1.22579e+08
P68371	Tubulin beta-4B chain	TUBB4B	0	299.717	69	25	1380	2	445	49.8	4.89	30623	4	3.01845e+08	2.76078e+08	2.8014e+08	3.03311e+08	3.61494e+08	2.87041e+08	3.32196e+08	3.0406e+08	3.09452e+08	2.79067e+08	2.78434e+08	2.99858e+08
Q08211	ATP-dependent RNA helicase A	DHX9	0	298.74	53	47	513	47	1270	140.9	6.84	12439	0	4.07214e+08	3.89087e+08	3.30413e+08	4.25229e+08	4.93385e+08	4.17939e+08	3.87603e+08	4.20791e+08	3.96781e+08	4.50241e+08	3.80788e+08	4.23026e+08
Q9UQ35	Serine/arginine repetitive matrix protein 2	SRRM2	0	298.462	24	45	406	45	2752	299.4	12.06	9469	0	1.54209e+08	1.39825e+08	1.39792e+08	1.45306e+08	1.4008e+08	1.30857e+08	1.42067e+08	1.38889e+08	1.51983e+08	1.49582e+08	1.24448e+08	1.38334e+08
P11021	Endoplasmic reticulum chaperone BiP	HSPA5	0	296.839	65	44	619	42	654	72.3	5.16	16508	0	7.32068e+08	1.30672e+09	1.74421e+09	1.35505e+09	8.80416e+08	1.00041e+09	1.81347e+09	1.02351e+09	1.94918e+09	1.59997e+09	1.78868e+09	2.24999e+09
P12814	Alpha-actinin-1	ACTN1	0	294.11	59	43	360	24	892	103	5.41	8743	2	1.50808e+07	9.7002e+06	1.87143e+07	5.81443e+07	1.03219e+08	6.8862e+07	6.32923e+07	2.93989e+07	1.80604e+07	7.74006e+06	5.74936e+07	1.47842e+07
P04075	Fructose-bisphosphate aldolase A	ALDOA	0	293.605	84	31	877	26	364	39.4	8.09	16709	5	2.03182e+09	2.62396e+09	2.32432e+09	1.8799e+09	1.92136e+09	1.98285e+09	2.40386e+09	2.41033e+09	2.45561e+09	2.32239e+09	2.20022e+09	2.29894e+09
P42224	Signal transducer and activator of transcription 1-alpha/beta	STAT1	0	292.558	65	41	460	41	750	87.3	6.05	11164	0	5.54679e+08	5.05944e+08	7.14081e+08	8.39104e+08	5.55674e+08	7.75842e+08	7.03601e+08	7.44512e+08	8.14377e+08	4.14687e+08	1.15887e+09	8.15109e+08
P49588	Alanine--tRNA ligase, cytoplasmic	AARS1	0	292.555	53	41	455	41	968	106.7	5.53	13638	0	2.60797e+08	2.9664e+08	3.15035e+08	2.92311e+08	3.10936e+08	2.89343e+08	4.78402e+08	2.9267e+08	3.04711e+08	3.07906e+08	2.93246e+08	3.13782e+08
P42858	Huntingtin	HTT	0	290.107	23	50	370	50	3142	347.4	6.2	6945	0	4.48216e+07	4.61521e+07	4.5849e+07	4.02264e+07	4.10035e+07	4.49939e+07	4.57632e+07	4.61171e+07	4.81236e+07	5.40667e+07	4.04223e+07	6.79114e+07
Q8WXH0	Nesprin-2	SYNE2	0	290.082	13	72	218	71	6885	795.9	5.36	2654	1	2.76502e+07	6.16105e+06	1.14713e+07	5.10884e+07	4.2805e+07	2.8275e+07	4.73436e+07	1.05347e+07	2.83186e+07	6.72667e+06	2.43007e+07	5.19913e+07
P68366	Tubulin alpha-4A chain	TUBA4A	0	289.051	81	28	1314	8	448	49.9	5.06	37418	0	2.68027e+08	2.52808e+08	2.89262e+08	3.44014e+08	3.77809e+08	2.68029e+08	3.68161e+08	2.55499e+08	2.79781e+08	2.46805e+08	2.77184e+08	3.29645e+08
Q9UQE7	Structural maintenance of chromosomes protein 3	SMC3	0	287.251	46	51	442	51	1217	141.5	7.18	9141	0	1.10965e+08	1.01331e+08	9.24051e+07	9.98865e+07	1.01937e+08	1.05746e+08	9.3491e+07	1.07088e+08	1.09813e+08	9.77938e+07	1.027e+08	1.24396e+08
P55265	Double-stranded RNA-specific adenosine deaminase	ADAR	0	287.181	46	44	429	44	1226	136	8.65	8904	0	1.59042e+08	1.44554e+08	1.33999e+08	1.56832e+08	1.48407e+08	1.49882e+08	1.54635e+08	1.44129e+08	1.63745e+08	1.37918e+08	1.60946e+08	1.54668e+08
Q9BQG0	Myb-binding protein 1A	MYBBP1A	0	286.826	45	49	430	49	1328	148.8	9.28	8427	0	1.0561e+08	9.51384e+07	1.08992e+08	9.30804e+07	1.03424e+08	1.14117e+08	9.6953e+07	1.23792e+08	8.77385e+07	1.30982e+08	8.15656e+07	1.11545e+08
Q14974	Importin subunit beta-1	KPNB1	0	284.253	54	35	427	35	876	97.1	4.78	11891	0	3.70676e+08	4.53844e+08	3.53955e+08	3.66396e+08	4.49165e+08	4.52405e+08	3.91724e+08	4.81411e+08	4.34675e+08	4.62874e+08	3.88807e+08	3.85081e+08
Q9Y520	Protein PRRC2C	PRRC2C	0	283.439	25	54	488	52	2896	316.7	9.13	8157	2	7.40227e+07	8.05289e+07	6.68477e+07	8.15533e+07	8.54807e+07	8.04619e+07	8.30456e+07	9.16786e+07	8.31625e+07	7.82194e+07	7.67402e+07	7.13472e+07
P41252	Isoleucine--tRNA ligase, cytoplasmic	IARS1	0	282.754	45	46	455	46	1262	144.4	6.15	10249	0	2.00759e+08	1.81953e+08	2.03994e+08	1.93331e+08	2.2191e+08	1.94704e+08	2.20665e+08	2.08765e+08	1.95257e+08	2.26622e+08	1.91964e+08	2.03715e+08
Q9P2E9	Ribosome-binding protein 1	RRBP1	0	281.165	36	41	360	41	1410	152.4	8.6	9201	0	4.155e+07	1.09937e+08	1.04859e+08	1.46787e+08	6.99134e+07	6.74121e+07	1.13953e+08	9.11898e+07	1.61224e+08	1.2086e+08	9.8628e+07	9.54785e+07
P38646	Stress-70 protein, mitochondrial	HSPA9	0	280.178	64	38	517	37	679	73.6	6.16	14654	0	7.1424e+08	6.90232e+08	6.47986e+08	6.11639e+08	7.61383e+08	7.29283e+08	7.42166e+08	7.69419e+08	7.70506e+08	7.6883e+08	7.43123e+08	7.18454e+08
P13667	Protein disulfide-isomerase A4	PDIA4	0	276.846	56	38	460	37	645	72.9	5.07	11783	0	3.49766e+08	5.38475e+08	6.21961e+08	7.58024e+08	3.9106e+08	3.75494e+08	6.28739e+08	4.29638e+08	7.05304e+08	5.4124e+08	5.58739e+08	6.10732e+08
O75369	Filamin-B	FLNB	0	275.284	32	59	256	51	2602	278	5.73	3701	0	9.45799e+07	3.2064e+07	5.6988e+07	4.75041e+07	2.66269e+07	2e+07	4.11311e+07	2.66412e+07	3.87713e+07	3.58651e+07	4.97128e+07	6.41015e+07
P12956	X-ray repair cross-complementing protein 6	XRCC6	0	275.187	65	37	417	37	609	69.8	6.64	9707	0	5.59953e+08	5.17788e+08	2.67143e+08	5.11033e+08	5.59516e+08	5.14033e+08	5.57279e+08	5.39093e+08	5.50638e+08	5.81707e+08	5.04441e+08	5.83349e+08
Q14008	Cytoskeleton-associated protein 5	CKAP5	0	273.875	32	51	428	51	2032	225.4	7.8	7689	0	7.27715e+07	7.56661e+07	7.09887e+07	7.54388e+07	8.28952e+07	7.42233e+07	8.99402e+07	9.32845e+07	7.45072e+07	9.22442e+07	6.74312e+07	7.90025e+07
P04350	Tubulin beta-4A chain	TUBB4A	0	273.503	68	23	1251	3	444	49.6	4.88	26049	1	2.53384e+07	2.99716e+07	2.81946e+07	2.32718e+07	2.9336e+07	2.03251e+07	2.23537e+07	2.78004e+07	2.79896e+07	2.87184e+07	2.39908e+07	2.55161e+07
Q9Y678	Coatomer subunit gamma-1	COPG1	0	272.144	65	38	341	35	874	97.7	5.47	8869	3	1.04434e+08	1.50034e+08	1.55024e+08	1.51093e+08	1.29295e+08	1.32552e+08	1.52559e+08	1.53197e+08	1.70529e+08	1.56749e+08	1.55546e+08	1.48832e+08
P29144	Tripeptidyl-peptidase 2	TPP2	0	271.74	46	49	429	49	1249	138.3	6.32	7758	0	1.7074e+08	1.68794e+08	1.7533e+08	1.45922e+08	1.78862e+08	1.59053e+08	1.58613e+08	1.62391e+08	1.66051e+08	1.49998e+08	1.56687e+08	1.63744e+08
P25205	DNA replication licensing factor MCM3	MCM3	0	271.4	59	39	412	39	808	90.9	5.77	9964	0	2.22171e+08	2.37772e+08	1.71984e+08	1.79209e+08	2.37952e+08	2.02352e+08	2.6951e+08	2.4767e+08	2.05228e+08	2.5119e+08	1.81925e+08	2.23429e+08
Q13200	26S proteasome non-ATPase regulatory subunit 2	PSMD2	0	271.198	53	40	412	40	908	100.1	5.2	8267	0	2.10023e+08	2.20294e+08	2.14516e+08	2.24081e+08	2.38287e+08	2.33987e+08	2.44766e+08	2.44958e+08	2.34415e+08	2.335e+08	2.31348e+08	2.27275e+08
Q15021	Condensin complex subunit 1	NCAPD2	0	269.153	42	44	381	44	1401	157.1	6.61	7814	0	9.55324e+07	7.26697e+07	7.12557e+07	1.00429e+08	1.13576e+08	8.7066e+07	1.10463e+08	9.13504e+07	9.46359e+07	9.17255e+07	7.15345e+07	8.96102e+07
Q15029	116 kDa U5 small nuclear ribonucleoprotein component	EFTUD2	0	268.295	64	40	379	39	972	109.4	5	8477	0	1.25317e+08	1.19898e+08	1.16948e+08	1.30682e+08	1.43258e+08	1.27173e+08	1.21782e+08	1.13813e+08	1.20095e+08	1.3048e+08	1.22226e+08	1.23034e+08
Q00341	Vigilin	HDLBP	0	265.796	41	43	363	43	1268	141.4	6.87	8683	0	9.4051e+07	1.39199e+08	1.41466e+08	1.50399e+08	1.22644e+08	1.23391e+08	1.72381e+08	1.33791e+08	1.65274e+08	1.541e+08	1.26869e+08	1.30122e+08
O60841	Eukaryotic translation initiation factor 5B	EIF5B	0	265.055	39	43	383	43	1220	138.7	5.49	9073	0	1.27871e+08	1.55779e+08	1.40827e+08	1.33157e+08	1.52464e+08	1.56041e+08	1.40707e+08	1.66828e+08	1.37644e+08	1.64813e+08	1.18806e+08	1.37861e+08
Q16891	MICOS complex subunit MIC60	IMMT	0	264.917	56	38	365	38	758	83.6	6.48	8361	0	2.25581e+08	2.29768e+08	2.36167e+08	2.0985e+08	1.93219e+08	2.41129e+08	2.39579e+08	2.56543e+08	2.20443e+08	2.08464e+08	2.65122e+08	1.97283e+08
P07237	Protein disulfide-isomerase	P4HB	0	259.855	74	37	430	37	508	57.1	4.87	10631	0	4.90635e+08	6.18515e+08	7.56916e+08	7.13366e+08	4.30342e+08	4.78602e+08	7.42261e+08	5.92631e+08	7.88028e+08	6.51549e+08	6.74289e+08	6.82063e+08
B0I1T2	Unconventional myosin-Ig	MYO1G	0	259.543	58	41	373	40	1018	116.4	8.73	7213	1	1.61455e+08	2.30974e+08	2.12429e+08	2.00543e+08	1.20226e+08	1.73109e+08	1.47983e+08	2.26309e+08	2.01429e+08	1.68366e+08	1.77078e+08	2.23503e+08
P48643	T-complex protein 1 subunit epsilon	CCT5	0	259.248	68	35	450	35	541	59.6	5.66	10039	0	5.10801e+08	5.39159e+08	4.9934e+08	4.59641e+08	5.77071e+08	5.55498e+08	5.30569e+08	5.87362e+08	5.30272e+08	5.72e+08	5.24808e+08	5.24533e+08
P50990	T-complex protein 1 subunit theta	CCT8	0	257.609	74	36	484	36	548	59.6	5.6	12461	0	7.89644e+08	8.10662e+08	7.54948e+08	7.14708e+08	9.21064e+08	8.5338e+08	8.58533e+08	9.18075e+08	8.21736e+08	9.16035e+08	8.08325e+08	8.1785e+08
P18206	Vinculin	VCL	0	257.594	48	44	353	44	1134	123.7	5.66	8486	0	3.77513e+07	8.25872e+07	5.77598e+07	1.55686e+08	2.45513e+08	1.43986e+08	1.97929e+08	1.39114e+08	6.05899e+07	8.02788e+07	141915826	3.47307e+07
Q99832	T-complex protein 1 subunit eta	CCT7	0	256.85	77	33	395	33	543	59.3	7.65	12228	0	3.89825e+08	4.00282e+08	3.70946e+08	3.37974e+08	4.45409e+08	4.02942e+08	3.83053e+08	4.48402e+08	3.93168e+08	4.40122e+08	3.87959e+08	3.78696e+08
P33991	DNA replication licensing factor MCM4	MCM4	0	256.299	58	40	372	40	863	96.5	6.74	8237	0	1.95162e+08	1.94667e+08	1.47968e+08	1.58807e+08	2.12232e+08	1.69397e+08	2.32754e+08	2.14684e+08	1.79082e+08	2.21362e+08	1.559e+08	2.00103e+08
Q99613	Eukaryotic translation initiation factor 3 subunit C	EIF3C	0	254.453	42	37	339	37	913	105.3	5.68	8082	0	1.91477e+08	1.84308e+08	1.61117e+08	1.82583e+08	1.98784e+08	1.72354e+08	1.88844e+08	1.93832e+08	1.79299e+08	1.767e+08	1.57669e+08	1.66898e+08
P18669	Phosphoglycerate mutase 1	PGAM1	0	254.095	78	20	506	15	254	28.8	7.18	10792	7	1.16114e+09	1.38722e+09	1.17525e+09	8.35003e+08	9.45949e+08	9.99344e+08	9.65646e+08	1.31773e+09	1.07724e+09	1.22352e+09	1.12284e+09	9.7299e+08
Q92835	Phosphatidylinositol 3,4,5-trisphosphate 5-phosphatase 1	INPP5D	0	253.516	51	44	395	42	1189	133.2	7.59	7647	2	7.37241e+07	1.0986e+08	9.32138e+07	1.03272e+08	9.96088e+07	1.14244e+08	9.60543e+07	9.12312e+07	9.29078e+07	7.90973e+07	9.19372e+07	8.50229e+07
Q99798	Aconitate hydratase, mitochondrial	ACO2	0	252.017	51	32	318	32	780	85.4	7.61	9230	0	2.66971e+08	2.24901e+08	2.08884e+08	2.07251e+08	1.95227e+08	1.50468e+08	1.90078e+08	1.94595e+08	2.00248e+08	1.85849e+08	2.04988e+08	1.79283e+08
Q08J23	RNA cytosine C(5)-methyltransferase NSUN2	NSUN2	0	251.106	63	37	365	37	767	86.4	6.77	8257	0	1.01676e+08	9.25594e+07	9.37398e+07	8.9428e+07	1.0722e+08	1.05568e+08	1.01191e+08	1.00211e+08	1.03561e+08	1.10423e+08	9.43574e+07	8.34979e+07
Q96BY6	Dedicator of cytokinesis protein 10	DOCK10	0	247.238	25	40	239	39	2186	249.4	7.14	4711	1	6.73326e+07	1.31458e+07	4.8645e+07	4.50055e+07	2.89237e+07	4.71167e+07	3.59669e+07	3.36295e+07	3.84881e+07	2.73322e+07	4.5533e+07	3.3172e+07
Q02218	2-oxoglutarate dehydrogenase, mitochondrial	OGDH	0	246.893	47	40	339	32	1023	115.9	6.86	7477	8	1.37162e+08	1.62751e+08	1.42423e+08	1.32802e+08	1.45333e+08	1.33708e+08	1.30455e+08	1.36607e+08	1.36435e+08	1.35457e+08	1.42585e+08	1.2042e+08
Q12906	Interleukin enhancer-binding factor 3	ILF3	0	246.815	59	34	347	30	894	95.3	8.76	8882	4	2.50004e+08	1.96249e+08	1.99871e+08	2.41481e+08	2.1927e+08	1.93955e+08	2.04071e+08	1.84561e+08	1.92054e+08	2.06352e+08	1.94219e+08	2.219e+08
P63010	AP-2 complex subunit beta	AP2B1	0	246.801	49	38	330	23	937	104.5	5.38	8257	14	1.17956e+08	1.26362e+08	1.19393e+08	1.12597e+08	1.08279e+08	1.15326e+08	1.04146e+08	1.18573e+08	1.29015e+08	1.13234e+08	1.10594e+08	1.15626e+08
P29350	Tyrosine-protein phosphatase non-receptor type 6	PTPN6	0	246.716	75	36	485	36	595	67.5	7.78	12588	0	4.2525e+08	4.03033e+08	5.47278e+08	5.29688e+08	4.38278e+08	4.21819e+08	5.00119e+08	4.08368e+08	5.26081e+08	4.48504e+08	7.02022e+08	6.22905e+08
P45974	Ubiquitin carboxyl-terminal hydrolase 5	USP5	0	246.124	54	37	360	35	858	95.7	5.03	7468	2	1.19765e+08	1.11013e+08	1.22363e+08	1.25873e+08	1.0777e+08	1.12585e+08	1.19183e+08	1.10448e+08	1.24438e+08	1.12415e+08	1.39712e+08	1.17885e+08
P68104	Elongation factor 1-alpha 1	EEF1A1	0	246.06	69	22	1326	12	462	50.1	9.01	30279	11	6.8878e+09	7.17805e+09	7.4138e+09	6.87795e+09	7.93032e+09	7.30212e+09	6.90826e+09	7.05384e+09	7.17085e+09	7.46406e+09	6.37122e+09	7.21283e+09
O14980	Exportin-1	XPO1	0	245.965	46	37	402	37	1071	123.3	6.06	9475	0	1.68395e+08	1.83984e+08	1.64191e+08	1.72642e+08	1.81062e+08	1.69795e+08	1.91089e+08	1.91534e+08	1.8433e+08	1.97196e+08	1.79963e+08	1.82889e+08
Q8TEM1	Nuclear pore membrane glycoprotein 210	NUP210	0	245.894	31	40	361	40	1887	205	6.81	6904	0	1.12807e+08	1.13703e+08	1.11747e+08	1.0976e+08	1.31517e+08	1.1548e+08	1.18483e+08	1.22077e+08	1.1552e+08	1.1638e+08	1.30456e+08	1.08217e+08
Q709C8	Vacuolar protein sorting-associated protein 13C	VPS13C	0	245.653	18	47	272	47	3753	422.1	6.83	5130	0	4.95195e+07	3.57545e+07	4.63049e+07	4.36763e+07	3.22129e+07	2.91171e+07	4.07306e+07	4.08846e+07	3.37358e+07	3.68554e+07	3.42958e+07	4.11009e+07
P29401	Transketolase	TKT	0	244.522	70	30	387	30	623	67.8	7.66	9956	0	5.89384e+08	5.58549e+08	4.72773e+08	5.99848e+08	6.07494e+08	5.62799e+08	6.01069e+08	5.74963e+08	4.92666e+08	5.42651e+08	4.40603e+08	5.54196e+08
P50395	Rab GDP dissociation inhibitor beta	GDI2	0	243.053	71	34	420	25	445	50.6	6.47	9319	9	4.76744e+08	5.89877e+08	5.79943e+08	5.92226e+08	6.32552e+08	6.21591e+08	6.16068e+08	6.58344e+08	5.65557e+08	6.48706e+08	5.13936e+08	5.72674e+08
P00338	L-lactate dehydrogenase A chain	LDHA	0	242.907	80	28	753	27	332	36.7	8.27	14268	1	2.759e+09	3.79012e+09	3.00712e+09	2.43037e+09	2.81716e+09	2.88573e+09	3.57324e+09	4.17871e+09	3.01597e+09	3.80066e+09	2.83987e+09	3.3283e+09
Q92499	ATP-dependent RNA helicase DDX1	DDX1	0	242.615	58	37	373	37	740	82.4	7.23	8359	0	1.54155e+08	1.60956e+08	1.60829e+08	1.61249e+08	1.65958e+08	1.52769e+08	1.58619e+08	1.69777e+08	1.47496e+08	1.78221e+08	1.65982e+08	1.57847e+08
O14497	AT-rich interactive domain-containing protein 1A	ARID1A	0	241.553	25	37	258	36	2285	241.9	6.7	5224	1	5.27657e+07	5.28595e+07	5.12417e+07	4.93016e+07	5.12859e+07	4.77554e+07	5.09168e+07	5.52544e+07	5.54203e+07	5.87051e+07	4.97351e+07	5.06152e+07
P06733	Alpha-enolase	ENO1	0	240.679	71	28	1598	24	434	47.1	7.39	49423	4	2.58359e+09	3.33471e+09	2.98081e+09	2.56884e+09	2.98547e+09	2.824e+09	2.79718e+09	3.17901e+09	2.78702e+09	3.38445e+09	2.65253e+09	3.18949e+09
A5YKK6	CCR4-NOT transcription complex subunit 1	CNOT1	0	239.687	27	49	303	49	2376	266.8	7.11	4412	0	6.08725e+07	5.07229e+07	5.40425e+07	5.8398e+07	6.52873e+07	5.42754e+07	6.80949e+07	4.86375e+07	5.4298e+07	4.9698e+07	4.99299e+07	6.1211e+07
P17987	T-complex protein 1 subunit alpha	TCP1	0	239.528	73	32	397	32	556	60.3	6.11	9609	0	4.3114e+08	4.58861e+08	4.09149e+08	4.1897e+08	5.01471e+08	4.85825e+08	4.43885e+08	4.86223e+08	4.51374e+08	4.87513e+08	4.58586e+08	4.44317e+08
P55060	Exportin-2	CSE1L	0	239.078	46	38	390	38	971	110.3	5.77	10952	0	1.94674e+08	1.65936e+08	1.76253e+08	1.92434e+08	2.18182e+08	2.05038e+08	2.15633e+08	1.91456e+08	1.88175e+08	1.85346e+08	1.59821e+08	2.03785e+08
Q14764	Major vault protein	MVP	0	238.306	57	43	405	43	893	99.3	5.48	6940	0	2.26307e+08	1.76114e+08	2.42183e+08	1.71051e+08	1.27621e+08	2.44092e+08	1.57551e+08	2.1608e+08	2.00791e+08	1.19594e+08	2.32566e+08	2.02278e+08
P04844	Dolichyl-diphosphooligosaccharide--protein glycosyltransferase subunit 2	RPN2	0	237.488	55	23	271	23	631	69.2	5.69	9381	0	1.12613e+08	1.39364e+08	1.55344e+08	1.52484e+08	1.15102e+08	1.29088e+08	1.48097e+08	1.38381e+08	1.6446e+08	1.40115e+08	1.5471e+08	1.28153e+08
P50851	Lipopolysaccharide-responsive and beige-like anchor protein	LRBA	0	237.41	21	47	312	47	2863	318.9	5.6	5052	0	7.89065e+07	7.53862e+07	8.93032e+07	9.81211e+07	9.36409e+07	9.77201e+07	1.07175e+08	1.05823e+08	9.89753e+07	1.06993e+08	9.98772e+07	1.01504e+08
P15311	Ezrin	EZR	0	236.171	58	44	608	29	586	69.4	6.27	10031	2	4.64129e+08	7.13622e+08	5.32112e+08	5.39555e+08	4.76173e+08	4.687e+08	5.53873e+08	5.76217e+08	5.75543e+08	5.61624e+08	5.35438e+08	5.93151e+08
P33993	DNA replication licensing factor MCM7	MCM7	0	235.311	55	37	407	37	719	81.3	6.46	9664	0	1.62283e+08	1.70571e+08	1.2429e+08	1.33421e+08	1.70277e+08	1.41444e+08	1.95084e+08	1.7495e+08	1.49119e+08	1.81449e+08	1.3173e+08	1.59812e+08
P78371	T-complex protein 1 subunit beta	CCT2	0	235.156	62	28	373	28	535	57.5	6.46	10642	0	4.85443e+08	5.09885e+08	4.54242e+08	4.48582e+08	5.64539e+08	5.12905e+08	4.89059e+08	5.55751e+08	5.00394e+08	5.42952e+08	5.03348e+08	4.85041e+08
P20700	Lamin-B1	LMNB1	0	234.27	65	38	481	34	586	66.4	5.16	12333	2	5.12755e+08	3.86589e+08	3.55659e+08	3.7777e+08	6.06544e+08	4.69895e+08	4.98072e+08	3.6324e+08	4.48915e+08	3.38137e+08	4.27974e+08	4.22834e+08
P61978	Heterogeneous nuclear ribonucleoprotein K	HNRNPK	0	233.865	65	27	559	27	463	50.9	5.54	12724	0	1.02091e+09	8.7921e+08	8.4524e+08	1.04713e+09	1.08071e+09	9.39807e+08	9.26172e+08	9.13307e+08	9.55934e+08	9.94103e+08	9.2893e+08	1.02214e+09
O60763	General vesicular transport factor p115	USO1	0	232.325	39	29	285	29	962	107.8	4.91	9748	0	7.99217e+07	1.06667e+08	1.17659e+08	1.13744e+08	8.4515e+07	8.85373e+07	1.15429e+08	1.02224e+08	1.0898e+08	9.86391e+07	1.08994e+08	1.02893e+08
P28838	Cytosol aminopeptidase	LAP3	0	231.328	76	35	426	35	519	56.1	7.93	11160	0	4.79225e+08	3.63493e+08	4.81268e+08	6.00589e+08	4.74054e+08	6.84383e+08	5.38436e+08	5.35e+08	5.95337e+08	3.61161e+08	6.58284e+08	5.08484e+08
P33176	Kinesin-1 heavy chain	KIF5B	0	231.146	51	38	305	38	963	109.6	6.51	8148	0	6.73937e+07	7.41508e+07	7.35796e+07	8.35658e+07	8.56423e+07	7.89627e+07	8.32972e+07	7.79282e+07	8.23903e+07	6.57058e+07	7.63346e+07	7.05324e+07
P00558	Phosphoglycerate kinase 1	PGK1	0	230.814	76	29	526	25	417	44.6	8.1	11105	5	1.5908e+09	2.40877e+09	2.20375e+09	1.9139e+09	2.23978e+09	2.39038e+09	2.54642e+09	2.47345e+09	2.17212e+09	2.184e+09	2.3443e+09	2.50362e+09
P51610	Host cell factor 1	HCFC1	0	230.547	25	33	329	33	2035	208.6	7.46	8743	0	6.67993e+07	6.11779e+07	5.12772e+07	7.34914e+07	8.23231e+07	6.16671e+07	8.15623e+07	5.64308e+07	7.06567e+07	5.61759e+07	5.67458e+07	5.81897e+07
P43243	Matrin-3	MATR3	0	230.423	53	34	391	34	847	94.6	6.25	8825	0	2.21021e+08	2.02793e+08	1.89489e+08	2.48427e+08	2.14961e+08	2.20784e+08	2.0915e+08	1.88431e+08	2.06017e+08	2.21314e+08	1.93736e+08	2.22829e+08
Q86UX7	Fermitin family homolog 3	FERMT3	0	230.088	59	33	345	33	667	75.9	6.98	7977	0	1.7085e+08	2.07872e+08	1.87224e+08	2.29181e+08	2.50806e+08	2.08581e+08	2.25558e+08	1.71696e+08	1.95963e+08	1.72507e+08	2.37691e+08	1.99451e+08
Q93009	Ubiquitin carboxyl-terminal hydrolase 7	USP7	0	229.291	46	42	384	42	1102	128.2	5.55	7598	0	1.45268e+08	1.20912e+08	1.17489e+08	1.2049e+08	1.57711e+08	1.43078e+08	1.29054e+08	1.38545e+08	1.47035e+08	1.39031e+08	1.36835e+08	1.44117e+08
Q93008	Probable ubiquitin carboxyl-terminal hydrolase FAF-X	USP9X	0	228.988	23	44	325	28	2554	290.3	5.8	4912	15	4.06012e+07	3.94566e+07	4.69702e+07	5.63638e+07	4.20811e+07	5.13594e+07	4.74514e+07	4.70584e+07	3.84927e+07	4.55364e+07	4.25559e+07	4.76665e+07
P26640	Valine--tRNA ligase	VARS1	0	228.703	44	38	374	38	1264	140.4	7.59	9038	0	1.35375e+08	1.60819e+08	1.50203e+08	9.62641e+07	1.16381e+08	1.10941e+08	9.72283e+07	1.42547e+08	1.10516e+08	1.40646e+08	9.50329e+07	8.60169e+07
P42166	Lamina-associated polypeptide 2, isoform alpha	TMPO	0	228.683	66	30	328	21	694	75.4	7.66	7594	9	2.86309e+08	2.38662e+08	2.04289e+08	2.81817e+08	2.95499e+08	2.29199e+08	3.12306e+08	2.49491e+08	2.79299e+08	2.40221e+08	2.73118e+08	2.71143e+08
P23246	Splicing factor, proline- and glutamine-rich	SFPQ	0	228.415	48	32	470	30	707	76.1	9.44	9320	2	8.56433e+08	8.30637e+08	7.57045e+08	9.10808e+08	9.55913e+08	8.66179e+08	8.84763e+08	9.23353e+08	8.66474e+08	9.04e+08	8.17956e+08	8.68742e+08
Q92922	SWI/SNF complex subunit SMARCC1	SMARCC1	0	228.241	41	32	274	25	1105	122.8	5.76	6109	7	5.3142e+07	6.32657e+07	5.1349e+07	5.30557e+07	6.31314e+07	5.43907e+07	5.60333e+07	5.12209e+07	5.09919e+07	6.92296e+07	4.6242e+07	5.22742e+07
O00429	Dynamin-1-like protein	DNM1L	0	228.165	61	31	291	31	736	81.8	6.81	7846	0	6.23876e+07	9.02157e+07	6.38803e+07	4.99577e+07	6.16901e+07	5.99105e+07	6.66945e+07	7.78464e+07	5.84172e+07	7.08648e+07	8.16533e+07	5.87447e+07
P05023	Sodium/potassium-transporting ATPase subunit alpha-1	ATP1A1	0	226.755	42	39	393	39	1023	112.8	5.49	9971	0	2.54408e+08	3.3041e+08	3.16308e+08	3.89229e+08	3.93553e+08	3.9438e+08	4.3589e+08	3.62029e+08	3.40859e+08	2.83532e+08	3.41564e+08	3.17662e+08
Q9BXJ9	N-alpha-acetyltransferase 15, NatA auxiliary subunit	NAA15	0	225.886	49	38	335	38	866	101.2	7.42	7350	0	1.18106e+08	1.24982e+08	1.07376e+08	1.07113e+08	1.35047e+08	1.25282e+08	1.28397e+08	1.34658e+08	1.22711e+08	1.4099e+08	1.08479e+08	1.23976e+08
Q9NTJ3	Structural maintenance of chromosomes protein 4	SMC4	0	225.729	41	46	363	46	1288	147.1	6.79	6728	0	1.52172e+08	1.6899e+08	1.41382e+08	1.22099e+08	1.71491e+08	1.42702e+08	1.64771e+08	1.57238e+08	1.63785e+08	1.65149e+08	1.36006e+08	1.44513e+08
Q14203	Dynactin subunit 1	DCTN1	0	225.681	37	36	315	36	1278	141.6	5.81	5573	0	6.66499e+07	7.499e+07	8.35627e+07	8.86161e+07	7.4418e+07	6.92743e+07	8.15667e+07	7.66162e+07	7.04319e+07	7.15461e+07	6.97218e+07	7.37566e+07
P08670	Vimentin	VIM	0	225.01	77	38	521	36	466	53.6	5.12	11543	2	1.43748e+09	1.00711e+09	5.5435e+08	6.33765e+08	1.44514e+09	4.29826e+08	9.308e+08	6.46051e+08	1.09561e+09	6.16951e+07	1.79191e+09	6.2358e+08
P55884	Eukaryotic translation initiation factor 3 subunit B	EIF3B	0	224.924	54	35	331	35	814	92.4	5	7466	0	2.40573e+08	2.3169e+08	2.31298e+08	2.33567e+08	2.64972e+08	2.38164e+08	2.44169e+08	2.50378e+08	2.47322e+08	2.24806e+08	2.34194e+08	2.22745e+08
O00571	ATP-dependent RNA helicase DDX3X	DDX3X	0	224.658	56	35	402	10	662	73.2	7.18	8515	26	2.81074e+08	2.59227e+08	2.96612e+08	3.52158e+08	3.6696e+08	3.49822e+08	3.70346e+08	3.41371e+08	2.94369e+08	3.30652e+08	2.76858e+08	3.52466e+08
Q10567	AP-1 complex subunit beta-1	AP1B1	0	224.583	49	37	344	22	949	104.5	5.06	8331	0	7.33151e+07	7.40586e+07	8.00748e+07	7.09037e+07	7.60321e+07	7.7133e+07	7.04755e+07	7.83327e+07	7.61778e+07	7.18267e+07	7.84004e+07	7.49886e+07
Q16666	Gamma-interferon-inducible protein 16	IFI16	0	224.553	56	35	373	32	785	88.2	9.28	8517	3	1.93349e+08	1.53162e+08	1.54398e+08	2.0259e+08	2.21828e+08	2.23646e+08	2.07192e+08	1.73758e+08	2.11178e+08	1.55101e+08	2.10648e+08	2.50617e+08
P31040	Succinate dehydrogenase [ubiquinone] flavoprotein subunit, mitochondrial	SDHA	0	224.081	63	27	268	27	664	72.6	7.39	7653	0	1.72488e+08	1.53386e+08	1.36783e+08	1.55725e+08	1.68564e+08	1.45535e+08	1.66178e+08	1.55415e+08	1.44146e+08	1.47661e+08	1.70293e+08	1.4685e+08
Q9H4M9	EH domain-containing protein 1	EHD1	0	223.897	75	32	301	30	534	60.6	6.83	7071	2	2.83763e+08	2.82648e+08	2.68369e+08	1.59619e+08	1.17032e+08	2.12118e+08	1.04014e+08	2.25472e+08	1.80916e+08	1.75197e+08	177113759	1.45274e+08
Q86XP3	ATP-dependent RNA helicase DDX42	DDX42	0	223.401	48	31	297	31	938	102.9	7.02	7468	0	6.27567e+07	6.47632e+07	6.48752e+07	5.86492e+07	6.90724e+07	6.44312e+07	7.31699e+07	6.70003e+07	6.53124e+07	7.23905e+07	6.14709e+07	6.28167e+07
P53618	Coatomer subunit beta	COPB1	0	222.956	46	33	310	33	953	107.1	6.05	6552	0	1.65212e+08	1.96444e+08	2.16393e+08	2.1331e+08	1.84588e+08	1.72997e+08	2.12884e+08	2.22834e+08	2.29667e+08	2.20047e+08	2.14204e+08	1.89157e+08
P25705	ATP synthase subunit alpha, mitochondrial	ATP5F1A	0	222.616	68	36	562	36	553	59.7	9.13	12733	0	1.85653e+09	1.63417e+09	1.76257e+09	1.6936e+09	1.53448e+09	1.58867e+09	1.62651e+09	1.70761e+09	1.67518e+09	1.58004e+09	1.79716e+09	1.55844e+09
P49736	DNA replication licensing factor MCM2	MCM2	0	222.139	53	39	343	39	904	101.8	5.52	7667	0	3.1882e+08	3.14951e+08	2.70328e+08	2.67919e+08	3.42721e+08	2.93343e+08	3.58114e+08	3.44617e+08	2.89956e+08	3.45015e+08	3.07339e+08	3.21759e+08
P55786	Puromycin-sensitive aminopeptidase	NPEPPS	0	221.634	50	34	358	34	919	103.2	5.72	8002	0	2.11456e+08	2.38258e+08	2.41965e+08	2.36762e+08	2.18751e+08	2.07121e+08	2.2426e+08	2.22427e+08	2.22703e+08	2.33295e+08	2.06248e+08	2.38338e+08
P56192	Methionine--tRNA ligase, cytoplasmic	MARS1	0	221.432	50	30	270	30	900	101.1	6.16	7035	0	8.68652e+07	1.03928e+08	8.85562e+07	1.01595e+08	1.07863e+08	8.44636e+07	1.04147e+08	1.08804e+08	1.03624e+08	1.03305e+08	9.88177e+07	8.45889e+07
Q15393	Splicing factor 3B subunit 3	SF3B3	0	220.812	37	33	320	33	1217	135.5	5.26	7776	0	1.50194e+08	1.46847e+08	1.1927e+08	1.4061e+08	1.71758e+08	1.6049e+08	1.54108e+08	1.56899e+08	1.55669e+08	1.51799e+08	1.35093e+08	1.45645e+08
Q32MZ4	Leucine-rich repeat flightless-interacting protein 1	LRRFIP1	0	220.71	42	27	269	26	808	89.2	4.65	9571	1	9.83852e+07	1.03692e+08	1.0854e+08	1.15821e+08	1.21102e+08	1.13153e+08	1.33156e+08	9.54594e+07	1.12268e+08	8.37991e+07	1.07628e+08	1.03721e+08
Q9BSJ8	Extended synaptotagmin-1	ESYT1	0	220.338	42	35	383	35	1104	122.8	5.83	8717	0	1.26929e+08	1.39095e+08	1.44306e+08	1.31963e+08	1.0927e+08	1.30632e+08	1.40793e+08	1.10135e+08	1.3302e+08	1.19834e+08	1.55123e+08	1.35974e+08
P02545	Prelamin-A/C	LMNA	0	220.17	58	42	475	40	664	74.1	7.02	11210	2	8.15529e+08	5.41967e+08	4.4396e+08	2.7925e+08	4.44835e+08	8.38126e+08	2.07804e+08	4.92981e+08	5.25828e+08	2.45471e+08	6.49789e+08	3.97839e+08
O43491	Band 4.1-like protein 2	EPB41L2	0	219.814	47	38	307	38	1005	112.5	5.44	6751	0	8.80422e+07	3.65676e+07	6.40616e+07	1.12519e+08	1.4534e+08	1.57557e+08	1.55833e+08	8.59422e+07	8.09016e+07	3.9492e+07	8.31321e+07	5.982e+07
P22102	Trifunctional purine biosynthetic protein adenosine-3	GART	0	218.304	51	35	331	35	1010	107.7	6.7	8370	0	1.98768e+08	1.85325e+08	1.88148e+08	1.80194e+08	2.22428e+08	1.88603e+08	1.97732e+08	2.17352e+08	1.75034e+08	3.26868e+08	1.60194e+08	3.03813e+08
Q68EM7	Rho GTPase-activating protein 17	ARHGAP17	0	217.697	56	26	230	26	881	95.4	7.62	7148	0	7.48133e+07	8.0418e+07	7.60849e+07	6.68529e+07	8.89015e+07	1.07048e+08	7.36913e+07	6.83861e+07	6.10774e+07	7.92043e+07	8.30786e+07	5.27933e+07
Q9NR30	Nucleolar RNA helicase 2	DDX21	0	216.392	44	35	312	32	783	87.3	9.28	7136	3	1.10303e+08	9.70658e+07	9.28216e+07	1.08129e+08	1.13114e+08	1.20696e+08	7.86445e+07	9.78826e+07	8.89086e+07	1.32639e+08	9.51057e+07	8.2136e+07
Q9NY33	Dipeptidyl peptidase 3	DPP3	0	216.132	63	30	300	30	737	82.5	5.1	7831	0	1.40079e+08	1.56262e+08	1.66945e+08	1.49561e+08	1.18457e+08	1.57236e+08	1.4326e+08	1.50401e+08	1.54482e+08	1.42931e+08	1.4067e+08	1.32491e+08
P49368	T-complex protein 1 subunit gamma	CCT3	0	215.884	65	38	454	38	545	60.5	6.49	9218	0	6.20239e+08	6.06759e+08	5.93018e+08	5.67581e+08	6.75681e+08	6.22171e+08	6.39959e+08	6.65008e+08	6.04765e+08	7.00952e+08	6.0386e+08	6.29877e+08
P49411	Elongation factor Tu, mitochondrial	TUFM	0	215.313	68	28	376	28	452	49.5	7.61	8728	0	3.50127e+08	3.4473e+08	3.91358e+08	3.47826e+08	3.61297e+08	3.33253e+08	3.01549e+08	3.95927e+08	3.03537e+08	3.74249e+08	3.75455e+08	3.04518e+08
P26639	Threonine--tRNA ligase 1, cytoplasmic	TARS1	0	213.119	58	37	365	34	723	83.4	6.67	7594	3	1.95391e+08	2.25556e+08	2.28692e+08	2.207e+08	2.45157e+08	2.4948e+08	2.44144e+08	2.54149e+08	2.3313e+08	2.68623e+08	2.23254e+08	2.5159e+08
P31948	Stress-induced-phosphoprotein 1	STIP1	0	212.461	63	42	425	42	543	62.6	6.8	6514	0	4.09625e+08	4.34857e+08	4.041e+08	3.48223e+08	4.77315e+08	4.15547e+08	4.1519e+08	4.68861e+08	4.28216e+08	5.06073e+08	4.20817e+08	4.17521e+08
P40939	Trifunctional enzyme subunit alpha, mitochondrial	HADHA	0	211.365	48	28	349	28	763	82.9	9.04	9176	0	2.39465e+08	2.41871e+08	2.62367e+08	2.64477e+08	2.4496e+08	2.80147e+08	2.23385e+08	2.86012e+08	2.53188e+08	1.65823e+08	2.94953e+08	2.39538e+08
P27824	Calnexin	CANX	0	211.283	48	28	317	28	592	67.5	4.6	8105	0	3.84388e+08	4.43905e+08	5.33208e+08	4.94579e+08	3.9676e+08	4.60779e+08	5.27255e+08	4.21812e+08	4.96191e+08	4.5415e+08	4.79067e+08	4.94842e+08
Q03001	Dystonin	DST	0	210.441	7	44	182	41	7570	860.1	5.25	3036	0	3.71159e+07	1.66556e+07	2.94426e+07	2.57614e+07	2.96729e+07	2.5022e+07	2.55072e+07	1.84403e+07	2.71612e+07	2.45586e+07	2.35289e+07	3.38506e+07
P23381	Tryptophan--tRNA ligase, cytoplasmic	WARS1	0	209.688	78	31	326	31	471	53.1	6.23	6756	0	1.16787e+08	2.45394e+08	2.04505e+08	2.17042e+08	2.24354e+08	4.25713e+08	2.38826e+08	4.00676e+08	3.89874e+08	2.25045e+08	5.67223e+08	2.92686e+08
P27797	Calreticulin	CALR	0	209.096	72	27	615	27	417	48.1	4.44	13059	0	8.52567e+08	1.04505e+09	1.24366e+09	1.32494e+09	1.01039e+09	9.86052e+08	1.41219e+09	9.76959e+08	1.39915e+09	1.23937e+09	1.37891e+09	1.2133e+09
Q14683	Structural maintenance of chromosomes protein 1A	SMC1A	0	208.627	36	43	340	42	1233	143.1	7.64	6604	1	1.14919e+08	9.81162e+07	7.28939e+07	8.05486e+07	1.0487e+08	1.04899e+08	8.46896e+07	9.76696e+07	1.00503e+08	9.52539e+07	9.68591e+07	1.03561e+08
P34897	Serine hydroxymethyltransferase, mitochondrial	SHMT2	0	208.049	67	29	342	28	504	56	8.53	8599	1	3.25101e+08	3.854e+08	3.28588e+08	3.70755e+08	4.28065e+08	3.83961e+08	4.52456e+08	3.45268e+08	3.86703e+08	4.09123e+08	407498688	4.25815e+08
Q13263	Transcription intermediary factor 1-beta	TRIM28	0	207.774	51	26	326	26	835	88.5	5.77	9844	0	2.58862e+08	2.23684e+08	2.04443e+08	2.26803e+08	2.76487e+08	2.64389e+08	2.53333e+08	2.20348e+08	2.34483e+08	2.38339e+08	1.92772e+08	2.45015e+08
P23921	Ribonucleoside-diphosphate reductase large subunit	RRM1	0	207.522	55	29	295	29	792	90	7.15	7511	0	1.06494e+08	1.05224e+08	9.37189e+07	9.74494e+07	1.35885e+08	1.03189e+08	1.39483e+08	1.3161e+08	1.17694e+08	1.21941e+08	9.63006e+07	1.20755e+08
O15067	Phosphoribosylformylglycinamidine synthase	PFAS	0	207.477	34	31	286	31	1338	144.6	5.76	7201	0	1.30225e+08	1.27245e+08	1.24331e+08	1.28442e+08	1.60755e+08	1.33272e+08	1.4208e+08	1.49756e+08	1.38458e+08	1.54599e+08	1.15612e+08	1.3441e+08
Q29RF7	Sister chromatid cohesion protein PDS5 homolog A	PDS5A	0	206.815	32	34	240	31	1337	150.7	7.91	5852	0	3.26848e+07	2.87714e+07	2.69155e+07	3.34578e+07	3.1545e+07	3.09272e+07	3.61767e+07	3.31043e+07	3.26963e+07	3.12846e+07	2.63355e+07	3.50072e+07
Q92900	Regulator of nonsense transcripts 1	UPF1	0	206.648	39	36	353	36	1129	124.3	6.61	7903	0	1.24516e+08	9.65473e+07	9.33638e+07	1.13008e+08	1.24394e+08	1.034e+08	1.13129e+08	1.0127e+08	1.12726e+08	1.06884e+08	9.22895e+07	1.11128e+08
P78347	General transcription factor II-I	GTF2I	0	206.579	50	37	367	37	998	112.3	6.39	5953	0	1.71888e+08	1.32795e+08	1.02587e+08	1.66245e+08	1.42221e+08	1.36191e+08	1.5654e+08	1.3678e+08	1.39927e+08	1.40147e+08	1.28023e+08	1.48657e+08
Q15084	Protein disulfide-isomerase A6	PDIA6	0	206.453	58	22	247	22	440	48.1	5.08	8583	0	2.48474e+08	4.33211e+08	4.47662e+08	5.13179e+08	3.91245e+08	3.66086e+08	5.0931e+08	4.19186e+08	5.03059e+08	4.62679e+08	4.71039e+08	4.9525e+08
P20810	Calpastatin	CAST	0	206.402	60	26	206	26	708	76.5	5.07	5783	0	5.40372e+07	4.71464e+07	4.80152e+07	4.91843e+07	4.57712e+07	3.83633e+07	3.98554e+07	3.22292e+07	4.22166e+07	2.71804e+07	4.42348e+07	4.47552e+07
O75083	WD repeat-containing protein 1	WDR1	0	206.36	67	29	354	29	606	66.2	6.65	8221	0	4.85947e+08	5.31815e+08	5.59792e+08	5.65569e+08	4.35118e+08	5.51486e+08	3.93814e+08	5.12589e+08	4.34191e+08	4.33785e+08	466091647	4.75586e+08
Q9P2J5	Leucine--tRNA ligase, cytoplasmic	LARS1	0	206.085	41	40	341	40	1176	134.4	7.3	7336	0	1.19677e+08	9.40412e+07	9.36783e+07	1.02406e+08	1.13167e+08	1.06559e+08	1.04916e+08	1.05622e+08	8.94262e+07	1.12973e+08	9.18594e+07	9.99882e+07
P26358	DNA (cytosine-5)-methyltransferase 1	DNMT1	0	206.069	30	42	352	42	1616	183.1	7.75	5592	0	1.01446e+08	8.47576e+07	6.07644e+07	7.65297e+07	1.16237e+08	8.67877e+07	9.78506e+07	7.96079e+07	8.87232e+07	9.68766e+07	5.85743e+07	9.44079e+07
P20042	Eukaryotic translation initiation factor 2 subunit 2	EIF2S2	0	206.011	71	23	252	23	333	38.4	5.8	7946	0	1.05566e+08	1.00638e+08	1.14856e+08	1.09897e+08	1.10618e+08	1.1039e+08	1.12711e+08	1.14794e+08	1.10809e+08	9.75514e+07	1.01557e+08	1.03356e+08
O94979	Protein transport protein Sec31A	SEC31A	0	205.223	35	31	327	31	1220	132.9	6.89	7507	0	1.31954e+08	1.33443e+08	1.64462e+08	1.58749e+08	1.52691e+08	1.29462e+08	1.65516e+08	1.484e+08	1.66557e+08	1.4393e+08	1.54378e+08	1.59052e+08
P50991	T-complex protein 1 subunit delta	CCT4	0	205.138	66	31	338	31	539	57.9	7.83	8277	0	4.92053e+08	5.12626e+08	4.41081e+08	4.11946e+08	5.37818e+08	5.15338e+08	4.72779e+08	5.67186e+08	4.99776e+08	5.23136e+08	4.93228e+08	4.6625e+08
Q13045	Protein flightless-1 homolog	FLII	0	205.044	39	39	330	39	1269	144.7	6.05	5992	0	7.06086e+07	6.08342e+07	6.50052e+07	7.67471e+07	7.19137e+07	6.73013e+07	7.67209e+07	7.03045e+07	7.72821e+07	7.00517e+07	6.58811e+07	7.84407e+07
P50570	Dynamin-2	DNM2	0	204.436	49	36	355	24	870	98	7.44	6346	12	1.23885e+08	1.29185e+08	1.20235e+08	1.29086e+08	1.20246e+08	1.2971e+08	1.22242e+08	1.2255e+08	1.32808e+08	1.15676e+08	1.32148e+08	1.16481e+08
Q92614	Unconventional myosin-XVIIIa	MYO18A	0	203.943	24	35	214	35	2054	233	6.3	6727	0	2.63061e+07	2.52875e+07	3.21828e+07	4.88327e+07	5.39227e+07	3.32067e+07	3.8401e+07	2.66069e+07	3.53258e+07	1.96587e+07	3.23706e+07	2.97689e+07
Q9UBT2	SUMO-activating enzyme subunit 2	UBA2	0	203.909	57	28	252	28	640	71.2	5.29	8079	0	1.78889e+08	1.77587e+08	1.80883e+08	1.92997e+08	2.09013e+08	1.87001e+08	1.94733e+08	2.0525e+08	2.00616e+08	2.17662e+08	169026534	1.96517e+08
A0AVT1	Ubiquitin-like modifier-activating enzyme 6	UBA6	0	203.596	44	37	297	37	1052	117.9	6.14	5670	0	5.76647e+07	6.1988e+07	5.77597e+07	6.22333e+07	5.80015e+07	6.7699e+07	5.5191e+07	6.13973e+07	6.4579e+07	6.02734e+07	5.98252e+07	6.75744e+07
O60264	SWI/SNF-related matrix-associated actin-dependent regulator of chromatin subfamily A member 5	SMARCA5	0	203.489	36	38	341	31	1052	121.8	8.09	7153	7	8.95922e+07	7.73341e+07	6.34084e+07	9.66628e+07	1.07246e+08	9.21263e+07	8.92457e+07	8.56217e+07	8.48306e+07	9.02364e+07	8.25007e+07	8.28539e+07
P16615	Sarcoplasmic/endoplasmic reticulum calcium ATPase 2	ATP2A2	0	202.669	35	35	357	21	1042	114.7	5.34	7185	14	1.07604e+08	1.44104e+08	1.4866e+08	1.50831e+08	1.46369e+08	1.29164e+08	1.63893e+08	1.44436e+08	1.62687e+08	1.28116e+08	1.78759e+08	1.48173e+08
Q99460	26S proteasome non-ATPase regulatory subunit 1	PSMD1	0	201.873	45	32	331	32	953	105.8	5.39	8341	0	1.08133e+08	1.07163e+08	1.02896e+08	1.08479e+08	1.20865e+08	1.19297e+08	1.12127e+08	1.30047e+08	1.17408e+08	1.15675e+08	1.0666e+08	1.1443e+08
Q9Y4E8	Ubiquitin carboxyl-terminal hydrolase 15	USP15	0	201.6	48	40	332	38	981	112.3	5.22	4654	2	5.09844e+07	4.82029e+07	4.74899e+07	5.30002e+07	5.78532e+07	5.61919e+07	5.00498e+07	5.10583e+07	5.61619e+07	4.65673e+07	7.25265e+07	5.27477e+07
Q5VYK3	Proteasome adapter and scaffold protein ECM29	ECPAS	0	201.492	26	37	333	37	1845	204.2	7.12	7491	0	5.77147e+07	6.19231e+07	5.71026e+07	5.49346e+07	6.6131e+07	5.66065e+07	7.02137e+07	6.6099e+07	6.14452e+07	6.70189e+07	5.69155e+07	5.61649e+07
Q14566	DNA replication licensing factor MCM6	MCM6	0	201.158	45	36	395	36	821	92.8	5.41	9234	0	1.9206e+08	2.03652e+08	1.41689e+08	1.53933e+08	1.92905e+08	1.69097e+08	2.21871e+08	2.02476e+08	1.80323e+08	2.18358e+08	1.52853e+08	1.8335e+08
Q15046	Lysine--tRNA ligase	KARS1	0	201.145	66	31	331	31	597	68	6.35	6735	0	2.44818e+08	2.15394e+08	2.25342e+08	2.17062e+08	2.34254e+08	2.29732e+08	2.4731e+08	2.25787e+08	2.28872e+08	2.23415e+08	2.2311e+08	2.36058e+08
Q06210	Glutamine--fructose-6-phosphate aminotransferase [isomerizing] 1	GFPT1	0	201.089	52	31	273	31	699	78.8	7.11	7820	0	8.81377e+07	1.16194e+08	1.54163e+08	2.00772e+08	2.09251e+08	1.68605e+08	2.0684e+08	1.6828e+08	1.60487e+08	1.39004e+08	1.98595e+08	1.50935e+08
O95347	Structural maintenance of chromosomes protein 2	SMC2	0	200.249	34	35	301	35	1197	135.6	8.43	6867	0	9.60186e+07	7.59379e+07	8.78832e+07	8.72984e+07	1.11373e+08	9.4398e+07	1.07299e+08	8.73243e+07	9.57724e+07	9.74632e+07	6.87313e+07	1.05738e+08
P36776	Lon protease homolog, mitochondrial	LONP1	0	200.006	50	32	321	32	959	106.4	6.39	9361	0	1.28247e+08	9.66287e+07	1.39872e+08	8.21118e+07	1.06065e+08	8.6954e+07	7.95579e+07	1.01352e+08	1.05152e+08	1.21581e+08	9.28728e+07	8.96913e+07
P49321	Nuclear autoantigenic sperm protein	NASP	0	199.63	48	27	284	26	788	85.2	4.3	7464	1	2.37103e+08	1.82788e+08	1.63718e+08	2.21755e+08	3.18075e+08	2.22471e+08	2.69112e+08	2.19023e+08	2.43066e+08	2.06325e+08	1.7404e+08	2.13695e+08
P06748	Nucleophosmin	NPM1	0	199.554	65	19	403	19	294	32.6	4.78	12183	0	2.09584e+09	2.02952e+09	1.66411e+09	1.72333e+09	2.28511e+09	1.80732e+09	1.94143e+09	2.14255e+09	1.84466e+09	2.68404e+09	1.89561e+09	2.16703e+09
Q13459	Unconventional myosin-IXb	MYO9B	0	198.878	24	32	195	32	2157	243.2	8.75	4886	0	3.70184e+07	3.5668e+07	4.29145e+07	3.24479e+07	2.24056e+07	2.89418e+07	2.63515e+07	2.48539e+07	2.91061e+07	2.1707e+07	2.16119e+07	2.72129e+07
Q96KP4	Cytosolic non-specific dipeptidase	CNDP2	0	198.64	75	23	282	23	475	52.8	5.97	7681	0	2.96323e+08	3.68022e+08	3.16274e+08	3.3388e+08	4.02228e+08	3.96343e+08	3.40072e+08	3.30446e+08	3.42913e+08	3.21585e+08	4.69881e+08	3.40422e+08
Q8NE71	ATP-binding cassette sub-family F member 1	ABCF1	0	198.475	49	30	268	30	845	95.9	6.8	8052	0	1.11614e+08	1.17955e+08	1.23943e+08	1.12814e+08	1.22284e+08	9.28391e+07	1.27793e+08	9.99109e+07	1.03785e+08	1.11466e+08	9.0195e+07	1.2091e+08
P51659	Peroxisomal multifunctional enzyme type 2	HSD17B4	0	198.262	52	26	226	26	736	79.6	8.84	6940	0	7.61233e+07	8.67004e+07	4.03984e+07	7.83756e+07	8.38033e+07	1.00022e+08	9.19455e+07	7.78184e+07	1.04439e+08	8.09198e+07	7.33883e+07	8.29697e+07
P12268	Inosine-5'-monophosphate dehydrogenase 2	IMPDH2	0	197.796	57	23	267	22	514	55.8	6.9	7614	1	2.912e+08	2.93916e+08	2.8621e+08	2.12629e+08	2.91903e+08	2.33416e+08	2.66306e+08	2.99708e+08	2.39347e+08	3.38196e+08	1.74918e+08	2.58484e+08
Q13435	Splicing factor 3B subunit 2	SF3B2	0	197.609	42	31	311	31	895	100.2	5.67	4730	0	1.47129e+08	1.27471e+08	1.2078e+08	1.51973e+08	1.58603e+08	1.29922e+08	1.41539e+08	1.35546e+08	1.38146e+08	1.40137e+08	1.31079e+08	1.37587e+08
Q9NZ08	Endoplasmic reticulum aminopeptidase 1	ERAP1	0	196.848	49	38	338	38	941	107.2	6.46	7129	0	1.3723e+08	1.12983e+08	1.66132e+08	2.2679e+08	1.0456e+08	7.03673e+07	2.17562e+08	1.73471e+08	2.15559e+08	1.3916e+08	1.36108e+08	9.30222e+07
Q92974	Rho guanine nucleotide exchange factor 2	ARHGEF2	0	196.712	42	31	259	31	986	111.5	7.27	5887	0	1.04728e+08	1.21374e+08	1.11454e+08	9.9426e+07	8.90562e+07	9.58529e+07	9.32824e+07	1.08902e+08	1.03203e+08	9.9415e+07	9.86392e+07	1.11818e+08
P26641	Elongation factor 1-gamma	EEF1G	0	196.276	67	29	360	29	437	50.1	6.67	8397	0	7.23271e+08	6.66406e+08	6.33846e+08	5.88431e+08	7.52289e+08	6.47659e+08	6.86021e+08	7.78334e+08	7.08581e+08	7.56313e+08	6.07377e+08	6.83695e+08
Q460N5	Protein mono-ADP-ribosyltransferase PARP14	PARP14	0	196.09	25	36	198	36	1801	202.7	7.18	4763	0	2.27326e+07	1.80122e+07	2.94592e+07	3.27554e+07	4.75646e+07	4.3591e+07	1.26375e+07	3.51524e+07	2.65085e+07	1.71535e+07	3.53496e+07	3.20283e+07
P31146	Coronin-1A	CORO1A	0	195.901	57	26	531	24	461	51	6.68	11388	2	1.64405e+09	1.67965e+09	1.47746e+09	1.6331e+09	1.2977e+09	1.05676e+09	1.3767e+09	1.39995e+09	1.28459e+09	1.43014e+09	1.39523e+09	1.36354e+09
Q14289	Protein-tyrosine kinase 2-beta	PTK2B	0	195.601	49	42	271	41	1009	115.8	6.25	4249	1	9.56642e+07	9.49112e+07	9.6712e+07	5.07248e+07	3.44336e+07	7.0876e+07	4.1056e+07	7.92217e+07	6.28093e+07	7.53436e+07	7.41862e+07	5.31089e+07
Q15075	Early endosome antigen 1	EEA1	0	194.809	32	39	262	39	1411	162.4	5.68	4366	0	3.25314e+08	2.80174e+08	2.95627e+08	2.66873e+08	3.58755e+08	3.05434e+08	3.17405e+08	3.27472e+08	3.17452e+08	3.48827e+08	2.95386e+08	3.01697e+08
O75694	Nuclear pore complex protein Nup155	NUP155	0	194.74	32	32	252	32	1391	155.1	6.16	6025	0	6.38636e+07	5.74603e+07	4.89407e+07	5.43314e+07	6.50726e+07	6.09315e+07	5.41163e+07	6.92105e+07	5.64588e+07	5.91228e+07	4.88548e+07	5.72901e+07
P35658	Nuclear pore complex protein Nup214	NUP214	0	194.554	23	32	257	32	2090	213.5	7.47	6764	0	3.65848e+07	3.64262e+07	3.59471e+07	3.5271e+07	3.95503e+07	3.71047e+07	3.74459e+07	3.76701e+07	3.54949e+07	3.81458e+07	3.46975e+07	3.77802e+07
P54577	Tyrosine--tRNA ligase, cytoplasmic	YARS1	0	193.588	72	35	404	35	528	59.1	7.05	6793	0	2.04164e+08	2.40136e+08	2.35512e+08	2.30155e+08	2.54699e+08	2.31971e+08	2.5529e+08	2.50308e+08	2.47902e+08	2.61774e+08	2.3881e+08	2.18592e+08
P60842	Eukaryotic initiation factor 4A-I	EIF4A1	0	193.584	71	28	437	16	406	46.1	5.48	8856	12	9.90944e+08	9.69504e+08	9.05043e+08	9.37891e+08	1.29223e+09	1.04167e+09	1.0708e+09	1.07579e+09	1.07506e+09	1.08288e+09	9.0219e+08	1.00943e+09
P04439	HLA class I histocompatibility antigen, A alpha chain	HLA-A	0	193.459	62	20	334	12	365	40.8	6	8152	10	8.38783e+08	8.15292e+08	1.06872e+09	1.16275e+09	8.65603e+08	9.26656e+08	8.48352e+08	1.1415e+09	8.13138e+08	6.64938e+08	8.40213e+08	7.54831e+08
Q92841	Probable ATP-dependent RNA helicase DDX17	DDX17	0	192.899	55	34	386	26	729	80.2	8.27	9583	7	4.05565e+08	3.55253e+08	3.44663e+08	4.34826e+08	4.26813e+08	3.53183e+08	3.95883e+08	3.63676e+08	3.81749e+08	4.01202e+08	3.63242e+08	4.17926e+08
Q14157	Ubiquitin-associated protein 2-like	UBAP2L	0	192.757	33	21	216	21	1087	114.5	7.11	7301	0	6.71538e+07	6.70257e+07	5.69345e+07	5.85783e+07	7.57994e+07	6.8523e+07	7.0163e+07	6.80997e+07	6.99495e+07	7.07503e+07	6.29963e+07	7.05365e+07
Q8WUM0	Nuclear pore complex protein Nup133	NUP133	0	192.661	41	30	200	30	1156	128.9	5.1	4269	0	4.43427e+07	3.6087e+07	3.89875e+07	4.30222e+07	4.85319e+07	4.48766e+07	4.49699e+07	4.23649e+07	4.6369e+07	3.64764e+07	4.35556e+07	4.88833e+07
Q9NTI5	Sister chromatid cohesion protein PDS5 homolog B	PDS5B	0	192.49	31	36	269	33	1447	164.6	8.47	4342	3	6.41485e+07	3.95039e+07	4.20145e+07	5.2742e+07	5.65371e+07	5.08711e+07	4.79593e+07	4.24393e+07	4.94725e+07	4.40787e+07	4.4699e+07	5.09943e+07
Q02790	Peptidyl-prolyl cis-trans isomerase FKBP4	FKBP4	0	191.682	64	27	247	27	459	51.8	5.43	5325	0	1.18105e+08	1.42731e+08	1.25349e+08	1.19066e+08	1.77178e+08	1.69921e+08	1.27119e+08	1.65236e+08	1.3625e+08	1.62857e+08	1.74382e+08	1.3889e+08
Q6PKG0	La-related protein 1	LARP1	0	191.532	45	35	299	35	1096	123.4	8.82	6116	0	1.28407e+08	1.18476e+08	1.32993e+08	1.1603e+08	1.31983e+08	1.28087e+08	1.37624e+08	1.23819e+08	1.25872e+08	1.29937e+08	1.19211e+08	1.33784e+08
P02786	Transferrin receptor protein 1	TFRC	0	191.499	44	30	329	30	760	84.8	6.61	8053	0	3.06752e+08	3.66322e+08	2.76392e+08	2.53034e+08	3.2865e+08	2.49624e+08	2.339e+08	3.61975e+08	3.15258e+08	5.25495e+08	2.43871e+08	2.98446e+08
O60506	Heterogeneous nuclear ribonucleoprotein Q	SYNCRIP	0	191.126	55	29	339	22	623	69.6	8.59	8047	6	3.79724e+08	3.13603e+08	3.21718e+08	3.88867e+08	4.11324e+08	3.43123e+08	3.57802e+08	3.25045e+08	3.39642e+08	3.63735e+08	3.2486e+08	3.89808e+08
P17844	Probable ATP-dependent RNA helicase DDX5	DDX5	0	191.022	54	33	408	25	614	69.1	8.92	7349	0	3.21826e+08	2.76646e+08	2.83974e+08	3.27315e+08	4.05154e+08	3.41195e+08	3.43046e+08	3.31938e+08	3.4302e+08	3.55456e+08	2.82735e+08	3.42288e+08
P43490	Nicotinamide phosphoribosyltransferase	NAMPT	0	190.847	65	28	310	28	491	55.5	7.15	7596	0	1.48428e+08	1.63118e+08	1.88416e+08	2.13199e+08	2.64712e+08	2.98663e+08	2.81728e+08	2.24311e+08	2.42178e+08	1.79845e+08	2.49833e+08	2.23329e+08
Q16531	DNA damage-binding protein 1	DDB1	0	190.472	41	40	406	40	1140	126.9	5.26	7374	0	2.12975e+08	1.91758e+08	1.72973e+08	2.01534e+08	2.26482e+08	1.9718e+08	2.04537e+08	2.06449e+08	2.08428e+08	1.99992e+08	1.95263e+08	2.09848e+08
Q8NF50	Dedicator of cytokinesis protein 8	DOCK8	0	189.446	22	38	314	37	2099	238.4	6.87	4366	1	8.0396e+07	8.82224e+07	7.72847e+07	8.78581e+07	9.99032e+07	6.594e+07	6.45315e+07	7.52037e+07	7.40365e+07	8.30716e+07	8.65604e+07	7.59064e+07
O43143	ATP-dependent RNA helicase DHX15	DHX15	0	189.111	50	34	300	33	795	90.9	7.46	5175	1	1.85259e+08	1.96559e+08	1.70045e+08	1.93214e+08	2.322e+08	1.94809e+08	2.1037e+08	2.0271e+08	2.00064e+08	2.02982e+08	1.71371e+08	1.97473e+08
P54886	Delta-1-pyrroline-5-carboxylate synthase	ALDH18A1	0	188.941	42	29	274	29	795	87.2	7.12	6316	0	1.92129e+08	2.47103e+08	2.15365e+08	2.2286e+08	2.09467e+08	1.93572e+08	2.44014e+08	2.46814e+08	2.24824e+08	2.89109e+08	2.25939e+08	2.2982e+08
P07195	L-lactate dehydrogenase B chain	LDHB	0	188.505	59	25	485	24	334	36.6	6.05	11040	0	1.14218e+09	1.42482e+09	1.26281e+09	1.17252e+09	1.31283e+09	1.40319e+09	1.27356e+09	1.4835e+09	1.21366e+09	1.56963e+09	1.54282e+09	1.28077e+09
P0DMV8	Heat shock 70 kDa protein 1A	HSPA1A	0	188.499	54	26	285	21	641	70	5.66	7799	0	3.28676e+07	8.86784e+07	9.71846e+07	5.58047e+07	1.17473e+08	1.0988e+08	5.09433e+07	9.96595e+07	8.19943e+07	6.00972e+07	1.83673e+08	4.42136e+07
P52789	Hexokinase-2	HK2	0	188.091	46	33	293	29	917	102.3	6.05	6489	4	8.66275e+07	1.24627e+08	1.0191e+08	7.72148e+07	1.07915e+08	1.1351e+08	1.09081e+08	1.27435e+08	1.05493e+08	1.35943e+08	99723760	1.01741e+08
P54136	Arginine--tRNA ligase, cytoplasmic	RARS1	0	188.032	58	35	360	35	660	75.3	6.68	6639	0	1.92331e+08	1.73282e+08	1.83721e+08	1.81663e+08	1.7875e+08	1.82777e+08	1.87549e+08	1.82963e+08	1.80015e+08	2.05e+08	1.95469e+08	1.78135e+08
Q00839	Heterogeneous nuclear ribonucleoprotein U	HNRNPU	0	187.615	48	31	341	30	825	90.5	6	8387	1	7.35558e+08	5.40629e+08	5.49207e+08	7.94504e+08	7.47263e+08	5.47063e+08	6.56473e+08	5.81846e+08	5.63948e+08	6.32938e+08	6.19369e+08	7.52386e+08
P46060	Ran GTPase-activating protein 1	RANGAP1	0	187.119	57	29	299	29	587	63.5	4.68	9087	0	1.34268e+08	1.38675e+08	1.22912e+08	1.13039e+08	1.30123e+08	1.31973e+08	1.1565e+08	1.4765e+08	1.23417e+08	1.46126e+08	1.17627e+08	1.15166e+08
O60664	Perilipin-3	PLIN3	0	186.692	72	21	199	21	434	47	5.44	5685	0	1.0664e+08	1.26771e+08	1.41939e+08	1.33183e+08	1.26161e+08	1.32257e+08	1.27645e+08	1.27952e+08	1.09266e+08	1.22017e+08	1.42985e+08	1.27056e+08
Q13428	Treacle protein	TCOF1	0	186.171	25	30	280	30	1488	152	9.04	5944	0	8.76314e+07	6.88884e+07	6.90201e+07	7.69707e+07	8.83147e+07	7.73898e+07	8.00698e+07	7.24582e+07	6.77186e+07	7.47819e+07	6.19797e+07	7.28023e+07
Q9Y285	Phenylalanine--tRNA ligase alpha subunit	FARSA	0	186.075	54	21	208	21	508	57.5	7.8	4673	0	9.14547e+07	1.01859e+08	1.03956e+08	9.15875e+07	1.2375e+08	8.84275e+07	8.88868e+07	1.09619e+08	1.01565e+08	1.25787e+08	7.90892e+07	8.5264e+07
Q8WUM4	Programmed cell death 6-interacting protein	PDCD6IP	0	185.829	51	35	356	35	868	96	6.52	7344	0	1.86293e+08	1.54666e+08	1.77626e+08	1.68685e+08	1.65427e+08	1.57921e+08	1.59795e+08	1.36363e+08	1.61256e+08	1.34578e+08	1.36856e+08	1.49239e+08
P49915	GMP synthase [glutamine-hydrolyzing]	GMPS	0	185.689	53	31	299	31	693	76.7	6.87	6224	0	1.01928e+08	1.0691e+08	9.32319e+07	9.16436e+07	1.35471e+08	9.56936e+07	1.20524e+08	1.26564e+08	1.0204e+08	1.19574e+08	8.79018e+07	1.0494e+08
O95757	Heat shock 70 kDa protein 4L	HSPA4L	0	185.495	50	32	273	28	839	94.5	5.88	4530	0	5.18172e+07	6.49415e+07	7.23115e+07	6.99362e+07	7.54181e+07	8.44124e+07	8.32106e+07	8.25077e+07	7.25007e+07	1.02885e+08	7.33365e+07	7.35855e+07
Q12965	Unconventional myosin-Ie	MYO1E	0	185.357	36	30	258	30	1108	127	8.92	6118	0	2.76179e+07	4.55152e+07	6.33895e+07	6.22723e+07	5.76149e+07	5.05274e+07	5.82374e+07	6.58543e+07	5.32457e+07	5.86958e+07	5.45662e+07	5.78328e+07
P42285	Exosome RNA helicase MTR4	MTREX	0	184.956	36	29	244	29	1042	117.7	6.52	5062	0	4.86088e+07	4.7992e+07	3.95732e+07	3.76016e+07	5.2508e+07	4.19895e+07	4.55693e+07	5.33409e+07	4.85049e+07	6.19653e+07	4.63242e+07	4.35344e+07
P30153	Serine/threonine-protein phosphatase 2A 65 kDa regulatory subunit A alpha isoform	PPP2R1A	0	184.401	51	27	301	19	589	65.3	5.11	6841	8	2.69681e+08	2.67535e+08	2.65043e+08	2.60246e+08	2.9085e+08	2.55245e+08	2.70867e+08	2.62352e+08	2.76928e+08	2.59737e+08	2.55123e+08	2.56674e+08
Q86UE4	Protein LYRIC	MTDH	0	184.091	45	22	282	22	582	63.8	9.32	8780	0	1.30494e+08	1.58765e+08	1.9401e+08	2.13933e+08	1.52056e+08	1.42562e+08	2.24253e+08	1.50359e+08	2.07255e+08	1.85029e+08	1.64201e+08	2.26049e+08
Q01518	Adenylyl cyclase-associated protein 1	CAP1	0	183.716	59	28	392	16	475	51.9	8.06	7588	13	4.96127e+08	5.68055e+08	5.22527e+08	4.33017e+08	4.26328e+08	4.35782e+08	3.94522e+08	4.67579e+08	4.66465e+08	4.50835e+08	4.61037e+08	3.8083e+08
P09972	Fructose-bisphosphate aldolase C	ALDOC	0	183.629	74	23	270	18	364	39.4	6.87	9012	0	3.02691e+08	4.1279e+08	2.84921e+08	2.1402e+08	2.52015e+08	2.93454e+08	3.31941e+08	3.55911e+08	3.45908e+08	3.63175e+08	3.31793e+08	3.36066e+08
P17858	ATP-dependent 6-phosphofructokinase, liver type	PFKL	0	183.415	47	24	257	20	780	85	7.5	6070	1	8.5403e+07	9.47598e+07	8.43243e+07	7.78792e+07	7.13913e+07	7.21883e+07	8.59776e+07	8.1051e+07	7.56191e+07	8.28717e+07	8.69358e+07	8.18963e+07
P04843	Dolichyl-diphosphooligosaccharide--protein glycosyltransferase subunit 1	RPN1	0	183.266	62	32	315	32	607	68.5	6.38	6300	0	2.07968e+08	2.62018e+08	3.05756e+08	2.92271e+08	2.49936e+08	2.54266e+08	2.80133e+08	2.54942e+08	2.96105e+08	2.6455e+08	2.82255e+08	2.5902e+08
Q92878	DNA repair protein RAD50	RAD50	0	183.212	33	40	322	40	1312	153.8	6.89	5926	0	8.47231e+07	5.60988e+07	5.88668e+07	6.16515e+07	7.57928e+07	7.53428e+07	6.80454e+07	7.04229e+07	6.8922e+07	6.60969e+07	6.19451e+07	6.72715e+07
Q8N3C0	Activating signal cointegrator 1 complex subunit 3	ASCC3	0	183.11	21	33	257	33	2202	251.3	7.09	4162	0	3.29581e+07	3.03691e+07	3.06461e+07	2.88555e+07	2.78097e+07	3.3941e+07	3.60483e+07	3.20604e+07	3.0958e+07	3.30362e+07	2.98601e+07	3.25549e+07
Q96F07	Cytoplasmic FMR1-interacting protein 2	CYFIP2	0	182.76	29	31	261	18	1278	148.3	7.31	7033	13	7.81503e+07	9.15135e+07	8.25667e+07	7.92519e+07	6.76601e+07	8.79341e+07	7.58893e+07	8.23356e+07	7.27975e+07	7.61176e+07	8.65796e+07	6.89901e+07
P11940	Polyadenylate-binding protein 1	PABPC1	0	182.501	46	25	306	18	636	70.6	9.5	9598	8	5.15908e+08	5.10242e+08	4.69168e+08	4.98886e+08	6.3259e+08	5.56966e+08	5.58225e+08	5.54266e+08	5.31404e+08	5.53809e+08	4.85887e+08	5.35028e+08
P52701	DNA mismatch repair protein Msh6	MSH6	0	182.173	31	32	246	32	1360	152.7	6.9	5097	0	8.65834e+07	8.22778e+07	5.97615e+07	7.98961e+07	9.22737e+07	6.52485e+07	9.47279e+07	8.90228e+07	7.90307e+07	8.53316e+07	6.45536e+07	8.98039e+07
P47897	Glutamine--tRNA ligase	QARS1	0	181.967	46	33	323	32	775	87.7	7.15	5345	0	8.20476e+08	7.1962e+08	8.53031e+08	7.72796e+08	7.86372e+08	8.16429e+08	8.57637e+08	7.4526e+08	7.82809e+08	7.1359e+08	6.86412e+08	9.17104e+08
Q92945	Far upstream element-binding protein 2	KHSRP	0	181.408	49	29	336	26	711	73.1	7.3	8433	3	3.09906e+08	2.76656e+08	2.77514e+08	3.24342e+08	3.54647e+08	3.10505e+08	3.34336e+08	3.04448e+08	3.15179e+08	3.11993e+08	2.70728e+08	3.33468e+08
Q86YV0	RAS protein activator like-3	RASAL3	0	181.405	41	33	307	33	1011	111.8	8.75	6156	0	1.32715e+08	8.75043e+07	1.01433e+08	1.10385e+08	9.50372e+07	8.05263e+07	1.06828e+08	7.62952e+07	9.64272e+07	7.46281e+07	9.26639e+07	7.57318e+07
Q15437	Protein transport protein Sec23B	SEC23B	0	180.955	50	25	255	22	767	86.4	6.89	6220	3	6.90406e+07	8.32153e+07	8.70374e+07	8.10938e+07	6.57597e+07	6.27124e+07	8.5504e+07	8.948e+07	1.01879e+08	8.56169e+07	8.25127e+07	8.346e+07
Q8TAQ2	SWI/SNF complex subunit SMARCC2	SMARCC2	0	180.358	38	31	216	24	1214	132.8	5.69	5936	0	3.71595e+07	3.6164e+07	3.9687e+07	3.65008e+07	3.53025e+07	3.43386e+07	3.72874e+07	3.35556e+07	3.78369e+07	3.22823e+07	3.72211e+07	3.30592e+07
Q01813	ATP-dependent 6-phosphofructokinase, platelet type	PFKP	0	179.474	41	27	295	24	784	85.5	7.55	6973	3	1.69748e+08	1.72889e+08	1.71826e+08	1.67892e+08	1.87659e+08	2.26081e+08	2.04818e+08	1.9468e+08	1.81298e+08	1.55111e+08	2.0531e+08	1.77603e+08
P08575	Receptor-type tyrosine-protein phosphatase C	PTPRC	0	179.468	29	33	289	33	1306	147.4	6.15	5286	0	1.43896e+08	1.24576e+08	1.12858e+08	8.98953e+07	1.12871e+08	8.14707e+07	7.80784e+07	1.43885e+08	9.43542e+07	1.15029e+08	86376727	7.42629e+07
P27695	DNA-(apurinic or apyrimidinic site) endonuclease	APEX1	0	179.437	63	21	203	21	318	35.5	8.12	7482	0	1.92363e+08	1.40508e+08	1.51118e+08	1.84661e+08	1.69858e+08	1.54892e+08	1.97421e+08	1.55381e+08	1.56411e+08	1.42017e+08	1.56032e+08	1.68053e+08
Q9Y2W1	Thyroid hormone receptor-associated protein 3	THRAP3	0	178.874	31	28	287	27	955	108.6	10.15	6211	1	1.29601e+08	1.20662e+08	1.17172e+08	1.28372e+08	1.2946e+08	1.23698e+08	1.30083e+08	1.12912e+08	1.27135e+08	1.22549e+08	1.22474e+08	1.27714e+08
P40763	Signal transducer and activator of transcription 3	STAT3	0	178.52	53	28	231	28	770	88	6.3	5059	0	7.37524e+07	7.18814e+07	7.78575e+07	8.19199e+07	6.76251e+07	8.52272e+07	7.822e+07	8.54382e+07	1.1044e+08	7.83104e+07	1.08689e+08	1.1791e+08
P54920	Alpha-soluble NSF attachment protein	NAPA	0	178.274	83	21	226	21	295	33.2	5.36	6327	0	7.08914e+07	8.55203e+07	9.43372e+07	9.88823e+07	9.86388e+07	1.31436e+08	9.95327e+07	1.04815e+08	1.0986e+08	7.71465e+07	1.37185e+08	9.37027e+07
Q15020	Squamous cell carcinoma antigen recognized by T-cells 3	SART3	0	178.02	38	33	275	33	963	109.9	5.57	5198	0	8.01778e+07	6.21487e+07	6.27961e+07	6.26585e+07	6.5874e+07	5.97546e+07	7.3124e+07	5.98892e+07	6.69421e+07	5.99837e+07	8.11612e+07	7.47136e+07
P07384	Calpain-1 catalytic subunit	CAPN1	0	177.567	48	32	313	32	714	81.8	5.67	7038	0	1.42045e+08	1.2474e+08	1.84059e+08	1.88865e+08	1.26251e+08	1.4246e+08	1.48679e+08	1.07458e+08	1.36459e+08	1.00218e+08	1.48682e+08	1.56335e+08
Q8TEQ6	Gem-associated protein 5	GEMIN5	0	177.171	28	30	230	30	1508	168.5	6.62	3823	0	3.73211e+07	3.70609e+07	3.10305e+07	3.29215e+07	4.18928e+07	3.34706e+07	3.77924e+07	3.85888e+07	3.09821e+07	4.54659e+07	2.68526e+07	3.63645e+07
P51531	Probable global transcription activator SNF2L2	SMARCA2	0	176.849	25	34	266	17	1590	181.2	7.2	5701	16	1.39377e+08	1.64569e+08	1.20202e+08	1.54983e+08	9.79829e+07	1.13278e+08	1.33279e+08	1.18728e+08	1.18009e+08	1.48343e+08	1.30379e+08	1.19855e+08
Q5UIP0	Telomere-associated protein RIF1	RIF1	0	175.202	15	28	155	28	2472	274.3	5.52	3681	0	1.86604e+07	1.69848e+07	1.19114e+07	1.7195e+07	3.01553e+07	2.11972e+07	2.15061e+07	1.83757e+07	1.58565e+07	2.03076e+07	1.58354e+07	1.82069e+07
Q9NY65	Tubulin alpha-8 chain	TUBA8	0	175.167	50	20	937	5	449	50.1	5.06	28484	0	5.29833e+06	1.05564e+07	7.95369e+06	4.30643e+06	6.47068e+06	6.57705e+06	5.57286e+06	2.37675e+07	6.16083e+06	1.52566e+07	7.59623e+06	4.82086e+06
Q92621	Nuclear pore complex protein Nup205	NUP205	0	174.915	23	38	288	38	2012	227.8	6.19	3567	0	6.90786e+07	7.07751e+07	6.45246e+07	6.97605e+07	7.731e+07	7.04708e+07	7.74199e+07	7.42345e+07	6.65359e+07	7.75644e+07	6.87267e+07	6.52213e+07
P27694	Replication protein A 70 kDa DNA-binding subunit	RPA1	0	174.472	54	27	242	27	616	68.1	7.21	5545	0	1.76271e+08	1.74864e+08	1.59216e+08	1.75525e+08	1.81224e+08	1.80785e+08	1.62093e+08	1.87233e+08	1.75001e+08	1.82673e+08	1.7222e+08	2.05207e+08
Q9UHD8	Septin-9	SEPTIN9	0	174.381	59	26	299	26	586	65.4	8.97	6033	0	2.44063e+08	2.22469e+08	1.92883e+08	2.75793e+08	2.87694e+08	2.65926e+08	2.70372e+08	2.3322e+08	2.21997e+08	1.92265e+08	2.165e+08	2.64677e+08
A6NHR9	Structural maintenance of chromosomes flexible hinge domain-containing protein 1	SMCHD1	0	174.358	22	37	295	37	2005	226.2	7.3	4965	0	6.06491e+07	5.64347e+07	5.08642e+07	7.37995e+07	7.57504e+07	7.24321e+07	6.58586e+07	6.63486e+07	7.58586e+07	6.12292e+07	7.28548e+07	7.3175e+07
Q92538	Golgi-specific brefeldin A-resistance guanine nucleotide exchange factor 1	GBF1	0	173.881	25	32	239	32	1859	206.3	5.73	5274	0	2.77619e+07	2.85402e+07	3.22321e+07	3.52669e+07	3.15823e+07	2.8545e+07	3.73666e+07	3.25519e+07	3.57319e+07	2.93396e+07	2.93265e+07	2.90795e+07
Q15365	Poly(rC)-binding protein 1	PCBP1	0	173.678	78	16	244	13	356	37.5	7.09	8021	4	5.46571e+08	4.77963e+08	4.89623e+08	5.41474e+08	5.66176e+08	5.02889e+08	5.8575e+08	5.08136e+08	5.08594e+08	4.94133e+08	4.83269e+08	5.67732e+08
Q15154	Pericentriolar material 1 protein	PCM1	0	173.59	17	24	161	24	2024	228.4	5.02	4631	0	2.72659e+07	2.22856e+07	2.24055e+07	2.18e+07	2.52895e+07	2.3343e+07	3.05738e+07	2.36396e+07	2.45304e+07	2.84277e+07	2.11971e+07	3.05848e+07
Q96AE4	Far upstream element-binding protein 1	FUBP1	0	173.571	50	26	340	22	644	67.5	7.61	8850	1	3.73435e+08	3.17186e+08	2.92087e+08	3.73869e+08	4.43762e+08	3.6949e+08	4.09478e+08	3.45012e+08	4.02492e+08	3.40316e+08	3.44773e+08	3.98327e+08
Q14258	E3 ubiquitin/ISG15 ligase TRIM25	TRIM25	0	173.31	53	24	221	24	630	70.9	8.09	4831	0	1.03855e+08	6.78218e+07	8.94675e+07	1.08641e+08	9.89868e+07	8.92643e+07	9.99274e+07	8.2523e+07	9.02502e+07	6.82128e+07	9.60778e+07	1.04102e+08
O15523	ATP-dependent RNA helicase DDX3Y	DDX3Y	0	172.656	45	28	316	3	660	73.1	7.55	6337	0	1.78331e+06	1.28807e+06			1.60017e+06				1.49269e+06		1087030
Q9NZB2	Constitutive coactivator of PPAR-gamma-like protein 1	FAM120A	0	172.57	35	26	225	26	1118	121.8	8.88	6399	0	5.65514e+07	4.15914e+07	4.85644e+07	4.81216e+07	4.64071e+07	4.95168e+07	4.97754e+07	4.31874e+07	4.26508e+07	4.30982e+07	4.84088e+07	4.66082e+07
P28340	DNA polymerase delta catalytic subunit	POLD1	0	172.332	43	31	201	31	1107	123.6	7.03	4528	0	4.8441e+07	5.0766e+07	3.91315e+07	4.41971e+07	6.64044e+07	4.69268e+07	6.1961e+07	5.02571e+07	5.269e+07	5.19701e+07	4.24823e+07	5.23792e+07
O00151	PDZ and LIM domain protein 1	PDLIM1	0	172.323	78	20	243	20	329	36	7.02	5025	0	3.64924e+08	4.91324e+08	4.83616e+08	3.38647e+08	2.86811e+08	2.86046e+08	3.23631e+08	4.29525e+08	4.01083e+08	4.99387e+08	2.93775e+08	4.13212e+08
P07954	Fumarate hydratase, mitochondrial	FH	0	172.215	56	19	244	19	510	54.6	8.76	7493	0	2.09837e+08	2.21285e+08	2.12372e+08	2.04336e+08	1.9298e+08	1.89204e+08	1.96933e+08	2.21275e+08	1.97713e+08	2.3766e+08	2.03054e+08	1.90187e+08
P41250	Glycine--tRNA ligase	GARS1	0	172.069	53	29	307	29	739	83.1	7.03	5587	0	1.86468e+08	1.99217e+08	1.83782e+08	2.01485e+08	2.13653e+08	2.00184e+08	2.24491e+08	1.99578e+08	2.13517e+08	2.01224e+08	212827721	2.05971e+08
Q99873	Protein arginine N-methyltransferase 1	PRMT1	0	171.727	54	20	216	20	371	42.4	5.35	5795	0	1.8124e+08	1.68682e+08	1.47602e+08	1.52779e+08	1.73625e+08	1.61909e+08	1.67527e+08	1.67667e+08	1.67741e+08	1.69538e+08	1.47136e+08	1.52201e+08
P05198	Eukaryotic translation initiation factor 2 subunit 1	EIF2S1	0	171.537	73	27	289	27	315	36.1	5.08	9295	0	1.66255e+08	1.63386e+08	1.66169e+08	1.5263e+08	1.86791e+08	1.67862e+08	1.6396e+08	1.86475e+08	1.62584e+08	1.75283e+08	1.64916e+08	1.60133e+08
P42566	Epidermal growth factor receptor substrate 15	EPS15	0	171.492	43	27	228	27	896	98.6	4.64	5427	0	7.09963e+07	5.63377e+07	5.56805e+07	6.00751e+07	5.41378e+07	5.2213e+07	6.37641e+07	5.54465e+07	5.53783e+07	5.248e+07	6.41217e+07	6.21402e+07
P05455	Lupus La protein	SSB	0	171.399	51	28	283	28	408	46.8	7.12	5488	0	1.73338e+08	1.57159e+08	1.66641e+08	1.74876e+08	2.1319e+08	1.77829e+08	1.97574e+08	1.73324e+08	1.73735e+08	1.77563e+08	1.64577e+08	1.99861e+08
Q9BUF5	Tubulin beta-6 chain	TUBB6	0	171.344	61	20	371	9	446	49.8	4.88	7184	2	2.85488e+07	7.42381e+07	2.53323e+07	5.38636e+07	6.70693e+07	6.0628e+07	4.81958e+07	4.96401e+07	4.08794e+07	6.1762e+07	6.29158e+07	3.54427e+07
Q99575	Ribonucleases P/MRP protein subunit POP1	POP1	0	170.809	37	26	179	26	1024	114.6	9.22	3683	0	3.58524e+07	3.11137e+07	3.37281e+07	4.76561e+07	5.48683e+07	4.9559e+07	4.74646e+07	3.59586e+07	3.72567e+07	3.76435e+07	4.33125e+07	4.62294e+07
Q14669	E3 ubiquitin-protein ligase TRIP12	TRIP12	0	170.695	19	27	204	27	1992	220.3	8.48	6733	0	2.03042e+07	2.10264e+07	1.88144e+07	2.0985e+07	2.20771e+07	2.20451e+07	1.9048e+07	1.95969e+07	1.9517e+07	2.65016e+07	1.87401e+07	2.02872e+07
Q6P2E9	Enhancer of mRNA-decapping protein 4	EDC4	0	170.315	30	25	228	25	1401	151.6	5.86	5353	0	4.42521e+07	4.36604e+07	4.23558e+07	4.23345e+07	4.00553e+07	3.24532e+07	4.58652e+07	4.14326e+07	4.32668e+07	4.5966e+07	3.56143e+07	3.40029e+07
Q9H0D6	5'-3' exoribonuclease 2	XRN2	0	170.273	39	28	232	28	950	108.5	7.47	4749	0	5.53079e+07	5.11293e+07	4.91667e+07	5.31553e+07	6.64655e+07	5.53284e+07	5.58715e+07	6.0393e+07	6.34561e+07	6.31715e+07	4.7625e+07	5.66915e+07
Q15233	Non-POU domain-containing octamer-binding protein	NONO	0	170.262	60	26	362	24	471	54.2	8.95	5481	0	3.6012e+08	3.30401e+08	2.83519e+08	3.50931e+08	3.47747e+08	3.02214e+08	3.31435e+08	3.49412e+08	3.41331e+08	3.62937e+08	3.15405e+08	3.22438e+08
P29728	2'-5'-oligoadenylate synthase 2	OAS2	0	170.115	52	30	262	30	719	82.4	8.25	5300	0	2.15185e+08	1.46452e+08	2.04092e+08	2.63798e+08	2.47289e+08	2.59203e+08	2.25824e+08	1.95308e+08	2.23545e+08	1.17398e+08	3.05488e+08	2.81508e+08
Q09028	Histone-binding protein RBBP4	RBBP4	0	169.789	77	19	228	13	425	47.6	4.89	4869	6	3.41069e+08	3.24883e+08	3.04706e+08	3.34022e+08	3.50782e+08	3.17556e+08	3.37685e+08	3.12844e+08	3.02174e+08	3.56773e+08	3.04259e+08	3.31548e+08
P35241	Radixin	RDX	0	169.681	58	37	426	18	583	68.5	6.37	6115	0	3.9562e+07	3.96835e+07	3.00505e+07	3.86514e+07	3.72426e+07	3.93076e+07	3.17822e+07	3.83645e+07	3.8967e+07	3.17662e+07	3.50587e+07	3.14302e+07
Q7Z2W4	Zinc finger CCCH-type antiviral protein 1	ZC3HAV1	0	169.676	51	32	186	32	902	101.4	8.4	3561	0	4.80507e+07	4.3004e+07	4.02652e+07	4.36488e+07	4.85851e+07	4.36996e+07	4.52951e+07	4.80313e+07	4.51101e+07	5.02082e+07	3.96558e+07	4.43247e+07
O75534	Cold shock domain-containing protein E1	CSDE1	0	169.547	44	33	279	33	798	88.8	6.25	5152	0	1.13137e+08	1.14184e+08	1.1495e+08	1.14834e+08	1.36554e+08	1.1379e+08	1.39156e+08	1.18174e+08	1.19211e+08	1.25705e+08	1.07798e+08	1.14983e+08
P35606	Coatomer subunit beta'	COPB2	0	169.471	39	27	291	27	906	102.4	5.27	7108	0	1.62134e+08	1.80606e+08	2.08533e+08	2.23827e+08	1.82586e+08	2.0645e+08	2.2112e+08	2.06542e+08	2.21885e+08	1.78833e+08	2.47213e+08	2.16802e+08
P23528	Cofilin-1	CFL1	0	169.305	85	20	581	19	166	18.5	8.09	13722	1	1.18273e+09	9.86662e+08	1.08132e+09	1.08665e+09	1.00568e+09	9.54358e+08	9.51351e+08	8.77807e+08	9.01375e+08	9.16282e+08	8.89972e+08	1.00595e+09
Q9UH65	Switch-associated protein 70	SWAP70	0	169.258	45	26	255	26	585	69	5.87	6091	0	1.51845e+08	1.38505e+08	1.24485e+08	1.3203e+08	1.60474e+08	1.16967e+08	8.71126e+07	1.18595e+08	1.23417e+08	1.16206e+08	1.29935e+08	8.63646e+07
Q13576	Ras GTPase-activating-like protein IQGAP2	IQGAP2	0	168.991	26	30	150	29	1575	180.5	5.64	3444	0	1.02986e+08	1.45732e+08	1.51465e+08	1.5928e+08	1.31419e+08	1.41777e+08	1.39097e+08	1.44497e+08	1.58822e+08	1.45075e+08	1.47927e+08	1.28204e+08
Q8TEX9	Importin-4	IPO4	0	168.659	37	26	245	26	1081	118.6	4.96	5549	0	9.21638e+07	8.49086e+07	1.48111e+08	1.35392e+08	9.82632e+07	8.59874e+07	1.40274e+08	8.45406e+07	1.0321e+08	9.56103e+07	1.05704e+08	1.16917e+08
Q8N163	Cell cycle and apoptosis regulator protein 2	CCAR2	0	168.191	46	28	250	28	923	102.8	5.22	5707	0	9.09167e+07	8.03314e+07	7.15895e+07	8.48773e+07	9.38335e+07	7.68808e+07	7.84077e+07	7.80062e+07	7.92082e+07	9.3717e+07	6.75175e+07	7.57177e+07
Q8NC51	Plasminogen activator inhibitor 1 RNA-binding protein	SERBP1	0	168.167	49	24	271	24	408	44.9	8.65	5021	0	4.14087e+08	4.02764e+08	3.70162e+08	3.4192e+08	4.04251e+08	3.8928e+08	4.15165e+08	4.42551e+08	4.06565e+08	4.56064e+08	3.45309e+08	4.1609e+08
P19338	Nucleolin	NCL	0	168.164	41	30	508	30	710	76.6	4.7	13703	0	1.46583e+09	1.20562e+09	1.17634e+09	1.13407e+09	1.32009e+09	1.30763e+09	1.12418e+09	1.25289e+09	1.26847e+09	1.49782e+09	1.15777e+09	1.28494e+09
Q92973	Transportin-1	TNPO1	0	168.088	42	24	245	19	898	102.3	4.98	6696	5	9.43388e+07	1.02979e+08	1.02794e+08	1.09815e+08	1.19669e+08	1.099e+08	1.2209e+08	1.13533e+08	1.10122e+08	1.12931e+08	1.04529e+08	1.13187e+08
Q9Y6K5	2'-5'-oligoadenylate synthase 3	OAS3	0	168.05	37	31	232	31	1087	121.1	8.4	4696	0	1.89383e+07	2.132e+07	4.07079e+07	9.232e+07	6.85951e+07	1.1356e+08	7.39274e+07	6.83248e+07	8.1041e+07	3.3851e+06	1.71503e+08	8.50345e+07
Q92556	Engulfment and cell motility protein 1	ELMO1	0	167.971	52	28	280	24	727	83.8	6.28	5183	4	1.25114e+08	1.24536e+08	1.16519e+08	1.46333e+08	1.22842e+08	1.2327e+08	1.21496e+08	1.14803e+08	1.2295e+08	1.24412e+08	1.17167e+08	1.34587e+08
Q8IX12	Cell division cycle and apoptosis regulator protein 1	CCAR1	0	167.7	35	31	276	31	1150	132.7	5.76	4492	0	5.81312e+07	4.77061e+07	5.32792e+07	5.32835e+07	5.46029e+07	5.06437e+07	5.63191e+07	5.2516e+07	5.31077e+07	5.20368e+07	4.58906e+07	5.37947e+07
O75153	Clustered mitochondria protein homolog	CLUH	0	167.571	31	31	227	31	1309	146.6	6.13	5201	0	9.46301e+07	7.45136e+07	7.73368e+07	7.3515e+07	1.08443e+08	8.00384e+07	8.93299e+07	8.49349e+07	7.31095e+07	9.22386e+07	7.9474e+07	7.36396e+07
Q96QK1	Vacuolar protein sorting-associated protein 35	VPS35	0	167.365	44	30	273	30	796	91.6	5.49	7001	0	1.03798e+08	9.35748e+07	9.6261e+07	9.36729e+07	1.15138e+08	1.06724e+08	9.86461e+07	1.04194e+08	9.98935e+07	9.54852e+07	1.00553e+08	9.74514e+07
P62195	26S proteasome regulatory subunit 8	PSMC5	0	166.932	62	25	252	24	406	45.6	7.55	6001	1	9.26392e+07	1.02295e+08	1.0002e+08	9.81875e+07	1.11568e+08	9.99147e+07	1.09277e+08	1.25964e+08	1.08238e+08	9.98195e+07	1.11498e+08	1.06434e+08
Q12931	Heat shock protein 75 kDa, mitochondrial	TRAP1	0	166.625	50	28	305	28	704	80.1	8.21	9150	0	5.5735e+08	5.79966e+08	5.74251e+08	5.58813e+08	7.54432e+08	6.75944e+08	5.64309e+08	6.93453e+08	6.24002e+08	7.15128e+08	5.99791e+08	6.43635e+08
P78344	Eukaryotic translation initiation factor 4 gamma 2	EIF4G2	0	166.44	42	37	348	37	907	102.3	7.14	4857	0	1.09188e+08	1.11959e+08	9.23171e+07	1.02398e+08	1.315e+08	1.1472e+08	1.13372e+08	1.15502e+08	1.18292e+08	1.22139e+08	1.0047e+08	1.14081e+08
P52948	Nuclear pore complex protein Nup98-Nup96	NUP98	0	165.978	22	34	239	34	1817	197.5	6.4	4047	0	4.68185e+07	4.37755e+07	4.40724e+07	4.44857e+07	5.35009e+07	4.55994e+07	4.52044e+07	4.53959e+07	4.43673e+07	4.37902e+07	4.35379e+07	4.64055e+07
P54578	Ubiquitin carboxyl-terminal hydrolase 14	USP14	0	165.785	54	24	267	24	494	56	5.3	7437	0	8.94206e+07	9.31376e+07	9.15232e+07	9.67791e+07	9.56696e+07	1.20479e+08	9.63197e+07	9.71809e+07	9.50511e+07	1.04108e+08	9.38304e+07	1.10322e+08
Q14166	Tubulin--tyrosine ligase-like protein 12	TTLL12	0	165.708	53	21	207	21	644	74.4	5.53	5222	0	5.83445e+07	4.97451e+07	6.34756e+07	5.45007e+07	5.35837e+07	5.81221e+07	4.92235e+07	6.52741e+07	4.96771e+07	6.6432e+07	4.59527e+07	6.07004e+07
Q9Y3Z3	Deoxynucleoside triphosphate triphosphohydrolase SAMHD1	SAMHD1	0	165.68	57	29	277	29	626	72.2	7.14	5868	0	8.58773e+07	4.66138e+07	8.26153e+07	1.00376e+08	9.48186e+07	8.81883e+07	9.22118e+07	6.92055e+07	7.78838e+07	5.20348e+07	8.57136e+07	9.13298e+07
O43242	26S proteasome non-ATPase regulatory subunit 3	PSMD3	0	165.576	58	28	291	28	534	60.9	8.44	6366	0	1.02783e+08	1.04231e+08	1.0164e+08	1.03481e+08	1.10879e+08	1.13128e+08	1.12914e+08	1.16268e+08	1.1073e+08	1.19477e+08	1.08722e+08	1.01504e+08
P33992	DNA replication licensing factor MCM5	MCM5	0	165.232	48	27	260	27	734	82.2	8.37	5813	0	1.99922e+08	2.02455e+08	1.47572e+08	1.63369e+08	2.07008e+08	1.76932e+08	2.38743e+08	2.17401e+08	1.82725e+08	2.19833e+08	1.6583e+08	1.92667e+08
Q9GZR7	ATP-dependent RNA helicase DDX24	DDX24	0	164.912	44	27	231	27	859	96.3	9.06	6453	0	2.96696e+07	3.9313e+07	3.24668e+07	3.90498e+07	3.94836e+07	4.4154e+07	3.77613e+07	4.51655e+07	4.20516e+07	5.64671e+07	3.98299e+07	4.35861e+07
O00267	Transcription elongation factor SPT5	SUPT5H	0	164.761	34	27	216	27	1087	120.9	5.06	4802	0	3.05773e+07	3.12151e+07	2.82204e+07	3.46504e+07	3.48357e+07	2.65064e+07	3.29719e+07	3.17076e+07	2.93284e+07	3.53209e+07	3.25034e+07	3.26552e+07
P09651	Heterogeneous nuclear ribonucleoprotein A1	HNRNPA1	0	164.712	46	19	461	16	372	38.7	9.13	10782	3	8.23448e+08	7.04319e+08	6.14039e+08	8.80178e+08	9.26007e+08	7.39218e+08	6.37069e+08	7.02438e+08	7.23649e+08	8.82929e+08	8.72122e+08	9.00661e+08
Q9Y262	Eukaryotic translation initiation factor 3 subunit L	EIF3L	0	164.524	48	26	272	26	564	66.7	6.34	5823	0	1.5641e+08	1.48779e+08	1.21256e+08	1.32241e+08	1.61985e+08	1.36879e+08	1.36936e+08	1.55181e+08	1.46841e+08	1.51168e+08	1.27447e+08	1.27877e+08
Q8WWM7	Ataxin-2-like protein	ATXN2L	0	163.932	28	26	278	26	1075	113.3	8.59	4776	0	9.30621e+07	9.59437e+07	8.11479e+07	9.24218e+07	1.01847e+08	1.00765e+08	1.0559e+08	9.63171e+07	1.06233e+08	9.90401e+07	8.77391e+07	9.61942e+07
P04040	Catalase	CAT	0	163.665	60	25	212	25	527	59.7	7.39	6168	0	1.19607e+08	3.95755e+07	7.26438e+07	9.13905e+07	7.20656e+07	8.20582e+07	7.92108e+07	4.33316e+07	8.2401e+07	3.34947e+07	8.77673e+07	6.63043e+07
P13797	Plastin-3	PLS3	0	163.591	54	27	351	18	630	70.8	5.6	5658	2	4.49572e+07	4.78798e+07	1.34936e+08	4.00408e+07	1.65748e+07	1.61184e+07	1.45201e+07	7.68088e+07	1.54594e+07	7.87959e+07	1.19585e+07	1.41434e+07
Q9UHB9	Signal recognition particle subunit SRP68	SRP68	0	163.334	49	25	242	25	627	70.7	8.56	6001	0	5.72744e+07	5.2876e+07	5.5074e+07	5.86831e+07	5.8377e+07	5.50641e+07	6.27449e+07	5.50813e+07	6.63211e+07	5.77537e+07	5.64913e+07	5.56164e+07
Q5T1M5	FK506-binding protein 15	FKBP15	0	163.221	28	24	211	24	1219	133.5	5.2	5734	0	2.36131e+07	2.08813e+07	2.13996e+07	3.19197e+07	3.00019e+07	3.31187e+07	3.27557e+07	2.67287e+07	3.69224e+07	2.72599e+07	2.9441e+07	3.68188e+07
O94826	Mitochondrial import receptor subunit TOM70	TOMM70	0	162.864	51	22	223	22	608	67.4	7.12	4968	0	6.7899e+07	6.1254e+07	7.10717e+07	6.18716e+07	7.48099e+07	7.10753e+07	6.55973e+07	7.6404e+07	6.19177e+07	6.64498e+07	7.03278e+07	5.84687e+07
P09960	Leukotriene A-4 hydrolase	LTA4H	0	162.832	52	25	270	25	611	69.2	6.18	5894	0	1.15509e+08	7.29448e+07	7.82132e+07	9.24849e+07	7.04645e+07	9.50501e+07	8.09955e+07	9.00261e+07	9.40396e+07	9.80942e+07	8.25794e+07	1.02244e+08
P26599	Polypyrimidine tract-binding protein 1	PTBP1	0	162.785	58	18	263	17	531	57.2	9.17	6422	1	2.33044e+08	2.20042e+08	1.94681e+08	2.4384e+08	2.39849e+08	2.04966e+08	2.26359e+08	2.23883e+08	2.3371e+08	2.10971e+08	1.9725e+08	2.25585e+08
O76094	Signal recognition particle subunit SRP72	SRP72	0	162.719	47	26	253	26	671	74.6	9.26	5911	0	7.10443e+07	6.44152e+07	7.23489e+07	7.24542e+07	6.59974e+07	6.62415e+07	6.79552e+07	6.46393e+07	7.91337e+07	7.32445e+07	6.4139e+07	6.65929e+07
Q14699	Raftlin	RFTN1	0	162.611	55	21	201	21	578	63.1	5.67	6097	0	9.94894e+07	1.01036e+08	6.80301e+07	9.04279e+07	6.26993e+07	8.43559e+07	7.37092e+07	8.22818e+07	8.65854e+07	8.2906e+07	7.69114e+07	9.14188e+07
P49750	YLP motif-containing protein 1	YLPM1	0	162.481	20	29	202	29	2146	241.5	6.55	2808	0	3.41962e+07	2.77074e+07	2.94176e+07	3.33701e+07	3.13336e+07	2.79302e+07	2.62243e+07	3.08705e+07	2.7679e+07	3.01823e+07	2.74996e+07	2.81763e+07
O95782	AP-2 complex subunit alpha-1	AP2A1	0	162.345	42	32	300	22	977	107.5	7.03	6167	10	1.00479e+08	1.01744e+08	9.9456e+07	8.83804e+07	9.50655e+07	8.99715e+07	8.96046e+07	9.84454e+07	9.7378e+07	9.40261e+07	8.53133e+07	9.56097e+07
Q14571	Inositol 1,4,5-trisphosphate receptor type 2	ITPR2	0	162.277	15	28	144	25	2701	307.9	6.43	2739	3	9.64012e+06	6.49802e+06	1.50128e+07	2.91704e+07	1.27971e+07	2.25624e+07	2.72176e+07	1.53639e+07	1.99029e+07	9.87393e+06	2.07994e+07	2.83979e+07
Q16555	Dihydropyrimidinase-related protein 2	DPYSL2	0	162.171	52	19	177	19	572	62.3	6.38	4627	0	1.76544e+08	1.94949e+08	1.77193e+08	1.93746e+08	2.1666e+08	1.43229e+08	2.01068e+08	1.60896e+08	1.66021e+08	1.32382e+08	1.49735e+08	1.74653e+08
Q9Y263	Phospholipase A-2-activating protein	PLAA	0	162.166	46	28	209	28	795	87.1	6.37	3857	0	5.85372e+07	5.70776e+07	6.87899e+07	6.02175e+07	5.79283e+07	6.09851e+07	6.41492e+07	5.83368e+07	6.27219e+07	6.04156e+07	7.01596e+07	6.37399e+07
Q96RU3	Formin-binding protein 1	FNBP1	0	162.146	52	28	283	28	617	71.3	5.72	5991	0	2.5292e+08	2.65958e+08	2.43056e+08	1.73455e+08	1.37258e+08	2.03918e+08	1.58924e+08	2.05011e+08	2.02203e+08	2.20909e+08	1.81203e+08	1.84852e+08
Q01105	Protein SET	SET	0	161.938	61	17	183	17	290	33.5	4.32	5227	0	4.76191e+08	3.9171e+08	4.65713e+08	6.09066e+08	6.05037e+08	4.58874e+08	5.96987e+08	3.56974e+08	5.15945e+08	3.92178e+08	4.50953e+08	5.48989e+08
P42167	Lamina-associated polypeptide 2, isoforms beta/gamma	TMPO	0	161.773	51	17	210	8	454	50.6	9.38	5900	0	1.07698e+08	9.7007e+07	8.31688e+07	9.29174e+07	9.86407e+07	7.7033e+07	1.16506e+08	9.72259e+07	1.04038e+08	9.16256e+07	1.02467e+08	1.02278e+08
P49790	Nuclear pore complex protein Nup153	NUP153	0	161.243	27	31	254	31	1475	153.8	8.73	5637	0	7.16867e+07	8.01655e+07	6.24693e+07	7.39939e+07	7.98663e+07	7.65033e+07	7.93679e+07	7.55484e+07	7.71127e+07	8.55274e+07	7.14479e+07	7.79865e+07
P50453	Serpin B9	SERPINB9	0	160.67	72	23	277	21	376	42.4	5.86	7238	2	3.01586e+08	1.06678e+08	2.83149e+08	4.39358e+08	6.96827e+08	5.68577e+08	4.19422e+08	3.39625e+08	5.11915e+08	5.3471e+07	4.74229e+08	3.8783e+08
Q9UQ80	Proliferation-associated protein 2G4	PA2G4	0	160.582	66	20	356	20	394	43.8	6.55	7018	0	4.96512e+08	5.05332e+08	4.76674e+08	4.39749e+08	5.35773e+08	4.72434e+08	5.15609e+08	4.90965e+08	4.77577e+08	5.55369e+08	4.91531e+08	4.81874e+08
Q16576	Histone-binding protein RBBP7	RBBP7	0	160.292	70	18	178	12	425	47.8	5.05	4001	0	5.68251e+07	5.61606e+07	5.21355e+07	6.68494e+07	7.37046e+07	7.38005e+07	7.01943e+07	6.90425e+07	5.93121e+07	6.18034e+07	4.93826e+07	6.81835e+07
P80723	Brain acid soluble protein 1	BASP1	0	160.11	92	21	184	21	227	22.7	4.63	6716	0	2.40637e+08	3.48654e+08	1.31817e+08	6.97025e+07	1.59664e+07	2.18263e+08	2.23695e+07	2.67853e+08	1.37862e+08	1.81713e+08	1.06221e+08	9.66784e+07
O94925	Glutaminase kidney isoform, mitochondrial	GLS	0	159.796	44	21	198	21	669	73.4	7.77	5676	0	1.02338e+08	7.67388e+07	9.80001e+07	1.02193e+08	1.0968e+08	1.05807e+08	9.46298e+07	9.28466e+07	1.08429e+08	9.002e+07	1.01908e+08	1.20527e+08
Q16658	Fascin	FSCN1	0	159.553	62	27	325	27	493	54.5	7.24	7335	0	4.4842e+08	6.19536e+08	5.84288e+08	4.64337e+08	4.39905e+08	6.58363e+08	4.21954e+08	6.1354e+08	5.86007e+08	6.25403e+08	7.24586e+08	4.96126e+08
P49591	Serine--tRNA ligase, cytoplasmic	SARS1	0	159.324	50	25	245	25	514	58.7	6.43	6207	0	1.34073e+08	1.37646e+08	1.29414e+08	1.55991e+08	1.31177e+08	1.31495e+08	1.49343e+08	1.46203e+08	1.56887e+08	1.44206e+08	1.38468e+08	1.47263e+08
P61158	Actin-related protein 3	ACTR3	0	159.06	68	20	263	20	418	47.3	5.88	5754	0	4.13019e+08	5.25149e+08	4.94319e+08	4.30638e+08	3.63107e+08	4.52852e+08	3.85216e+08	4.51843e+08	4.16753e+08	4.22781e+08	4.51918e+08	3.90227e+08
Q9BUJ2	Heterogeneous nuclear ribonucleoprotein U-like protein 1	HNRNPUL1	0	158.964	32	21	199	20	856	95.7	6.92	3846	0	8.49372e+07	5.60856e+07	5.42001e+07	6.51284e+07	6.49664e+07	6.20315e+07	6.11165e+07	6.44971e+07	6.13556e+07	5.67433e+07	5.9276e+07	6.37441e+07
P06744	Glucose-6-phosphate isomerase	GPI	0	158.949	54	23	389	17	558	63.1	8.32	8988	7	7.09285e+08	7.91031e+08	7.36731e+08	5.58397e+08	6.23533e+08	6.407e+08	7.33027e+08	7.87301e+08	6.60194e+08	7.63116e+08	5.99236e+08	7.37908e+08
P09429	High mobility group protein B1	HMGB1	0	158.773	63	16	227	12	215	24.9	5.74	6496	5	3.3436e+08	2.61733e+08	2.35917e+08	3.04968e+08	4.29174e+08	2.90842e+08	3.46325e+08	2.93133e+08	3.29443e+08	3.05376e+08	2.57923e+08	3.21716e+08
O14879	Interferon-induced protein with tetratricopeptide repeats 3	IFIT3	0	158.56	59	21	183	21	490	56	5.2	5167	0	8.55812e+07	2.39359e+07	4.48669e+07	9.18861e+07	1.11545e+08	1.8063e+08	8.64273e+07	5.56009e+07	6.39145e+07	1.6542e+07	9.79659e+07	6.81598e+07
P18583	Protein SON	SON	0	158.255	21	30	263	30	2426	263.7	5.64	4104	0	7.18761e+07	6.01805e+07	5.76163e+07	7.31814e+07	7.77948e+07	7.18477e+07	6.20206e+07	6.66924e+07	6.82309e+07	6.66851e+07	6.48623e+07	6.46799e+07
Q03252	Lamin-B2	LMNB2	0	158.118	53	36	387	32	620	69.9	5.59	7144	0	2.13112e+08	2.06811e+08	2.01818e+08	1.77621e+08	2.14526e+08	2.07799e+08	2.29652e+08	1.86214e+08	2.06239e+08	1.87495e+08	2.09405e+08	1.95997e+08
Q9Y3I0	RNA-splicing ligase RtcB homolog	RTCB	0	158.097	60	27	266	27	505	55.2	7.23	5469	0	1.70065e+08	1.90613e+08	1.89427e+08	1.9188e+08	1.93763e+08	1.96556e+08	1.81666e+08	2.11387e+08	1.89773e+08	1.96765e+08	2.02327e+08	1.80572e+08
O60502	Protein O-GlcNAcase	OGA	0	157.979	44	27	239	27	916	102.8	4.91	4188	0	5.25644e+07	6.01577e+07	6.02919e+07	6.19279e+07	4.25417e+07	5.5714e+07	5.11463e+07	5.79928e+07	5.81943e+07	5.85107e+07	6.11923e+07	5.74038e+07
P62258	14-3-3 protein epsilon	YWHAE	0	157.946	76	24	473	21	255	29.2	4.74	9730	4	9.47348e+08	8.65382e+08	9.02636e+08	1.04612e+09	1.09083e+09	9.61595e+08	1.02518e+09	8.81836e+08	9.18747e+08	8.47349e+08	9.06802e+08	9.22735e+08
P51532	Transcription activator BRG1	SMARCA4	0	157.721	21	32	244	15	1647	184.5	7.88	4278	0	8.35043e+06	6.90912e+06	1.32781e+07	1.61386e+07	2.4091e+07	1.63298e+07	1.46344e+07	1.3977e+07	1.84781e+07	1.17259e+07	1.51838e+07	1.88313e+07
P14866	Heterogeneous nuclear ribonucleoprotein L	HNRNPL	0	157.199	50	21	213	20	589	64.1	8.22	7252	1	1.72463e+08	1.61258e+08	1.36358e+08	1.8521e+08	1.68398e+08	1.49662e+08	1.33465e+08	1.43788e+08	1.50104e+08	1.79692e+08	1.54171e+08	1.62906e+08
P38606	V-type proton ATPase catalytic subunit A	ATP6V1A	0	157.158	55	25	253	25	617	68.3	5.52	4900	0	8.90296e+07	7.90032e+07	8.63916e+07	1.00732e+08	1.13281e+08	1.0751e+08	9.98831e+07	8.40104e+07	8.82594e+07	7.64229e+07	1.03395e+08	9.7755e+07
Q07065	Cytoskeleton-associated protein 4	CKAP4	0	157.054	49	24	172	24	602	66	5.92	4699	0	5.93733e+07	3.94849e+07	7.33951e+07	9.27268e+07	4.42456e+07	3.3701e+07	7.66797e+07	2.39479e+07	5.47559e+07	5.76278e+07	8.92293e+07	5.03439e+07
Q9UNM6	26S proteasome non-ATPase regulatory subunit 13	PSMD13	0	157.01	81	26	251	26	376	42.9	5.81	5342	0	1.2976e+08	1.30752e+08	1.38014e+08	1.43589e+08	1.40722e+08	1.48314e+08	1.32705e+08	1.42205e+08	1.3441e+08	1.36641e+08	1.36301e+08	1.33495e+08
P53992	Protein transport protein Sec24C	SEC24C	0	156.859	34	27	230	26	1094	118.2	7.06	4942	1	5.25844e+07	6.2734e+07	6.88654e+07	6.80719e+07	5.425e+07	5.43244e+07	6.32445e+07	6.67308e+07	7.30504e+07	6.82208e+07	6.82125e+07	5.94338e+07
Q9BXP5	Serrate RNA effector molecule homolog	SRRT	0	156.72	35	29	273	29	876	100.6	5.96	5436	0	1.20273e+08	1.09261e+08	1.00644e+08	1.14454e+08	1.25595e+08	1.05288e+08	1.17192e+08	1.15785e+08	1.16225e+08	1.11165e+08	1.07777e+08	1.16524e+08
Q15019	Septin-2	SEPTIN2	0	156.68	72	19	235	19	361	41.5	6.6	6053	0	1.41437e+08	1.36163e+08	1.18527e+08	1.56013e+08	1.51129e+08	1.36278e+08	1.52277e+08	1.36622e+08	1.44485e+08	1.41688e+08	1.37432e+08	1.58592e+08
Q9Y265	RuvB-like 1	RUVBL1	0	156.29	61	21	220	21	456	50.2	6.42	6143	0	1.57767e+08	1.56086e+08	1.48836e+08	1.3852e+08	1.75501e+08	1.33499e+08	1.34526e+08	1.64192e+08	1.24426e+08	1.6446e+08	1.30994e+08	1.37839e+08
P46379	Large proline-rich protein BAG6	BAG6	0	156.171	32	23	221	23	1132	119.3	5.6	6162	0	3.79052e+07	3.3313e+07	3.7639e+07	3.93301e+07	4.68008e+07	4.17968e+07	4.34193e+07	4.09465e+07	4.16167e+07	3.54098e+07	3.83397e+07	3.84897e+07
Q13283	Ras GTPase-activating protein-binding protein 1	G3BP1	0	155.786	60	18	224	17	466	52.1	5.52	4310	1	1.61374e+08	1.30024e+08	1.22153e+08	1.53987e+08	1.88905e+08	1.48472e+08	1.42574e+08	1.4616e+08	1.54273e+08	1.45556e+08	1.28173e+08	1.35156e+08
P42229	Signal transducer and activator of transcription 5A	STAT5A	0	155.736	39	28	222	11	794	90.6	6.39	3248	17	5.58297e+07	1.61691e+08	5.75481e+07	4.97408e+07	4.88027e+07	8.5219e+07	4.60865e+07	9.24054e+07	4.37263e+07	6.25825e+07	4.99764e+07	3.41328e+07
O14617	AP-3 complex subunit delta-1	AP3D1	0	155.009	29	28	203	28	1153	130.1	8.48	3465	0	2.81302e+07	3.53657e+07	4.50519e+07	2.92916e+07	2.85324e+07	2.84465e+07	2.87455e+07	2.64565e+07	3.66836e+07	4.01718e+07	3.51454e+07	2.6906e+07
P63104	14-3-3 protein zeta/delta	YWHAZ	0	154.957	69	19	334	14	245	27.7	4.79	8283	4	6.6417e+08	7.12097e+08	6.42843e+08	7.14121e+08	7.63602e+08	7.5627e+08	6.9818e+08	6.64422e+08	7.38326e+08	5.6368e+08	6.86959e+08	6.67458e+08
P35998	26S proteasome regulatory subunit 7	PSMC2	0	154.304	64	28	297	28	433	48.6	5.95	7817	0	1.96161e+08	1.88423e+08	2.09037e+08	2.04336e+08	2.08477e+08	2.05622e+08	2.28034e+08	2.19176e+08	2.09836e+08	1.92766e+08	2.01732e+08	2.01678e+08
Q12912	Inositol 1,4,5-triphosphate receptor associated 2	IRAG2	0	154.105	54	26	152	26	555	62.1	5.85	2916	0	6.7282e+06	8.89958e+06	2.12208e+07	7.17591e+07	4.5655e+07	3.36537e+07	4.00936e+07	1.31943e+07	6.56815e+07	1.28215e+07	3.50335e+07	5.56315e+07
Q15181	Inorganic pyrophosphatase	PPA1	0	153.679	76	20	236	20	289	32.6	5.86	7066	0	2.6143e+08	2.129e+08	2.75153e+08	2.511e+08	2.82202e+08	2.36128e+08	2.438e+08	3.0696e+08	2.21547e+08	2.30643e+08	2.13901e+08	1.77047e+08
Q06323	Proteasome activator complex subunit 1	PSME1	0	153.479	71	20	265	20	249	28.7	6.02	7789	0	8.4488e+08	4.91185e+08	6.34553e+08	7.09679e+08	6.31369e+08	6.62766e+08	7.11279e+08	5.02789e+08	6.84107e+08	4.52858e+08	7.60043e+08	6.92445e+08
O14974	Protein phosphatase 1 regulatory subunit 12A	PPP1R12A	0	153.209	30	28	206	28	1030	115.2	5.4	5530	0	2.54989e+07	2.73524e+07	2.56804e+07	2.53001e+07	2.56193e+07	3.01061e+07	2.29535e+07	2.54611e+07	2.66948e+07	2.32616e+07	3.39139e+07	2.32417e+07
P52209	6-phosphogluconate dehydrogenase, decarboxylating	PGD	0	153.105	63	24	263	24	483	53.1	7.23	7604	0	2.55772e+08	3.21151e+08	2.43989e+08	2.31334e+08	2.40977e+08	2.42652e+08	2.63055e+08	3.38018e+08	2.39012e+08	3.17542e+08	2.07374e+08	2.36082e+08
O15027	Protein transport protein Sec16A	SEC16A	0	153.023	19	27	174	27	2357	251.7	5.8	3388	0	4.99875e+07	5.34403e+07	5.10932e+07	5.17768e+07	4.12906e+07	4.48471e+07	5.29285e+07	5.36441e+07	4.977e+07	5.45578e+07	5.01345e+07	5.17498e+07
P51858	Hepatoma-derived growth factor	HDGF	0	153.02	73	21	225	21	240	26.8	4.73	5671	0	1.29229e+08	1.18371e+08	1.30247e+08	1.28235e+08	1.46586e+08	1.17553e+08	1.28332e+08	1.16652e+08	1.13809e+08	1.13257e+08	1.02586e+08	1.17442e+08
O14744	Protein arginine N-methyltransferase 5	PRMT5	0	152.622	58	28	188	28	637	72.6	6.29	3113	0	7.91938e+07	6.71989e+07	7.45573e+07	6.5268e+07	7.95351e+07	6.85967e+07	6.88962e+07	8.01799e+07	6.30301e+07	7.8319e+07	6.83949e+07	5.88479e+07
P23368	NAD-dependent malic enzyme, mitochondrial	ME2	0	152.519	65	26	249	26	584	65.4	7.61	5750	0	1.41058e+08	1.32178e+08	1.52006e+08	1.29457e+08	1.212e+08	1.46082e+08	1.21573e+08	1.51957e+08	1.51438e+08	1.58783e+08	1.75864e+08	1.60382e+08
Q1KMD3	Heterogeneous nuclear ribonucleoprotein U-like protein 2	HNRNPUL2	0	152.485	43	27	217	27	747	85.1	4.91	3609	0	1.44999e+08	1.26322e+08	1.20613e+08	1.44214e+08	1.09266e+08	9.92562e+07	1.07685e+08	1.04816e+08	1.07496e+08	1.26188e+08	1.29935e+08	1.42598e+08
P46063	ATP-dependent DNA helicase Q1	RECQL	0	152.32	41	23	229	23	649	73.4	7.88	5920	0	8.34498e+07	9.86359e+07	8.28001e+07	7.48469e+07	8.00971e+07	7.70686e+07	7.74081e+07	9.31707e+07	4.74681e+07	9.02973e+07	9.63034e+07	7.88632e+07
O43852	Calumenin	CALU	0	152.314	71	18	193	18	315	37.1	4.64	4726	0	3.61753e+07	3.95043e+07	6.05288e+07	7.2257e+07	4.21147e+07	5.0785e+07	6.09904e+07	3.82577e+07	6.65614e+07	4.39134e+07	5.60156e+07	5.31453e+07
P63244	Receptor of activated protein C kinase 1	RACK1	0	152.088	85	20	369	20	317	35.1	7.69	8616	0	5.93426e+08	5.81568e+08	5.94369e+08	5.76973e+08	6.24258e+08	5.78509e+08	6.23657e+08	6.07041e+08	5.59682e+08	6.4165e+08	5.28239e+08	6.4384e+08
P22234	Multifunctional protein ADE2	PAICS	0	152.044	58	22	272	22	425	47	7.23	6245	0	3.2801e+08	3.43693e+08	3.27947e+08	2.87613e+08	4.03627e+08	3.25541e+08	3.64611e+08	3.88371e+08	3.15543e+08	4.02929e+08	2.96803e+08	3.48264e+08
P43246	DNA mismatch repair protein Msh2	MSH2	0	151.987	40	29	227	29	934	104.7	5.77	4750	0	6.02987e+07	7.79863e+07	4.44857e+07	1.502e+08	1.06394e+08	5.65251e+07	1.951e+08	7.13302e+07	1.34489e+08	6.28317e+07	9.79593e+07	5.89298e+07
O15371	Eukaryotic translation initiation factor 3 subunit D	EIF3D	0	151.933	57	20	219	20	548	63.9	6.05	6559	0	1.29264e+08	1.22406e+08	1.04905e+08	1.07574e+08	1.25189e+08	1.21079e+08	1.18384e+08	1.11759e+08	1.14645e+08	1.26599e+08	1.03517e+08	1.20422e+08
Q13043	Serine/threonine-protein kinase 4	STK4	0	151.852	59	24	260	18	487	55.6	5.07	4902	6	8.64622e+07	9.17259e+07	9.60953e+07	1.02714e+08	9.60688e+07	1.15188e+08	1.02201e+08	9.79118e+07	1.01636e+08	9.39267e+07	9.99925e+07	9.73465e+07
P08865	40S ribosomal protein SA	RPSA	0	151.7	57	14	296	14	295	32.8	4.87	8559	0	9.07193e+08	8.47862e+08	8.72052e+08	8.73978e+08	9.28214e+08	8.70276e+08	8.72869e+08	9.39558e+08	8.26421e+08	9.05648e+08	7.90361e+08	9.04504e+08
Q8N1F7	Nuclear pore complex protein Nup93	NUP93	0	151.439	46	33	287	33	819	93.4	5.72	5022	0	1.14278e+08	1.19126e+08	1.08676e+08	1.12299e+08	1.27674e+08	1.18677e+08	1.20672e+08	1.2899e+08	1.05722e+08	1.28199e+08	1.10147e+08	9.89741e+07
P11717	Cation-independent mannose-6-phosphate receptor	IGF2R	0	151.363	14	26	131	26	2491	274.2	5.94	2863	0	9.66681e+06	1.52993e+07	1.47137e+07	2.19898e+07	2.34417e+07	2.42305e+07	2.21228e+07	1.67705e+07	2.26296e+07	1.10042e+07	3.11546e+07	2.40649e+07
P14868	Aspartate--tRNA ligase, cytoplasmic	DARS1	0	151.356	70	32	331	32	501	57.1	6.55	6564	0	3.11886e+08	3.15583e+08	3.21358e+08	3.3056e+08	3.34835e+08	3.29214e+08	3.73365e+08	3.50628e+08	3.25917e+08	3.42697e+08	3.07927e+08	3.43145e+08
P07355	Annexin A2	ANXA2	0	151.316	65	23	267	23	339	38.6	7.75	7091	0	2.57125e+08	3.03248e+08	2.77025e+08	1.32791e+08	3.12115e+08	3.0157e+08	2.55893e+08	2.80463e+08	2.94062e+08	1.9671e+08	3.71455e+08	4.11758e+08
O60488	Long-chain-fatty-acid--CoA ligase 4	ACSL4	0	151.176	50	26	196	25	711	79.1	8.38	3402	1	2.33289e+07	4.57207e+07	3.03841e+07	3.30567e+07	6.33748e+07	5.67101e+07	3.30132e+07	6.15733e+07	4.07834e+07	4.3513e+07	5.06676e+07	4.46298e+07
Q9HCC0	Methylcrotonoyl-CoA carboxylase beta chain, mitochondrial	MCCC2	0	150.652	47	21	208	21	563	61.3	7.68	5432	0	6.31515e+07	5.48084e+07	5.88069e+07	5.9916e+07	5.70248e+07	5.51753e+07	5.2172e+07	5.9407e+07	4.75177e+07	6.10637e+07	6.01177e+07	5.48383e+07
P40926	Malate dehydrogenase, mitochondrial	MDH2	0	150.635	67	19	306	19	338	35.5	8.68	9288	0	8.77107e+08	9.65032e+08	9.40179e+08	8.53353e+08	7.89188e+08	8.04427e+08	8.0072e+08	9.34076e+08	8.81525e+08	1.03438e+09	8.97288e+08	8.06251e+08
Q92797	Symplekin	SYMPK	0	150.606	35	28	212	28	1274	141.1	6.13	4180	0	3.67031e+07	3.49543e+07	3.03867e+07	3.00911e+07	3.85276e+07	3.43664e+07	3.54214e+07	4.15188e+07	3.90611e+07	3.41864e+07	3.67288e+07	3.58086e+07
P14317	Hematopoietic lineage cell-specific protein	HCLS1	0	150.541	42	18	253	18	486	54	4.81	7641	0	3.85823e+08	4.87796e+08	4.53015e+08	3.27666e+08	2.3306e+08	3.37787e+08	2.97001e+08	3.31683e+08	3.46865e+08	2.98476e+08	3.05667e+08	3.2517e+08
P39023	60S ribosomal protein L3	RPL3	0	150.028	53	23	371	23	403	46.1	10.18	6974	0	6.94008e+08	6.50146e+08	6.59045e+08	5.95791e+08	7.05915e+08	6.46564e+08	7.10224e+08	6.68987e+08	6.67017e+08	7.19546e+08	6.18535e+08	6.90394e+08
P35527	Keratin, type I cytoskeletal 9	KRT9	0	150.005	51	20	79	19	623	62	5.24	2955	1	1.69975e+06	1.13915e+07	3.40045e+06	2.09623e+06	1.76612e+07	1.5799e+08	9.43317e+06	7.91581e+07	1.35068e+06	6.69898e+06	2406197	2.33399e+07
P14598	Neutrophil cytosol factor 1	NCF1	0	149.931	58	21	209	2	390	44.7	9.13	5976	18	6.48909e+07	5.66667e+07	7.82352e+07	7.13484e+07	1.1145e+08	1.31404e+08	1.03361e+08	9.13688e+07	7.90367e+07	6.53902e+07	1.29476e+08	1.19678e+08
Q96NY7	Chloride intracellular channel protein 6	CLIC6	0	149.853	39	18	91	18	704	73	4.37	3646	0	1.0115e+07	3.20812e+07	3.11016e+07	4.7851e+06	8.03995e+06	1.12668e+07	1.31014e+07	1.55538e+07	4.8541e+06	5.13799e+07	2.38115e+06	1.32985e+06
Q13838	Spliceosome RNA helicase DDX39B	DDX39B	0	149.464	62	23	278	12	428	49	5.67	4953	12	3.21537e+08	2.78216e+08	2.6911e+08	3.05494e+08	3.31234e+08	3.02231e+08	2.84836e+08	2.8717e+08	3.07465e+08	2.94889e+08	2.77836e+08	3.03483e+08
P36578	60S ribosomal protein L4	RPL4	0	149.27	49	22	296	22	427	47.7	11.06	8088	0	1.00614e+09	9.58305e+08	9.27918e+08	9.56686e+08	1.01722e+09	9.03783e+08	9.97792e+08	9.52598e+08	9.10626e+08	1.01272e+09	8.66364e+08	9.71791e+08
Q9Y4K1	Beta/gamma crystallin domain-containing protein 1	CRYBG1	0	149.149	21	24	98	24	1723	188.6	5.86	2720	0	6.89623e+07	2.89282e+07	2.02703e+07	1.27981e+07	2.06031e+07	1.86078e+07	9.15036e+06	2.2045e+07	9.91356e+06	4.55723e+06	2.08657e+07	3.51006e+06
Q9Y5B9	FACT complex subunit SPT16	SUPT16H	0	148.564	30	28	230	28	1047	119.8	5.66	5559	0	8.49347e+07	6.7172e+07	7.39354e+07	1.09718e+08	7.89427e+07	8.67218e+07	5.42085e+07	7.83617e+07	6.31986e+07	9.94034e+07	8.39101e+07	7.71515e+07
O00231	26S proteasome non-ATPase regulatory subunit 11	PSMD11	0	148.338	61	24	226	24	422	47.4	6.48	5800	0	3.41946e+08	4.36131e+08	3.99784e+08	3.78213e+08	3.81357e+08	4.58062e+08	3.69214e+08	4.71653e+08	3.86676e+08	4.59932e+08	3.76298e+08	3.67267e+08
P29590	Protein PML	PML	0	148.256	40	28	221	28	882	97.5	6.21	4585	0	6.26156e+07	5.14937e+07	6.73102e+07	7.20358e+07	7.60267e+07	9.10094e+07	5.81728e+07	6.93381e+07	7.46628e+07	4.70435e+07	9.81744e+07	6.26826e+07
O15042	U2 snRNP-associated SURP motif-containing protein	U2SURP	0	148.196	34	22	172	22	1029	118.2	8.47	3856	0	4.62912e+07	4.17616e+07	4.05187e+07	4.12998e+07	5.16343e+07	4.37318e+07	4.97067e+07	4.66639e+07	4.7371e+07	5.00989e+07	4.16439e+07	4.42655e+07
O60449	Lymphocyte antigen 75	LY75	0	147.801	18	24	177	24	1722	198.2	6.67	3425	0	2.95528e+07	2.31621e+07	3.5874e+07	3.49209e+07	3.21699e+07	3.20999e+07	3.41754e+07	3.22231e+07	3.89114e+07	3.872e+07	3.03374e+07	3.25879e+07
P33241	Lymphocyte-specific protein 1	LSP1	0	147.579	74	17	180	17	339	37.2	4.74	5295	0	2.16816e+08	1.90896e+08	2.06181e+08	2.47579e+08	1.086e+08	1.51787e+08	1.91722e+08	1.95128e+08	1.90225e+08	1.92619e+08	1.76131e+08	2.05438e+08
P30876	DNA-directed RNA polymerase II subunit RPB2	POLR2B	0	147.421	32	28	201	28	1174	133.8	6.87	3513	0	3.29469e+07	2.86087e+07	2.81294e+07	3.40513e+07	3.67201e+07	3.63899e+07	3.21537e+07	3.74934e+07	3.22302e+07	3.40985e+07	2.78822e+07	3.24796e+07
Q7L576	Cytoplasmic FMR1-interacting protein 1	CYFIP1	0	147.205	25	26	213	13	1253	145.1	6.9	5171	0	1.16811e+07	1.57658e+07	1.62476e+07	1.3164e+07	1.02483e+07	2.1509e+07	1.04094e+07	1.37544e+07	1.20051e+07	1.54094e+07	1.5184e+07	9.17689e+06
Q9HC35	Echinoderm microtubule-associated protein-like 4	EML4	0	147.05	38	28	168	28	981	108.8	6.4	3273	0	5.12452e+07	5.03081e+07	6.98452e+07	3.86755e+07	2.78983e+07	3.82139e+07	2.80139e+07	6.60555e+07	4.69187e+07	6.93515e+07	4.72321e+07	3.75662e+07
P67809	Y-box-binding protein 1	YBX1	0	146.456	59	17	208	12	324	35.9	9.88	8220	5	4.37401e+08	4.32261e+08	4.17907e+08	4.40491e+08	5.13778e+08	4.67078e+08	4.67352e+08	4.42825e+08	4.26216e+08	4.63988e+08	3.71049e+08	4.36545e+08
Q9UKY7	Protein CDV3 homolog	CDV3	0	146.271	75	15	167	15	258	27.3	6.4	6885	0	1.75106e+08	1.26635e+08	1.46001e+08	2.11202e+08	1.2043e+08	1.22994e+08	1.49739e+08	1.20161e+08	1.5427e+08	1.41615e+08	1.30608e+08	1.72828e+08
Q15459	Splicing factor 3A subunit 1	SF3A1	0	146.181	37	25	249	25	793	88.8	5.22	5303	0	1.23001e+08	1.1594e+08	1.1088e+08	1.2948e+08	1.31878e+08	1.06989e+08	1.2163e+08	1.11413e+08	1.12933e+08	1.178e+08	1.01043e+08	1.08915e+08
O75746	Calcium-binding mitochondrial carrier protein Aralar1	SLC25A12	0	146.153	44	25	241	20	678	74.7	8.38	4332	5	6.54881e+07	6.50797e+07	7.23844e+07	7.2772e+07	7.94596e+07	7.49708e+07	6.7765e+07	6.94255e+07	7.14133e+07	5.83454e+07	7.91287e+07	5.92311e+07
O00116	Alkyldihydroxyacetonephosphate synthase, peroxisomal	AGPS	0	146.082	42	20	178	20	658	72.9	7.34	5709	0	3.70943e+07	3.60763e+07	2.51361e+07	3.30793e+07	4.2956e+07	3.67818e+07	3.91897e+07	4.46456e+07	3.48976e+07	3.57045e+07	2.95839e+07	3.07408e+07
O75165	DnaJ homolog subfamily C member 13	DNAJC13	0	146.041	18	31	179	31	2243	254.3	6.74	4082	0	3.02272e+07	2.21188e+07	2.03124e+07	2.76246e+07	2.53984e+07	2.07529e+07	2.74789e+07	2.39807e+07	2.45536e+07	2.28036e+07	2.82166e+07	2.65862e+07
Q9H2M9	Rab3 GTPase-activating protein non-catalytic subunit	RAB3GAP2	0	145.989	23	26	211	26	1393	155.9	5.62	3897	0	3.81818e+07	4.30275e+07	3.96182e+07	3.83566e+07	2.64899e+07	4.08818e+07	4.74579e+07	4.30102e+07	4.0159e+07	3.76396e+07	4.3892e+07	5.02062e+07
Q99459	Cell division cycle 5-like protein	CDC5L	0	145.925	44	26	212	26	802	92.2	8.18	3124	0	5.55633e+07	4.5558e+07	4.33386e+07	5.2048e+07	5.63316e+07	5.19782e+07	4.15868e+07	4.75965e+07	5.02879e+07	4.82453e+07	4.76097e+07	4.89494e+07
Q8TD19	Serine/threonine-protein kinase Nek9	NEK9	0	145.787	37	24	232	24	979	107.1	5.74	4572	0	4.27145e+07	3.66028e+07	4.14735e+07	3.81878e+07	3.84109e+07	3.79025e+07	4.2762e+07	3.64732e+07	2.83561e+07	3.57237e+07	3.48504e+07	3.51944e+07
P17812	CTP synthase 1	CTPS1	0	145.65	44	21	234	20	591	66.6	6.46	6801	1	7.61946e+07	8.84065e+07	9.29792e+07	8.81644e+07	1.00426e+08	8.67651e+07	9.8103e+07	1.10462e+08	8.12939e+07	1.03029e+08	8.25838e+07	8.85152e+07
O60701	UDP-glucose 6-dehydrogenase	UGDH	0	145.394	65	23	193	23	494	55	7.12	5361	0	2.93654e+07	4.72678e+07	6.1993e+07	7.07209e+07	6.13153e+07	3.84346e+07	9.24406e+07	6.84261e+07	6.60293e+07	6.5401e+07	5.41318e+07	5.68509e+07
Q9UHD1	Cysteine and histidine-rich domain-containing protein 1	CHORDC1	0	145.317	67	17	158	17	332	37.5	7.87	2940	0	1.11656e+08	7.56984e+07	1.03009e+08	1.046e+08	1.4194e+08	7.77212e+07	1.10394e+08	8.65333e+07	8.16505e+07	1.28481e+08	1.13841e+08	8.00653e+07
Q7Z460	CLIP-associating protein 1	CLASP1	0	145.081	23	26	181	23	1538	169.3	9.03	4238	3	2.46682e+07	2.37749e+07	2.55954e+07	3.28475e+07	3.96893e+07	2.7441e+07	2.77154e+07	2.80879e+07	2.59645e+07	2.51235e+07	2.59158e+07	3.09043e+07
Q13617	Cullin-2	CUL2	0	145.034	42	28	231	28	745	86.9	6.92	3754	0	5.83962e+07	5.58398e+07	3.80595e+07	6.60261e+07	6.61202e+07	6.11692e+07	6.05751e+07	6.04551e+07	6.34864e+07	5.35928e+07	5.56341e+07	6.07889e+07
Q06187	Tyrosine-protein kinase BTK	BTK	0	144.878	46	26	211	26	659	76.2	7.77	4348	0	4.17929e+07	4.19167e+07	5.15628e+07	4.20939e+07	4.2406e+07	4.2696e+07	4.36435e+07	4.79951e+07	5.08623e+07	5.43171e+07	4.76364e+07	5.45018e+07
Q9UDT6	CAP-Gly domain-containing linker protein 2	CLIP2	0	144.846	32	27	171	26	1046	115.8	6.73	4428	0	6.40604e+07	4.88868e+07	6.16264e+07	5.45234e+07	4.21212e+07	4.72946e+07	4.58965e+07	4.54849e+07	5.03313e+07	4.55755e+07	5.33908e+07	3.87276e+07
P22626	Heterogeneous nuclear ribonucleoproteins A2/B1	HNRNPA2B1	0	144.78	59	18	371	17	353	37.4	8.95	10644	0	7.04407e+08	5.87858e+08	5.67617e+08	9.59005e+08	8.45508e+08	6.34345e+08	6.26122e+08	5.75429e+08	5.91457e+08	6.72359e+08	7.08122e+08	7.72243e+08
Q9UJU6	Drebrin-like protein	DBNL	0	144.106	56	20	207	20	430	48.2	5.05	4475	0	9.25075e+07	1.09436e+08	1.12705e+08	1.13441e+08	9.74127e+07	1.04951e+08	1.00926e+08	1.01441e+08	1.09555e+08	9.01349e+07	1.17313e+08	1.05727e+08
Q9UKE5	TRAF2 and NCK-interacting protein kinase	TNIK	0	143.692	27	26	155	17	1360	154.8	7.17	2594	9	2.72878e+08	2.89213e+08	2.81858e+08	2.37894e+08	3.22112e+08	2.7979e+08	3.25351e+08	3.02019e+08	2.73011e+08	2.94144e+08	2.64045e+08	2.89763e+08
Q13618	Cullin-3	CUL3	0	143.682	39	24	190	24	768	88.9	8.48	3889	0	4.2957e+07	3.02044e+07	3.13845e+07	3.79892e+07	4.1024e+07	4.06427e+07	4.22167e+07	3.6544e+07	3.72517e+07	3.34769e+07	3.87134e+07	3.8219e+07
P61981	14-3-3 protein gamma	YWHAG	0	143.562	78	19	280	13	247	28.3	4.89	5685	3	4.74625e+08	5.10396e+08	4.17754e+08	3.74828e+08	4.3542e+08	4.41728e+08	4.66118e+08	4.43523e+08	4.28825e+08	4.59678e+08	4.28146e+08	3.98751e+08
O00232	26S proteasome non-ATPase regulatory subunit 12	PSMD12	0	143.523	52	21	197	21	456	52.9	7.65	5268	0	9.12456e+07	9.22511e+07	8.75003e+07	8.60667e+07	9.57357e+07	1.05026e+08	8.86895e+07	1.10344e+08	9.19349e+07	1.06009e+08	9.6416e+07	9.77706e+07
P14735	Insulin-degrading enzyme	IDE	0	143.376	35	26	211	26	1019	117.9	6.61	3092	0	4.75971e+07	6.65401e+07	6.25346e+07	6.565e+07	7.2535e+07	6.21196e+07	6.87346e+07	6.87468e+07	6.40346e+07	6.97322e+07	5.524e+07	6.60153e+07
Q00653	Nuclear factor NF-kappa-B p100 subunit	NFKB2	0	143.297	40	26	223	26	900	96.7	6.25	3867	0	9.55398e+07	6.83817e+07	5.46545e+07	5.75891e+07	5.7022e+07	5.67526e+07	5.56299e+07	6.45042e+07	7.22684e+07	5.59657e+07	8.06897e+07	5.19559e+07
P25786	Proteasome subunit alpha type-1	PSMA1	0	143.272	81	19	239	19	263	29.5	6.61	5998	0	3.1523e+08	3.17821e+08	2.99724e+08	3.4667e+08	3.30892e+08	3.67055e+08	3.47667e+08	3.3489e+08	3.43555e+08	3.15685e+08	3.44194e+08	3.53783e+08
Q5JTH9	RRP12-like protein	RRP12	0	143.067	30	26	185	25	1297	143.6	8.75	3327	1	9.94678e+07	7.91363e+07	9.35014e+07	1.22183e+08	9.68181e+07	1.00951e+08	9.94616e+07	8.40199e+07	9.15851e+07	8.85226e+07	8.63489e+07	9.18409e+07
Q9Y5K6	CD2-associated protein	CD2AP	0	142.772	43	22	191	22	639	71.4	6.4	2889	0	4.15323e+07	3.68497e+07	4.4657e+07	5.89245e+07	5.22822e+07	5.22169e+07	5.53054e+07	4.38368e+07	5.63705e+07	4.13776e+07	5.01855e+07	6.28278e+07
Q96RQ9	L-amino-acid oxidase	IL4I1	0	142.745	58	25	200	25	567	62.8	8.68	4484	0	1.36809e+08	1.75123e+08	2.43595e+08	1.42139e+08	1.12781e+08	7.88748e+07	9.55306e+07	1.28904e+08	8.00262e+07	8.25148e+07	2.16018e+08	1.50363e+08
P36551	Oxygen-dependent coproporphyrinogen-III oxidase, mitochondrial	CPOX	0	142.555	54	21	235	21	454	50.1	8.25	5112	0	1.13411e+08	1.18165e+08	9.61822e+07	7.98379e+07	9.20817e+07	1.2721e+08	7.45397e+07	1.19596e+08	8.14612e+07	1.1343e+08	9.66271e+07	8.43033e+07
Q9UPN7	Serine/threonine-protein phosphatase 6 regulatory subunit 1	PPP6R1	0	142.421	44	21	160	21	881	96.7	4.55	3613	0	3.47565e+07	2.85223e+07	3.32058e+07	4.27234e+07	3.76492e+07	3.42282e+07	4.23032e+07	3.19817e+07	2.93463e+07	2.852e+07	3.21083e+07	3.70422e+07
P30566	Adenylosuccinate lyase	ADSL	0	142.387	55	20	207	20	484	54.9	7.11	5074	0	7.04846e+07	6.93596e+07	6.77135e+07	6.71027e+07	7.03323e+07	6.63714e+07	6.86494e+07	6.11955e+07	6.7856e+07	8.035e+07	6.08638e+07	6.75605e+07
P43686	26S proteasome regulatory subunit 6B	PSMC4	0	142.183	70	21	192	20	418	47.3	5.21	5541	0	1.19065e+08	1.17084e+08	1.28757e+08	1.28534e+08	1.22927e+08	1.12664e+08	1.33956e+08	1.28493e+08	1.26264e+08	1.25246e+08	1.16321e+08	1.21914e+08
Q13177	Serine/threonine-protein kinase PAK 2	PAK2	0	141.75	60	23	184	19	524	58	5.96	2617	4	1.18714e+08	1.29686e+08	1.21294e+08	1.22882e+08	1.31539e+08	1.38575e+08	1.19619e+08	8.73887e+07	1.35095e+08	1.18834e+08	1.17595e+08	1.02726e+08
Q14684	Ribosomal RNA processing protein 1 homolog B	RRP1B	0	141.655	40	22	174	22	758	84.4	9.76	3174	0	3.58108e+07	3.28192e+07	3.06194e+07	3.09494e+07	2.99599e+07	2.80634e+07	3.0698e+07	3.40894e+07	2.6557e+07	4.80529e+07	2.94546e+07	2.78443e+07
P11413	Glucose-6-phosphate 1-dehydrogenase	G6PD	0	141.617	57	28	251	28	515	59.2	6.84	3046	0	9.20453e+07	1.25737e+08	1.112e+08	1.16181e+08	1.08873e+08	1.41426e+08	1.06367e+08	1.26678e+08	1.11076e+08	1.17486e+08	9.69683e+07	1.18077e+08
Q92888	Rho guanine nucleotide exchange factor 1	ARHGEF1	0	140.928	31	26	237	26	912	102.4	5.66	3916	0	6.06406e+07	5.74983e+07	6.14807e+07	6.86765e+07	6.17907e+07	5.24641e+07	5.371e+07	4.75183e+07	5.71586e+07	5.68095e+07	5.32899e+07	6.07703e+07
P60174	Triosephosphate isomerase	TPI1	0	140.904	83	18	309	18	249	26.7	6.9	7676	0	2.40024e+09	2.63974e+09	2.34668e+09	1.98551e+09	1.94794e+09	2.0226e+09	2.58344e+09	2.39247e+09	2.40392e+09	2.23786e+09	2.89142e+09	2.42158e+09
P12081	Histidine--tRNA ligase, cytoplasmic	HARS1	0	140.836	58	25	265	19	509	57.4	5.88	5481	6	1.99979e+08	2.18084e+08	2.25902e+08	2.3637e+08	2.24252e+08	2.2248e+08	2.66516e+08	2.34049e+08	2.37788e+08	2.28093e+08	2.3355e+08	2.30258e+08
P19367	Hexokinase-1	HK1	0	140.713	41	31	303	27	917	102.4	6.8	5864	0	1.40233e+08	1.5926e+08	1.29112e+08	1.17909e+08	1.29119e+08	1.47958e+08	1.25364e+08	1.5649e+08	1.32678e+08	1.5463e+08	1.3492e+08	1.12904e+08
Q13561	Dynactin subunit 2	DCTN2	0	140.416	63	16	159	16	401	44.2	5.21	4471	0	4.37501e+07	4.83386e+07	4.98094e+07	4.66923e+07	4.59356e+07	4.78216e+07	4.91626e+07	5.30367e+07	4.73664e+07	4.51364e+07	5.1541e+07	4.59443e+07
Q7L014	Probable ATP-dependent RNA helicase DDX46	DDX46	0	140.286	32	30	270	29	1031	117.3	9.29	5171	2	1.05811e+08	1.18464e+08	1.05129e+08	1.01628e+08	1.20055e+08	1.04229e+08	1.13106e+08	1.1133e+08	1.0263e+08	1.15738e+08	9.36091e+07	1.0605e+08
Q13423	NAD(P) transhydrogenase, mitochondrial	NNT	0	140.083	27	26	255	26	1086	113.8	8.09	5765	0	1.04609e+08	1.22778e+08	1.45601e+08	1.03464e+08	9.44382e+07	1.52388e+08	1.42539e+08	1.68465e+08	1.35524e+08	1.04709e+08	1.29765e+08	1.23417e+08
P35573	Glycogen debranching enzyme	AGL	0	139.803	27	30	198	30	1532	174.7	6.76	2645	0	2.74647e+07	3.06507e+07	3.09236e+07	3.65539e+07	3.53349e+07	2.97516e+07	3.2922e+07	3.44854e+07	2.84539e+07	2.98638e+07	3.41144e+07	2.91118e+07
P49748	Very long-chain specific acyl-CoA dehydrogenase, mitochondrial	ACADVL	0	139.64	45	25	231	25	655	70.3	8.75	5114	0	7.21844e+07	7.71625e+07	8.32163e+07	1.07312e+08	6.29368e+07	8.81199e+07	9.3876e+07	6.93487e+07	9.50183e+07	9.31534e+07	4.75138e+07	7.08758e+07
Q96B97	SH3 domain-containing kinase-binding protein 1	SH3KBP1	0	139.496	46	24	224	24	665	73.1	6.62	5666	0	7.1875e+07	6.7169e+07	7.50877e+07	7.99413e+07	7.49545e+07	8.37275e+07	8.25022e+07	6.51649e+07	6.67258e+07	6.82702e+07	6.10544e+07	9.64328e+07
P57737	Coronin-7	CORO7	0	139.422	34	19	173	19	925	100.5	5.8	3806	0	5.56974e+07	4.85602e+07	5.03367e+07	3.77665e+07	1.95804e+07	1.59121e+07	2.94223e+07	3.83243e+07	3.94753e+07	4.74659e+07	4.01424e+07	5.00049e+07
Q9H223	EH domain-containing protein 4	EHD4	0	139.276	57	22	218	20	541	61.1	6.76	5513	0	1.09833e+08	1.0981e+08	1.18316e+08	1.00382e+08	8.87316e+07	1.43263e+08	9.85395e+07	1.13669e+08	1.16948e+08	1.16793e+08	1.16977e+08	1.28383e+08
P00367	Glutamate dehydrogenase 1, mitochondrial	GLUD1	0	138.945	49	22	248	22	558	61.4	7.8	5362	0	1.23174e+08	1.28987e+08	1.3621e+08	1.50455e+08	1.33212e+08	1.32356e+08	1.24782e+08	1.23838e+08	1.36843e+08	1.27979e+08	155032161	1.41778e+08
Q9UI08	Ena/VASP-like protein	EVL	0	138.944	59	20	162	20	416	44.6	8.84	4944	0	2.24138e+07	5.75139e+07	3.25324e+07	2.63361e+07	2.37444e+07	3.97867e+07	2.46672e+07	3.4537e+07	2.93433e+07	4.65418e+07	2.15895e+07	2.29001e+07
O00148	ATP-dependent RNA helicase DDX39A	DDX39A	0	138.901	56	21	227	10	427	49.1	5.68	4841	0	5.02143e+07	4.57051e+07	2.71781e+07	3.93236e+07	5.04654e+07	4.08738e+07	4.15546e+07	4.85961e+07	4.4868e+07	4.44998e+07	4.20407e+07	4.16891e+07
O60313	Dynamin-like 120 kDa protein, mitochondrial	OPA1	0	138.205	38	30	241	30	960	111.6	7.87	3991	0	4.22827e+07	4.04415e+07	3.45601e+07	3.97687e+07	4.23275e+07	4.43721e+07	3.54575e+07	4.54758e+07	3.82603e+07	4.06615e+07	4.37253e+07	3.90591e+07
O95602	DNA-directed RNA polymerase I subunit RPA1	POLR1A	0	138.068	19	25	158	24	1720	194.7	7.03	3393	1	2.5523e+07	1.81819e+07	1.70491e+07	1.83216e+07	2.84413e+07	2.04713e+07	2.07131e+07	2.39941e+07	1.77593e+07	2.24873e+07	1.80962e+07	1.78599e+07
Q9Y4W6	AFG3-like protein 2	AFG3L2	0	138.059	43	28	249	28	797	88.5	8.66	4137	0	6.73081e+07	6.5583e+07	5.8516e+07	5.92327e+07	6.33441e+07	7.11007e+07	6.41602e+07	7.39719e+07	5.88011e+07	7.10067e+07	6.16438e+07	6.31094e+07
P28331	NADH-ubiquinone oxidoreductase 75 kDa subunit, mitochondrial	NDUFS1	0	137.929	45	26	235	26	727	79.4	6.23	5085	0	1.01843e+08	1.02338e+08	9.38494e+07	9.0982e+07	9.23605e+07	7.72556e+07	8.10396e+07	9.50048e+07	8.27661e+07	9.02957e+07	8.94999e+07	7.59947e+07
O94906	Pre-mRNA-processing factor 6	PRPF6	0	137.746	33	30	265	30	941	106.9	8.25	4433	0	5.29248e+07	5.31428e+07	4.64965e+07	5.13954e+07	5.60309e+07	5.60359e+07	5.94038e+07	4.5923e+07	5.52322e+07	7.30963e+07	6.16507e+07	6.22732e+07
P09914	Interferon-induced protein with tetratricopeptide repeats 1	IFIT1	0	137.227	55	21	156	21	478	55.3	7.2	4288	0	3.49477e+07	8.26439e+06	2.30318e+07	7.45063e+07	1.05607e+08	1.52155e+08	6.47734e+07	3.9693e+07	6.31763e+07	2.57294e+06	8.71623e+07	6.21949e+07
Q9UKV3	Apoptotic chromatin condensation inducer in the nucleus	ACIN1	0	137.155	26	26	215	26	1341	151.8	6.43	3918	0	5.28735e+07	4.712e+07	3.89006e+07	5.2817e+07	4.98221e+07	4.57849e+07	4.34821e+07	4.44066e+07	4.9784e+07	5.86686e+07	5.14128e+07	4.69897e+07
P01889	HLA class I histocompatibility antigen, B alpha chain	HLA-B	0	137.116	55	16	224	8	362	40.4	5.85	5850	4	3.87809e+08	5.85992e+08	3.35382e+08	2.82991e+08	2.68476e+08	2.09605e+08	2.49762e+08	2.87251e+08	2.98493e+08	3.24145e+08	1.22391e+08	3.02604e+08
Q9Y6Y8	SEC23-interacting protein	SEC23IP	0	137.051	33	25	205	25	1000	111	5.54	3923	0	3.81219e+07	3.96506e+07	4.18621e+07	3.78086e+07	3.86255e+07	4.25501e+07	4.28183e+07	4.44477e+07	5.02322e+07	4.09851e+07	4.39116e+07	4.45967e+07
P00505	Aspartate aminotransferase, mitochondrial	GOT2	0	137.048	57	20	190	20	430	47.5	9.01	3326	0	2.01436e+08	2.52883e+08	2.06815e+08	2.11476e+08	2.04215e+08	2.07142e+08	1.84853e+08	2.02635e+08	1.95365e+08	2.6479e+08	2.18481e+08	2.0866e+08
P26196	Probable ATP-dependent RNA helicase DDX6	DDX6	0	137.001	54	18	187	18	483	54.4	8.66	4478	0	9.97298e+07	1.09017e+08	9.10954e+07	1.03555e+08	1.05776e+08	8.95753e+07	1.06636e+08	1.07387e+08	1.08812e+08	1.16084e+08	9.28372e+07	1.06892e+08
Q13409	Cytoplasmic dynein 1 intermediate chain 2	DYNC1I2	0	136.751	28	15	135	15	638	71.4	5.2	3470	0	3.86091e+07	4.22481e+07	4.49559e+07	3.90158e+07	3.67247e+07	3.84047e+07	3.62006e+07	4.49918e+07	3.62092e+07	3.39129e+07	2.83064e+07	2.78431e+07
Q03518	Antigen peptide transporter 1	TAP1	0	136.74	37	15	148	15	748	80.9	7.31	3934	0	8.46215e+07	7.67337e+07	1.06364e+08	9.29344e+07	1.01183e+08	1.07579e+08	9.9855e+07	1.01192e+08	1.03439e+08	5.71394e+07	1.38412e+08	8.78593e+07
O75475	PC4 and SFRS1-interacting protein	PSIP1	0	136.369	39	24	259	24	530	60.1	9.13	5292	0	8.83523e+07	6.08833e+07	6.23813e+07	1.04772e+08	8.87209e+07	8.18316e+07	1.32437e+08	1.16279e+08	9.90643e+07	1.04469e+08	7.30471e+07	1.14156e+08
P42765	3-ketoacyl-CoA thiolase, mitochondrial	ACAA2	0	136.361	58	16	180	16	397	41.9	8.09	4643	0	9.30434e+07	7.29065e+07	7.70603e+07	8.46426e+07	9.55539e+07	9.21292e+07	9.23852e+07	8.17022e+07	8.38994e+07	8.50495e+07	6.82699e+07	8.38875e+07
P24928	DNA-directed RNA polymerase II subunit RPB1	POLR2A	0	136.333	18	22	119	22	1970	217	7.37	2435	0	2.40963e+07	2.17843e+07	2.04774e+07	2.28583e+07	2.38899e+07	2.2058e+07	2.58693e+07	2.6039e+07	2.33131e+07	2.3324e+07	1.94902e+07	2.09581e+07
Q58FF7	Putative heat shock protein HSP 90-beta-3	HSP90AB3P	0	136.129	26	20	832	2	597	68.3	4.79	14181	0	302079	262712	365318	383842	358793	260191	425936	370920	301111	333671	245700	415374
P43405	Tyrosine-protein kinase SYK	SYK	0	135	49	24	189	23	635	72	8.25	3128	1	4.86349e+07	1.99752e+07	3.82859e+07	4.4633e+07	6.49788e+07	3.91206e+07	3.50746e+07	3.26047e+07	3.56987e+07	3.42044e+07	3.96183e+07	3.80524e+07
P23526	Adenosylhomocysteinase	AHCY	0	134.852	54	20	211	20	432	47.7	6.34	4696	0	3.71389e+08	3.5481e+08	4.03431e+08	3.40314e+08	3.8401e+08	3.38598e+08	3.64825e+08	4.22213e+08	3.2461e+08	4.29795e+08	2.86836e+08	3.35165e+08
A6NC98	Coiled-coil domain-containing protein 88B	CCDC88B	0	134.841	24	25	132	25	1476	164.7	5.11	2738	0	1.69648e+07	1.289e+07	1.63459e+07	1.9275e+07	1.56199e+07	1.21136e+07	1.85035e+07	9.6038e+06	1.67225e+07	6.9749e+06	2.03143e+07	1.4942e+07
Q13724	Mannosyl-oligosaccharide glucosidase	MOGS	0	134.548	40	21	156	21	837	91.9	8.9	3377	0	2.49154e+07	2.50094e+07	3.13928e+07	3.86428e+07	2.66354e+07	2.23858e+07	3.15498e+07	2.97792e+07	3.18895e+07	3.13792e+07	3.12925e+07	2.68249e+07
P35232	Prohibitin 1	PHB1	0	134.47	82	17	274	17	272	29.8	5.76	7299	0	3.629e+08	3.32377e+08	3.59474e+08	3.28403e+08	3.28236e+08	3.41201e+08	3.46115e+08	3.64576e+08	3.27015e+08	3.79246e+08	3.26208e+08	3.30014e+08
Q13620	Cullin-4B	CUL4B	0	134.463	36	28	209	19	913	103.9	7.37	3853	9	3.97887e+07	3.98933e+07	3.9127e+07	4.45013e+07	4.01792e+07	4.10105e+07	4.45586e+07	3.90847e+07	4.10527e+07	4.16225e+07	3.96178e+07	3.91667e+07
P20592	Interferon-induced GTP-binding protein Mx2	MX2	0	134.423	44	27	204	23	715	82	8.76	4647	0	4.8681e+07	1.8308e+07	3.8996e+07	4.8756e+07	2.79155e+07	4.97244e+07	1.63993e+07	2.03249e+07	2.23151e+07	1.32439e+07	3.73316e+07	2.94529e+07
P48735	Isocitrate dehydrogenase [NADP], mitochondrial	IDH2	0	134.392	50	23	285	22	452	50.9	8.69	6322	1	2.54428e+08	3.59958e+08	4.32634e+08	4.08902e+08	3.9091e+08	2.8555e+08	3.2481e+08	3.59686e+08	3.21648e+08	3.56311e+08	2.77559e+08	3.79698e+08
Q8NBS9	Thioredoxin domain-containing protein 5	TXNDC5	0	134.181	57	23	252	23	432	47.6	5.97	5423	0	3.04953e+08	3.40548e+08	4.35991e+08	7.58479e+08	1.75972e+08	1.42833e+08	3.74478e+08	1.99271e+08	4.6279e+08	2.1074e+08	2.56765e+08	3.43951e+08
O43390	Heterogeneous nuclear ribonucleoprotein R	HNRNPR	0	133.978	46	26	290	19	633	70.9	8.13	5667	0	8.53347e+07	5.85584e+07	5.68174e+07	9.00602e+07	8.27943e+07	6.39929e+07	5.90549e+07	5.16947e+07	5.60705e+07	6.24665e+07	6.59565e+07	7.3482e+07
Q96HE7	ERO1-like protein alpha	ERO1A	0	133.818	54	18	188	18	468	54.4	5.68	5098	0	7.48897e+07	8.40732e+07	9.76873e+07	6.24693e+07	5.05821e+07	6.7304e+07	8.1938e+07	8.63625e+07	9.03529e+07	9.39878e+07	9.2117e+07	7.38747e+07
O15144	Actin-related protein 2/3 complex subunit 2	ARPC2	0	133.475	74	21	336	21	300	34.3	7.36	5736	0	2.72447e+08	3.63019e+08	3.39337e+08	2.99514e+08	2.48817e+08	3.16531e+08	2.6513e+08	3.18494e+08	3.08475e+08	3.06403e+08	3.2598e+08	2.74826e+08
Q8TCS8	Polyribonucleotide nucleotidyltransferase 1, mitochondrial	PNPT1	0	133.473	33	24	202	24	783	85.9	7.77	3825	0	4.77157e+07	4.13426e+07	5.09858e+07	5.37267e+07	5.38353e+07	5.39156e+07	4.37641e+07	6.43331e+07	5.74085e+07	5.05595e+07	6.37278e+07	5.94916e+07
Q13310	Polyadenylate-binding protein 4	PABPC4	0	133.365	35	20	232	13	644	70.7	9.26	6579	0	9.07795e+07	8.02155e+07	7.64195e+07	7.73964e+07	8.94531e+07	5.65186e+07	7.34046e+07	7.80144e+07	8.95231e+07	7.71581e+07	6.94676e+07	5.28503e+07
Q99714	3-hydroxyacyl-CoA dehydrogenase type-2	HSD17B10	0	133.334	81	15	160	15	261	26.9	7.78	5547	0	1.1938e+08	1.34368e+08	1.66977e+08	1.07249e+08	9.06278e+07	1.47457e+08	9.2999e+07	8.9396e+07	8.99931e+07	1.04002e+08	1.20713e+08	1.26938e+08
Q14141	Septin-6	SEPTIN6	0	133.294	52	19	201	11	434	49.7	6.67	4126	8	2.03266e+08	2.0545e+08	1.85713e+08	2.38518e+08	2.29962e+08	2.03247e+08	2.07848e+08	2.16721e+08	2.2019e+08	2.02891e+08	2.00693e+08	2.53925e+08
P29966	Myristoylated alanine-rich C-kinase substrate	MARCKS	0	133.099	51	12	134	12	332	31.5	4.45	6532	0	2.52882e+08	1.58814e+08	1.81367e+08	8.95117e+07	1.38611e+08	1.38093e+08	4.34366e+07	1.5526e+08	1.11262e+08	1.43676e+08	9.81658e+07	9.74899e+07
O95831	Apoptosis-inducing factor 1, mitochondrial	AIFM1	0	132.81	43	21	213	21	613	66.9	8.95	5781	0	1.11805e+08	1.14535e+08	1.18254e+08	1.1432e+08	9.39908e+07	1.11044e+08	1.06435e+08	1.20403e+08	1.08696e+08	1.25847e+08	1.17668e+08	1.14196e+08
Q08378	Golgin subfamily A member 3	GOLGA3	0	132.784	22	24	143	24	1498	167.3	5.44	2294	0	1.53897e+07	1.93036e+07	1.72032e+07	1.92846e+07	1.64725e+07	1.53048e+07	1.82546e+07	2.05475e+07	2.43598e+07	2.07597e+07	2.7808e+07	2.68578e+07
P43304	Glycerol-3-phosphate dehydrogenase, mitochondrial	GPD2	0	132.759	45	23	154	23	727	80.8	7.69	3901	0	1.89004e+07	1.06914e+07	2.55107e+07	4.7011e+07	5.16386e+07	4.67615e+07	4.2281e+07	2.37195e+07	2.94909e+07	1.66059e+07	3.69665e+07	5.07887e+07
Q9H4A4	Aminopeptidase B	RNPEP	0	132.754	46	22	174	22	650	72.5	5.74	3062	0	3.67205e+07	4.22718e+07	5.47196e+07	5.08003e+07	4.39961e+07	5.17661e+07	4.82616e+07	3.57889e+07	3.482e+07	1.56736e+08	3.88743e+07	3.89015e+07
P52566	Rho GDP-dissociation inhibitor 2	ARHGDIB	0	132.728	72	13	347	13	201	23	5.21	9752	0	3.63705e+08	4.44196e+08	3.94939e+08	3.79244e+08	3.22085e+08	3.07299e+08	2.94866e+08	3.65687e+08	3.47544e+08	4.48604e+08	3.83055e+08	3.11134e+08
P17174	Aspartate aminotransferase, cytoplasmic	GOT1	0	132.686	63	19	238	19	413	46.2	7.01	5407	0	1.15358e+08	1.30134e+08	1.32305e+08	1.63074e+08	1.78856e+08	1.461e+08	1.72496e+08	1.34724e+08	1.38121e+08	1.31262e+08	1.58344e+08	1.3818e+08
Q9H0A0	RNA cytidine acetyltransferase	NAT10	0	132.603	34	30	235	30	1025	115.7	8.27	3902	0	6.64478e+07	5.24236e+07	5.48124e+07	6.80131e+07	7.66724e+07	5.66677e+07	6.64666e+07	5.18597e+07	5.43022e+07	5.73549e+07	5.89165e+07	6.78293e+07
P04899	Guanine nucleotide-binding protein G(i) subunit alpha-2	GNAI2	0	132.582	60	17	183	10	355	40.4	5.54	4645	7	1.02402e+08	1.18212e+08	1.17355e+08	1.2834e+08	1.17165e+08	1.20198e+08	1.05671e+08	9.83868e+07	1.06035e+08	9.79571e+07	9.56605e+07	1.00074e+08
P31946	14-3-3 protein beta/alpha	YWHAB	0	132.518	69	17	287	9	246	28.1	4.83	6778	0	2.68993e+08	2.46251e+08	2.39168e+08	2.56386e+08	2.26809e+08	2.16528e+08	2.36539e+08	2.21155e+08	2.33347e+08	1.98949e+08	2.38417e+08	2.27293e+08
P13798	Acylamino-acid-releasing enzyme	APEH	0	132.486	53	24	219	24	732	81.2	5.48	3960	0	7.59563e+07	7.29385e+07	9.18689e+07	7.68933e+07	6.94417e+07	7.08123e+07	6.85063e+07	7.45146e+07	7.33292e+07	7.93339e+07	5.72105e+07	7.89736e+07
Q9UIQ6	Leucyl-cystinyl aminopeptidase	LNPEP	0	132.44	34	27	234	27	1025	117.3	5.73	3915	0	4.17787e+07	2.13816e+07	5.77345e+07	8.0519e+07	7.33968e+07	8.09864e+07	6.43993e+07	3.47983e+07	5.82688e+07	3.44681e+07	7.79093e+07	6.73809e+07
Q9Y2D5	A-kinase anchor protein 2	AKAP2	0	132.412	35	21	122	21	859	94.6	5.11	2251	0	9.33653e+07	9.19743e+07	7.63578e+07	6.24104e+07	6.1288e+07	8.20721e+07	6.7861e+07	8.13473e+07	6.74565e+07	9.88634e+07	4.48849e+07	7.83715e+07
P31689	DnaJ homolog subfamily A member 1	DNAJA1	0	132.315	47	16	166	16	397	44.8	7.08	4470	0	6.24066e+07	5.72021e+07	6.11416e+07	5.97265e+07	7.59489e+07	7.0729e+07	5.9566e+07	7.37623e+07	6.80671e+07	7.04476e+07	6.86603e+07	6.00257e+07
P62136	Serine/threonine-protein phosphatase PP1-alpha catalytic subunit	PPP1CA	0	132.179	66	17	214	4	330	37.5	6.33	5409	13	1.50971e+08	1.35273e+08	1.34146e+08	1.62334e+08	1.50532e+08	1.38826e+08	1.5107e+08	1.39605e+08	1.37159e+08	1.38447e+08	1.38641e+08	1.44372e+08
Q9H845	Complex I assembly factor ACAD9, mitochondrial	ACAD9	0	132.021	43	23	185	23	621	68.7	7.96	4049	0	4.29328e+07	4.01502e+07	3.3554e+07	3.70073e+07	4.40567e+07	3.62137e+07	6.51936e+07	3.80644e+07	5.82131e+07	6.93526e+07	6.59846e+07	3.84263e+07
P55084	Trifunctional enzyme subunit beta, mitochondrial	HADHB	0	131.865	66	24	247	24	474	51.3	9.41	5464	0	1.75554e+08	1.78477e+08	1.99852e+08	1.91135e+08	1.90295e+08	2.14743e+08	1.6674e+08	2.18821e+08	1.82671e+08	1.10553e+08	2.34705e+08	1.83635e+08
O95373	Importin-7	IPO7	0	131.726	25	19	166	19	1038	119.4	4.82	3685	0	3.41868e+07	4.55023e+07	4.57221e+07	4.84902e+07	5.53533e+07	5.70683e+07	5.03772e+07	4.74628e+07	4.83042e+07	4.43085e+07	5.53057e+07	4.52321e+07
P08758	Annexin A5	ANXA5	0	131.678	73	21	224	21	320	35.9	5.05	5472	0	3.22286e+08	2.90142e+08	3.41842e+08	3.33833e+08	4.66931e+08	2.61402e+08	4.3606e+08	2.83638e+08	2.64251e+08	2.13368e+08	3.17147e+08	2.57766e+08
Q15366	Poly(rC)-binding protein 2	PCBP2	0	131.449	73	14	150	10	365	38.6	6.79	3835	1	2.45554e+08	2.34662e+08	1.95747e+08	2.2447e+08	2.60698e+08	2.13397e+08	2.31152e+08	2.4895e+08	2.35567e+08	2.51962e+08	2.30538e+08	2.43679e+08
Q9UL46	Proteasome activator complex subunit 2	PSME2	0	131.432	77	17	248	17	239	27.4	5.73	6350	0	8.08255e+08	5.78503e+08	6.40697e+08	6.82245e+08	6.69049e+08	7.33456e+08	7.02155e+08	6.0647e+08	7.53933e+08	5.27306e+08	8.16293e+08	6.57533e+08
P13489	Ribonuclease inhibitor	RNH1	0	131.331	58	17	181	17	461	49.9	4.82	5489	0	1.06238e+08	9.46989e+07	9.50371e+07	8.79205e+07	9.98755e+07	9.12307e+07	9.38877e+07	8.87434e+07	9.10172e+07	7.52301e+07	8.51588e+07	8.94935e+07
P04264	Keratin, type II cytoskeletal 1	KRT1	0	131.294	35	22	101	20	644	66	8.12	2091	2	7.86083e+06	2.07496e+07	8.00003e+06	7.81214e+06	4.42606e+07	1.88954e+08	2.22911e+07	1.21457e+08	3.71963e+06	2.54409e+07	6.05447e+06	5.53097e+07
Q9BUQ8	Probable ATP-dependent RNA helicase DDX23	DDX23	0	131.079	37	27	198	27	820	95.5	9.55	2505	0	6.33228e+07	6.21212e+07	6.27212e+07	6.45886e+07	6.79309e+07	5.73948e+07	6.26351e+07	6.13534e+07	6.32811e+07	6.66001e+07	6.72581e+07	6.8898e+07
P40227	T-complex protein 1 subunit zeta	CCT6A	0	130.639	49	21	353	21	531	58	6.68	8264	0	3.48361e+08	3.67095e+08	3.50714e+08	3.19515e+08	4.05239e+08	3.58511e+08	3.65228e+08	4.1297e+08	3.66503e+08	3.86622e+08	3.70331e+08	3.37844e+08
P09104	Gamma-enolase	ENO2	0	130.608	52	14	671	10	434	47.2	5.03	22984	1	2.92355e+07	6.78372e+07	5.53702e+07	4.21233e+07	5.78636e+07	2.78393e+07	2.8352e+07	4.63631e+07	5.14534e+07	5.01042e+07	5.26088e+07	3.90624e+07
Q99615	DnaJ homolog subfamily C member 7	DNAJC7	0	130.302	52	25	270	25	494	56.4	6.96	5959	0	7.22842e+07	7.30312e+07	7.49392e+07	7.36343e+07	9.11033e+07	7.21796e+07	7.39666e+07	7.88793e+07	8.30068e+07	7.81221e+07	7.76704e+07	8.28854e+07
Q9UHX1	Poly(U)-binding-splicing factor PUF60	PUF60	0	130.152	42	20	184	20	559	59.8	5.29	4377	0	1.17546e+08	1.06148e+08	9.12284e+07	1.00126e+08	1.285e+08	9.96991e+07	1.08377e+08	1.09663e+08	1.10509e+08	1.20628e+08	9.84789e+07	1.12149e+08
P51692	Signal transducer and activator of transcription 5B	STAT5B	0	129.938	32	22	179	5	787	89.8	6.05	2526	0	2.52025e+06	6.53791e+06	4.30408e+06	3.60545e+06	3.96606e+06	4.60749e+06	4.25848e+06	5.27277e+06	4.52376e+06	3.94963e+06	2.57636e+06	2.36101e+06
Q9Y5L0	Transportin-3	TNPO3	0	129.905	28	20	161	20	923	104.1	5.57	3260	0	3.15529e+07	3.41872e+07	2.97829e+07	3.20546e+07	3.67814e+07	3.37969e+07	4.03005e+07	3.33491e+07	3.61468e+07	3.64478e+07	3.41693e+07	3.43205e+07
P23588	Eukaryotic translation initiation factor 4B	EIF4B	0	129.843	39	20	250	20	611	69.1	5.73	6356	0	1.33336e+08	1.44786e+08	1.2138e+08	1.23178e+08	1.53555e+08	1.31453e+08	1.52303e+08	1.45905e+08	1.4508e+08	1.43231e+08	1.37919e+08	1.34015e+08
Q9BY44	Eukaryotic translation initiation factor 2A	EIF2A	0	129.628	47	20	175	20	585	64.9	8.87	3502	0	4.50059e+07	5.62802e+07	5.80894e+07	5.88241e+07	7.37027e+07	5.35309e+07	6.21263e+07	4.02128e+07	7.12399e+07	6.74097e+07	5.36956e+07	7.00152e+07
P13804	Electron transfer flavoprotein subunit alpha, mitochondrial	ETFA	0	129.559	68	15	166	15	333	35.1	8.38	4277	0	9.70833e+07	8.88108e+07	1.00347e+08	8.9013e+07	5.94455e+07	5.68434e+07	8.22861e+07	1.02935e+08	8.42813e+07	9.44537e+07	8.96862e+07	8.15818e+07
O00567	Nucleolar protein 56	NOP56	0	129.421	43	21	168	21	594	66	9.19	4066	0	4.55865e+07	2.86692e+07	3.79453e+07	6.7755e+07	3.80142e+07	3.17995e+07	2.42003e+07	2.47912e+07	3.6551e+07	4.5256e+07	3.94692e+07	3.03194e+07
Q15436	Protein transport protein Sec23A	SEC23A	0	129.42	40	20	186	17	765	86.1	7.08	3715	0	2.45636e+07	2.79139e+07	3.14704e+07	3.41387e+07	2.99042e+07	3.24345e+07	3.44373e+07	3.22268e+07	3.13934e+07	3.03237e+07	3.36065e+07	2.95554e+07
O95202	Mitochondrial proton/calcium exchanger protein	LETM1	0	129.418	38	19	204	19	739	83.3	6.7	4235	0	7.74749e+07	7.86757e+07	8.04621e+07	7.21498e+07	6.74434e+07	7.25832e+07	6.81471e+07	7.0943e+07	7.15543e+07	8.14964e+07	76024898	6.85302e+07
O00203	AP-3 complex subunit beta-1	AP3B1	0	129.159	31	28	258	28	1094	121.2	6.04	5021	0	7.1864e+07	8.26551e+07	8.98832e+07	7.13595e+07	8.19683e+07	8.54605e+07	9.0193e+07	8.56548e+07	9.57231e+07	8.22756e+07	9.18058e+07	8.22486e+07
Q9NYF8	Bcl-2-associated transcription factor 1	BCLAF1	0	128.678	26	19	162	18	920	106.1	9.98	4016	0	6.51211e+07	5.89765e+07	5.35041e+07	5.7195e+07	6.4433e+07	5.59377e+07	5.79917e+07	6.21513e+07	5.76146e+07	6.00025e+07	5.78114e+07	5.53311e+07
P68400	Casein kinase II subunit alpha	CSNK2A1	0	127.615	58	18	173	18	391	45.1	7.74	3506	0	5.51756e+07	5.50616e+07	5.44797e+07	5.64703e+07	7.18712e+07	6.4091e+07	6.06817e+07	6.17296e+07	6.13342e+07	5.64993e+07	5.37186e+07	5.88474e+07
P48444	Coatomer subunit delta	ARCN1	0	127.459	54	26	273	26	511	57.2	6.21	5094	0	1.64334e+08	1.94406e+08	2.07191e+08	2.08905e+08	1.78244e+08	1.77943e+08	2.08568e+08	2.00202e+08	2.12299e+08	1.91741e+08	1.93739e+08	1.85438e+08
Q9UBQ7	Glyoxylate reductase/hydroxypyruvate reductase	GRHPR	0	127.353	57	18	184	18	328	35.6	7.39	4727	0	1.13236e+08	1.24241e+08	1.51678e+08	1.44442e+08	1.9673e+08	2.76506e+08	1.88566e+08	1.6722e+08	1.37647e+08	1.18912e+08	1.60516e+08	1.06029e+08
Q05655	Protein kinase C delta type	PRKCD	0	127.296	41	24	215	23	676	77.5	7.75	4465	1	5.11395e+07	6.23411e+07	6.25445e+07	5.79851e+07	6.17411e+07	5.64204e+07	4.67049e+07	5.52627e+07	4.9454e+07	5.46411e+07	6.25882e+07	5.83059e+07
P57740	Nuclear pore complex protein Nup107	NUP107	0	127.088	29	20	166	20	925	106.3	5.43	3023	0	2.85956e+07	2.55408e+07	2.61208e+07	3.02162e+07	3.2671e+07	2.85908e+07	3.13509e+07	2.86081e+07	2.83166e+07	2.6861e+07	2.53989e+07	2.9556e+07
O15355	Protein phosphatase 1G	PPM1G	0	127.006	43	17	167	17	546	59.2	4.36	4900	0	6.61367e+07	7.54354e+07	5.63292e+07	6.5593e+07	8.19116e+07	7.49564e+07	8.43104e+07	8.49862e+07	7.36283e+07	8.42787e+07	6.26971e+07	7.21148e+07
P31930	Cytochrome b-c1 complex subunit 1, mitochondrial	UQCRC1	0	126.634	49	17	198	16	480	52.6	6.37	5885	0	1.3233e+08	1.14602e+08	1.10988e+08	1.18612e+08	7.9141e+07	9.77842e+07	9.98967e+07	1.12477e+08	9.67066e+07	1.03019e+08	1.09763e+08	9.39275e+07
Q9NTK5	Obg-like ATPase 1	OLA1	0	126.487	70	22	203	22	396	44.7	7.81	3323	0	1.80735e+08	1.91235e+08	1.79376e+08	1.78482e+08	1.89315e+08	1.81036e+08	1.89087e+08	1.99529e+08	1.7615e+08	1.99647e+08	1.70966e+08	1.73745e+08
Q9Y2X3	Nucleolar protein 58	NOP58	0	126.38	42	17	152	17	529	59.5	8.92	5538	0	3.29662e+07	2.49132e+07	3.25695e+07	4.12434e+07	3.03002e+07	2.10652e+07	1.94912e+07	2.25078e+07	2.65347e+07	3.06956e+07	2.83313e+07	2.22304e+07
Q04446	1,4-alpha-glucan-branching enzyme	GBE1	0	126.378	43	23	200	23	702	80.4	6.32	3419	0	5.04509e+07	1.71209e+08	5.41912e+07	5.54529e+07	6.36643e+07	8.14927e+07	7.88676e+07	8.67394e+07	7.61745e+07	6.59111e+07	5.85819e+07	7.05907e+07
P46087	Probable 28S rRNA (cytosine(4447)-C(5))-methyltransferase	NOP2	0	126.26	38	24	221	24	812	89.2	9.23	4949	0	6.09964e+07	5.25927e+07	5.88498e+07	5.6996e+07	5.45289e+07	5.25464e+07	5.07084e+07	5.75961e+07	5.05389e+07	6.49309e+07	7.11996e+07	5.44994e+07
P18858	DNA ligase 1	LIG1	0	126.242	26	18	135	18	919	101.7	5.62	2661	0	2.35776e+07	1.54509e+07	1.13212e+07	1.99719e+07	3.26692e+07	1.73361e+07	2.78333e+07	2.20656e+07	2.25133e+07	2.30828e+07	1.78647e+07	2.5326e+07
P27348	14-3-3 protein theta	YWHAQ	0	125.777	57	18	245	12	245	27.7	4.78	5879	0	1.71193e+08	1.84938e+08	1.42866e+08	1.7988e+08	1.96755e+08	1.69675e+08	1.73148e+08	1.5935e+08	1.73437e+08	1.73683e+08	1.49455e+08	1.6321e+08
Q9HB71	Calcyclin-binding protein	CACYBP	0	125.538	65	16	195	16	228	26.2	8.25	5178	0	1.32664e+08	1.26179e+08	1.1968e+08	1.22891e+08	1.73819e+08	1.51131e+08	1.36408e+08	1.52097e+08	1.38645e+08	1.36953e+08	1.48888e+08	1.43303e+08
Q9BS26	Endoplasmic reticulum resident protein 44	ERP44	0	125.5	55	18	176	18	406	46.9	5.26	3679	0	8.1048e+07	1.04581e+08	1.64491e+08	1.30834e+08	9.60031e+07	8.82639e+07	1.0972e+08	1.07211e+08	1.22809e+08	1.36306e+08	1.18999e+08	1.14216e+08
Q9Y3F4	Serine-threonine kinase receptor-associated protein	STRAP	0	125.417	57	16	204	16	350	38.4	5.12	5686	0	8.33639e+07	9.72303e+07	9.66445e+07	9.23816e+07	1.02441e+08	9.71305e+07	9.02614e+07	1.05974e+08	9.13724e+07	1.02397e+08	9.75233e+07	8.72071e+07
Q6PGP7	Tetratricopeptide repeat protein 37	TTC37	0	125.331	21	24	132	24	1564	175.4	7.53	2333	0	7.10705e+07	5.61137e+07	6.70427e+07	2.01238e+08	7.02128e+07	7.929e+07	7.4239e+07	6.00674e+07	6.32101e+07	6.34858e+07	5.98103e+07	7.32432e+07
P51991	Heterogeneous nuclear ribonucleoprotein A3	HNRNPA3	0	125.27	33	16	213	14	378	39.6	9.01	6150	0	2.14417e+08	1.66421e+08	1.53965e+08	2.4598e+08	2.14952e+08	1.77074e+08	1.67658e+08	1.53739e+08	1.67787e+08	1.9146e+08	1.93417e+08	2.03e+08
Q9UGI8	Testin	TES	0	125.257	53	21	182	21	421	48	7.68	2806	0	9.65707e+07	1.21943e+08	9.89662e+07	8.65019e+07	9.37011e+07	8.0368e+07	6.2338e+07	1.11935e+08	8.49469e+07	1.09603e+08	7.38873e+07	7.91118e+07
Q15306	Interferon regulatory factor 4	IRF4	0	125.167	59	19	184	19	451	51.7	6.86	3717	0	1.39864e+08	1.29319e+08	1.52897e+08	1.75537e+08	1.30068e+08	1.46613e+08	1.8112e+08	1.5204e+08	1.93063e+08	1.74276e+08	1.64096e+08	1.9657e+08
Q8WWI1	LIM domain only protein 7	LMO7	0	125.158	19	24	88	24	1683	192.6	8.09	1995	0	1.21879e+07	3.03304e+07	1.19251e+07	9.49683e+06	5.1279e+06	6.60561e+06	7.58813e+06	2.94897e+07	7.57564e+06	3.80522e+07	6.64679e+06	2.54591e+07
P62191	26S proteasome regulatory subunit 4	PSMC1	0	125.023	58	23	226	22	440	49.2	6.21	3425	0	1.46083e+08	1.37463e+08	1.47988e+08	1.49701e+08	1.54778e+08	1.45487e+08	1.55718e+08	1.62381e+08	1.52387e+08	1.52415e+08	1.46855e+08	1.49253e+08
P31943	Heterogeneous nuclear ribonucleoprotein H	HNRNPH1	0	124.991	55	18	265	9	449	49.2	6.3	4588	9	2.62975e+08	2.32681e+08	2.39704e+08	3.039e+08	2.9115e+08	2.50214e+08	2.39937e+08	2.38906e+08	2.65691e+08	2.87848e+08	2.5552e+08	2.79755e+08
Q9Y6N5	Sulfide:quinone oxidoreductase, mitochondrial	SQOR	0	124.978	54	18	171	18	450	49.9	9.11	4748	0	8.71964e+07	6.12331e+07	8.06309e+07	6.89393e+07	3.79492e+07	5.74122e+07	5.15317e+07	5.70625e+07	6.49267e+07	5.08679e+07	9.5146e+07	6.66057e+07
P19971	Thymidine phosphorylase	TYMP	0	124.95	55	18	152	18	482	49.9	5.53	4388	0	9.42708e+07	4.25616e+07	6.57779e+07	3.18805e+07	4.66749e+07	4.26043e+07	3.53635e+07	5.52965e+07	8.8069e+07	9.06164e+06	1.35605e+08	1.90474e+07
P50440	Glycine amidinotransferase, mitochondrial	GATM	0	124.738	58	16	156	16	423	48.4	8.05	3505	0	1.83358e+07	4.53653e+07	2.9242e+07	2.13665e+07	3.49076e+07	2.88674e+07	2.8556e+07	6.09866e+07	5.2122e+07	7.28459e+07	3.1066e+07	4.20449e+07
P36873	Serine/threonine-protein phosphatase PP1-gamma catalytic subunit	PPP1CC	0	124.334	68	17	187	4	323	37	6.54	4929	0	1.03697e+07	8.48487e+06	1.06043e+07	1.1789e+07	1.05114e+07	1.00332e+07	1.18717e+07	1.03847e+07	1.05426e+07	1.14708e+07	1.04586e+07	1.43973e+07
P08237	ATP-dependent 6-phosphofructokinase, muscle type	PFKM	0	124.294	35	20	208	17	780	85.1	7.99	5141	0	3.8297e+07	3.85449e+07	3.65143e+07	2.9274e+07	4.03043e+07	4.62542e+07	3.87082e+07	4.1415e+07	3.59409e+07	4.58011e+07	4.71822e+07	3.98946e+07
P09525	Annexin A4	ANXA4	0	124.239	61	23	282	23	319	35.9	6.13	6397	0	1.84604e+08	1.3628e+08	2.1047e+08	1.84848e+08	5.1521e+08	2.98343e+08	3.16369e+08	1.93291e+08	2.44298e+08	1.22406e+08	3.40007e+08	3.10594e+08
P49756	RNA-binding protein 25	RBM25	0	124.21	25	20	183	20	843	100.1	6.32	4897	0	4.31168e+07	4.0061e+07	3.63805e+07	4.44368e+07	4.95774e+07	4.62042e+07	4.89319e+07	5.11345e+07	4.43462e+07	4.59952e+07	4.10696e+07	4.73643e+07
P29692	Elongation factor 1-delta	EEF1D	0	124.204	57	14	175	14	281	31.1	5.01	6604	0	2.80328e+08	2.8752e+08	2.55567e+08	2.84508e+08	3.21991e+08	2.55569e+08	2.72559e+08	3.05864e+08	3.13758e+08	2.77015e+08	2.62491e+08	2.60167e+08
P61221	ATP-binding cassette sub-family E member 1	ABCE1	0	124.175	44	20	216	20	599	67.3	8.34	4833	0	1.19548e+08	1.0926e+08	1.06123e+08	9.30136e+07	1.28593e+08	1.06281e+08	1.05594e+08	1.20521e+08	1.02852e+08	1.19429e+08	1.00594e+08	1.04952e+08
P22570	NADPH:adrenodoxin oxidoreductase, mitochondrial	FDXR	0	124.046	61	22	184	22	491	53.8	8.44	3543	0	1.33808e+08	5.12896e+07	8.08545e+07	8.95644e+07	5.05806e+07	5.50975e+07	5.88947e+07	7.20125e+07	5.61307e+07	6.38249e+07	6.97976e+07	6.31249e+07
Q02818	Nucleobindin-1	NUCB1	0	123.825	53	21	178	21	461	53.8	5.25	3353	0	6.71659e+07	5.92036e+07	6.81213e+07	7.69231e+07	5.24393e+07	6.23698e+07	5.04653e+07	6.04287e+07	6.17832e+07	5.8296e+07	6.59121e+07	5.21695e+07
P17980	26S proteasome regulatory subunit 6A	PSMC3	0	123.823	53	21	200	21	439	49.2	5.24	4036	0	1.14834e+08	1.12141e+08	1.02292e+08	1.21571e+08	1.36098e+08	1.19868e+08	1.33928e+08	1.30594e+08	1.28936e+08	1.26524e+08	1.25602e+08	1.19275e+08
Q16851	UTP--glucose-1-phosphate uridylyltransferase	UGP2	0	123.801	62	24	210	24	508	56.9	8.15	4274	0	6.91101e+07	8.14312e+07	8.82105e+07	9.03281e+07	8.27288e+07	9.04268e+07	9.73346e+07	8.9502e+07	9.14112e+07	1.16065e+08	8.15289e+07	8.21322e+07
Q15042	Rab3 GTPase-activating protein catalytic subunit	RAB3GAP1	0	123.701	31	24	191	24	981	110.5	5.55	2501	0	2.87725e+07	2.47137e+07	2.8375e+07	3.3018e+07	1.68956e+07	2.54317e+07	3.32717e+07	2.73998e+07	2.81362e+07	2.53734e+07	3.12581e+07	3.24166e+07
O95433	Activator of 90 kDa heat shock protein ATPase homolog 1	AHSA1	0	123.697	80	23	255	23	338	38.3	5.53	4493	0	2.05861e+08	1.987e+08	1.89999e+08	1.83046e+08	2.20789e+08	2.19114e+08	1.90047e+08	2.16434e+08	2.03803e+08	2.27014e+08	2.19279e+08	1.92797e+08
P31350	Ribonucleoside-diphosphate reductase subunit M2	RRM2	0	123.697	50	18	186	15	389	44.8	5.38	4342	3	5.89753e+07	6.47337e+07	5.22082e+07	9.47263e+07	1.07196e+08	9.44924e+07	1.19827e+08	7.19976e+07	1.17874e+08	6.31034e+07	6.32753e+07	9.38276e+07
P41091	Eukaryotic translation initiation factor 2 subunit 3	EIF2S3	0	123.536	56	21	210	21	472	51.1	8.4	4609	0	1.23557e+08	1.29376e+08	1.37309e+08	1.19671e+08	1.47272e+08	1.4568e+08	1.40491e+08	1.56919e+08	1.28072e+08	1.41036e+08	1.38488e+08	1.36278e+08
Q12874	Splicing factor 3A subunit 3	SF3A3	0	123.35	39	16	150	16	501	58.8	5.38	3707	0	4.91437e+07	4.65234e+07	4.16793e+07	4.87037e+07	5.45161e+07	3.83424e+07	4.77174e+07	4.59101e+07	4.57807e+07	4.75707e+07	4.58545e+07	4.64539e+07
P36871	Phosphoglucomutase-1	PGM1	0	122.927	51	22	222	22	562	61.4	6.76	5108	0	5.43196e+07	6.70489e+07	8.50157e+07	6.687e+07	7.10112e+07	6.67476e+07	1.05546e+08	7.39126e+07	7.94609e+07	6.91355e+07	7.88654e+07	7.44597e+07
Q9UJZ1	Stomatin-like protein 2, mitochondrial	STOML2	0	122.862	51	14	167	14	356	38.5	7.39	5325	0	7.89304e+07	8.69257e+07	9.42181e+07	8.92231e+07	7.86339e+07	8.30532e+07	9.11832e+07	9.35893e+07	7.92595e+07	7.30844e+07	8.5451e+07	7.65712e+07
P50995	Annexin A11	ANXA11	0	122.717	36	17	179	17	505	54.4	7.65	5160	0	1.11112e+08	1.18253e+08	1.23443e+08	1.22319e+08	1.62048e+08	1.48696e+08	1.8405e+08	1.5538e+08	1.46287e+08	1.02504e+08	1.64223e+08	2.06503e+08
Q7Z4S6	Kinesin-like protein KIF21A	KIF21A	0	122.698	20	21	95	21	1674	187.1	6.42	2792	0	8.43084e+06	1.28417e+07	1.46867e+07	1.85364e+07	8.73973e+06	8.21023e+06	2.385e+07	1.26004e+07	1.5167e+07	2.59467e+07	1.59036e+07	1.12612e+07
O94874	E3 UFM1-protein ligase 1	UFL1	0	122.602	39	23	156	23	794	89.5	6.79	2996	0	4.61334e+07	3.74487e+07	4.36178e+07	4.636e+07	4.15116e+07	4.5559e+07	4.16577e+07	4.25779e+07	4.9675e+07	4.32893e+07	4.81856e+07	4.99004e+07
O60216	Double-strand-break repair protein rad21 homolog	RAD21	0	122.54	43	18	133	18	631	71.6	4.65	3523	0	2.06029e+07	1.49943e+07	1.31075e+07	1.69927e+07	2.0209e+07	1.77906e+07	1.68267e+07	1.56325e+07	1.70735e+07	1.57395e+07	1.6798e+07	1.74564e+07
P49589	Cysteine--tRNA ligase, cytoplasmic	CARS1	0	122.51	32	20	172	20	748	85.4	6.76	3001	0	3.68239e+07	4.07691e+07	4.14554e+07	4.19552e+07	3.55159e+07	4.12719e+07	3.49272e+07	3.85281e+07	4.31275e+07	3.99138e+07	4.24062e+07	3.96861e+07
Q9NR09	Baculoviral IAP repeat-containing protein 6	BIRC6	0	122.428	8	21	91	21	4857	529.9	6.05	1560	0	8.54354e+06	1.00309e+07	9.87698e+06	7.5041e+06	1.17651e+07	9.50663e+06	8.31866e+06	1.05349e+07	1.03349e+07	9.70586e+06	9.11492e+06	8.09149e+06
Q8IWX8	Calcium homeostasis endoplasmic reticulum protein	CHERP	0	122.387	27	16	132	16	916	103.6	9.04	3195	0	2.82426e+07	2.63518e+07	2.33221e+07	2.73317e+07	3.1927e+07	2.51404e+07	2.91769e+07	3.0448e+07	3.12733e+07	2.69749e+07	2.69844e+07	2.64483e+07
Q9BYX4	Interferon-induced helicase C domain-containing protein 1	IFIH1	0	122.277	34	23	150	23	1025	116.6	5.52	2987	0	2.18331e+07	1.18353e+07	1.99863e+07	2.17663e+07	2.72557e+07	3.02409e+07	1.93805e+07	1.89533e+07	1.94067e+07	1.11827e+07	3.24278e+07	1.29094e+07
O94804	Serine/threonine-protein kinase 10	STK10	0	122.119	27	23	207	21	968	112.1	6.95	3094	2	7.2878e+07	5.07024e+07	5.15369e+07	5.0178e+07	5.39448e+07	5.41083e+07	4.35519e+07	5.11496e+07	5.28332e+07	4.3961e+07	5.20902e+07	4.50925e+07
P08195	4F2 cell-surface antigen heavy chain	SLC3A2	0	121.845	38	19	185	19	630	68	5.01	5429	0	5.43264e+07	8.2878e+07	5.17876e+07	8.96706e+07	6.85507e+07	5.91525e+07	9.29962e+07	7.03776e+07	8.10464e+07	7.40116e+07	7.70359e+07	7.93886e+07
Q9UMS4	Pre-mRNA-processing factor 19	PRPF19	0	121.839	54	15	163	15	504	55.1	6.61	3909	0	1.50724e+08	1.47375e+08	1.322e+08	1.39282e+08	1.54289e+08	1.27113e+08	1.35585e+08	1.25487e+08	1.32763e+08	1.30123e+08	1.30394e+08	1.3424e+08
P11387	DNA topoisomerase 1	TOP1	0	121.736	33	26	264	26	765	90.7	9.31	4418	0	1.34626e+08	1.1384e+08	1.20966e+08	1.28014e+08	1.26994e+08	1.29313e+08	9.71075e+07	1.1765e+08	1.23404e+08	1.429e+08	1.36615e+08	1.22306e+08
P18031	Tyrosine-protein phosphatase non-receptor type 1	PTPN1	0	121.407	57	19	200	19	435	49.9	6.27	4738	0	1.19594e+08	9.53769e+07	8.76784e+07	1.06287e+08	1.28306e+08	1.04772e+08	9.95797e+07	1.04629e+08	1.24923e+08	9.67068e+07	1.21213e+08	1.10666e+08
Q12905	Interleukin enhancer-binding factor 2	ILF2	0	121.25	67	17	182	17	390	43	5.26	5573	0	1.18191e+08	9.78913e+07	1.04566e+08	1.23707e+08	1.17764e+08	1.00047e+08	1.10942e+08	9.64841e+07	1.10984e+08	1.20476e+08	9.36811e+07	1.02162e+08
P38919	Eukaryotic initiation factor 4A-III	EIF4A3	0	121.207	55	22	233	19	411	46.8	6.73	4359	0	1.36018e+08	1.26707e+08	1.06137e+08	1.19569e+08	1.28037e+08	1.2886e+08	1.14431e+08	1.33133e+08	1.28297e+08	1.23812e+08	110540404	1.27411e+08
Q6ZNJ1	Neurobeachin-like protein 2	NBEAL2	0	121.089	14	21	96	21	2754	302.3	6.38	2152	0	1.3059e+07	1.35835e+07	7.59133e+06	9.43369e+06	9.43193e+06	5.86698e+06	8.78991e+06	1.22662e+07	7.92881e+06	1.12753e+07	8.66808e+06	1.03634e+07
P30419	Glycylpeptide N-tetradecanoyltransferase 1	NMT1	0	120.989	43	15	213	12	496	56.8	7.8	5476	3	6.49265e+07	7.29939e+07	7.56213e+07	6.34448e+07	7.00632e+07	7.11162e+07	6.85692e+07	6.79279e+07	6.74021e+07	7.1682e+07	6.6125e+07	6.67744e+07
P42768	Wiskott-Aldrich syndrome protein	WAS	0	120.943	53	17	137	17	502	52.9	6.64	4126	0	1.93242e+08	1.00104e+08	1.05813e+08	1.50391e+08	1.43846e+08	1.23493e+08	1.12209e+08	1.07369e+08	1.26603e+08	9.73196e+07	1.52602e+08	1.66391e+08
Q9H4A3	Serine/threonine-protein kinase WNK1	WNK1	0	120.837	11	22	211	22	2382	250.6	6.34	4401	0	3.19479e+07	4.80811e+07	3.25025e+07	3.29401e+07	3.07495e+07	2.9956e+07	3.30106e+07	3.77023e+07	3.33976e+07	3.32774e+07	3.99063e+07	2.30009e+07
Q14789	Golgin subfamily B member 1	GOLGB1	0	120.717	11	27	126	27	3259	375.8	5	2135	0	1.95452e+07	1.54999e+07	1.99967e+07	2.2177e+07	1.69425e+07	1.76236e+07	1.66016e+07	1.90863e+07	2.21109e+07	1.95503e+07	2.19027e+07	1.76474e+07
Q9BQ52	Zinc phosphodiesterase ELAC protein 2	ELAC2	0	120.707	40	20	142	20	826	92.2	7.9	2117	0	3.28169e+07	3.13074e+07	2.33967e+07	2.33451e+07	3.16803e+07	2.74548e+07	2.64113e+07	3.1269e+07	2.33671e+07	3.20011e+07	2.43955e+07	2.9128e+07
Q9UH99	SUN domain-containing protein 2	SUN2	0	120.696	39	17	108	17	717	80.3	6.73	2297	0	2.0271e+07	8.75589e+06	9.56088e+06	1.47385e+07	1.44756e+07	1.19545e+07	1.58092e+07	9.54601e+06	1.19554e+07	8.98165e+06	9.77075e+06	1.29173e+07
Q9UG63	ATP-binding cassette sub-family F member 2	ABCF2	0	120.687	37	23	219	23	623	71.2	7.37	3635	0	8.75141e+07	8.00857e+07	7.51187e+07	6.88003e+07	8.76304e+07	7.84989e+07	7.01511e+07	9.11064e+07	7.24647e+07	9.64218e+07	6.36567e+07	7.27152e+07
Q96K76	Ubiquitin carboxyl-terminal hydrolase 47	USP47	0	120.674	22	23	135	23	1375	157.2	5.08	2606	0	1.8369e+07	2.07887e+07	2.88014e+07	2.54837e+07	2.55919e+07	3.06107e+07	2.6541e+07	3.3984e+07	2.82929e+07	2.36575e+07	2.51961e+07	2.39251e+07
Q13464	Rho-associated protein kinase 1	ROCK1	0	120.632	26	29	158	24	1354	158.1	5.9	2165	5	2.12133e+07	2.12126e+07	1.95909e+07	2.39872e+07	2.77375e+07	2.25198e+07	2.39965e+07	1.99468e+07	2.14514e+07	2.02725e+07	2.3296e+07	1.88365e+07
Q14240	Eukaryotic initiation factor 4A-II	EIF4A2	0	120.603	67	24	330	12	407	46.4	5.48	5517	0	6.90651e+07	7.1165e+07	6.48454e+07	5.28836e+07	5.97766e+07	6.43675e+07	4.69319e+07	6.35595e+07	6.61581e+07	7.77276e+07	5.90762e+07	5.20192e+07
P18124	60S ribosomal protein L7	RPL7	0	120.552	53	19	249	19	248	29.2	10.65	4831	0	7.92906e+08	7.14778e+08	7.30598e+08	7.61053e+08	7.69185e+08	7.56686e+08	7.71751e+08	7.16645e+08	6.98909e+08	7.76632e+08	6.88426e+08	7.6947e+08
Q15424	Scaffold attachment factor B1	SAFB	0	120.53	24	21	169	13	915	102.6	5.47	3974	8	6.98792e+07	5.58212e+07	5.7729e+07	9.96177e+07	8.44122e+07	5.61842e+07	6.93585e+07	6.09833e+07	5.01637e+07	7.93692e+07	7.50765e+07	9.02501e+07
O60832	H/ACA ribonucleoprotein complex subunit DKC1	DKC1	0	120.529	44	19	159	19	514	57.6	9.42	4387	0	2.92101e+07	2.23976e+07	2.26446e+07	3.55904e+07	2.1346e+07	2.06591e+07	2.20661e+07	1.97333e+07	2.07905e+07	2.36015e+07	2.40449e+07	2.60748e+07
P32455	Guanylate-binding protein 1	GBP1	0	120.412	44	23	181	19	592	67.9	6.32	3685	4	7.488e+07	6.40584e+07	5.92797e+07	3.68095e+07	4.07576e+07	1.62955e+08	7.97687e+07	9.23693e+07	6.81703e+07	3.28372e+07	1.25107e+08	6.50174e+07
P23258	Tubulin gamma-1 chain	TUBG1	0	120.385	67	17	134	17	451	51.1	6.14	3687	0	2.61761e+07	2.77122e+07	2.30302e+07	2.95344e+07	3.49148e+07	3.09513e+07	3.28602e+07	2.96443e+07	2.74652e+07	2.73161e+07	2.46541e+07	2.86961e+07
P40222	Alpha-taxilin	TXLNA	0	120.327	44	21	191	21	546	61.9	6.52	4495	0	6.43153e+07	6.59259e+07	6.52896e+07	6.19715e+07	7.82783e+07	7.16023e+07	7.16508e+07	7.85567e+07	7.5033e+07	7.18012e+07	6.20824e+07	6.25109e+07
Q9Y230	RuvB-like 2	RUVBL2	0	120.2	52	24	279	24	463	51.1	5.64	5665	0	1.86161e+08	1.96373e+08	1.7853e+08	1.65697e+08	2.06818e+08	1.65398e+08	1.67331e+08	1.94627e+08	1.58004e+08	2.02151e+08	1.70135e+08	1.54752e+08
Q5JRA6	Transport and Golgi organization protein 1 homolog	MIA3	0	120.164	14	17	64	17	1907	213.6	4.84	1276	0	5.69048e+06	2.9381e+06	5.33598e+06	1.2538e+07	6.76425e+06	6.49414e+06	9.52896e+06	6.80125e+06	7.27451e+06	4.19414e+06	5.28256e+06	4.54606e+06
Q9UM54	Unconventional myosin-VI	MYO6	0	120.083	23	29	119	29	1294	149.6	8.53	1830	0	6.91135e+06	2.51429e+06	1.25405e+07	2.89491e+07	3.82959e+07	2.09454e+07	4.16777e+07	1.29029e+07	1.80686e+07	1.77774e+06	2.46288e+07	3.21021e+07
P21281	V-type proton ATPase subunit B, brain isoform	ATP6V1B2	0	119.888	58	20	155	20	511	56.5	5.81	3230	0	3.94744e+07	4.03099e+07	4.40922e+07	5.36429e+07	5.59806e+07	5.33732e+07	5.43052e+07	4.54606e+07	4.44796e+07	3.7613e+07	5.47658e+07	4.91609e+07
P21796	Voltage-dependent anion-selective channel protein 1	VDAC1	0	119.855	72	15	364	15	283	30.8	8.54	10132	0	3.36273e+08	3.72463e+08	3.71779e+08	3.34875e+08	3.29305e+08	3.52415e+08	3.31626e+08	3.74537e+08	3.36227e+08	3.72299e+08	3.77514e+08	3.43407e+08
Q6P996	Pyridoxal-dependent decarboxylase domain-containing protein 1	PDXDC1	0	119.751	35	17	135	17	788	86.7	5.38	3034	0	2.11853e+07	2.80159e+07	3.58912e+07	3.04661e+07	2.61035e+07	2.91184e+07	2.87635e+07	3.67363e+07	2.96093e+07	3.66402e+07	3.55577e+07	2.8461e+07
Q5R372	Rab GTPase-activating protein 1-like	RABGAP1L	0	119.626	33	24	216	22	815	92.5	5.31	3348	2	4.98438e+07	6.06879e+07	4.86825e+07	3.86899e+07	3.92498e+07	3.66045e+07	4.29745e+07	4.18054e+07	4.29524e+07	6.60387e+07	5.10003e+07	5.42059e+07
Q96G03	Phosphoglucomutase-2	PGM2	0	119.565	33	19	142	19	612	68.2	6.73	2682	0	5.05637e+07	5.52693e+07	5.36766e+07	4.90389e+07	5.33113e+07	5.0942e+07	4.84963e+07	5.89335e+07	5.51789e+07	5.18488e+07	4.68062e+07	3.96747e+07
P61160	Actin-related protein 2	ACTR2	0	119.473	51	14	219	14	394	44.7	6.74	5672	0	2.4065e+08	3.30482e+08	3.00863e+08	2.68415e+08	2.24536e+08	2.76952e+08	2.3481e+08	2.93242e+08	2.65641e+08	2.83907e+08	2.83125e+08	2.46435e+08
P04632	Calpain small subunit 1	CAPNS1	0	119.459	78	13	116	11	268	28.3	5.2	3855	2	1.05591e+08	6.36755e+07	9.18508e+07	9.16928e+07	7.52444e+07	6.78746e+07	8.12268e+07	5.91056e+07	7.84892e+07	5.16286e+07	9.17243e+07	8.9241e+07
Q9BT78	COP9 signalosome complex subunit 4	COPS4	0	119.333	65	19	184	19	406	46.2	5.83	3639	0	4.26925e+07	4.23199e+07	3.99674e+07	4.41138e+07	5.07854e+07	5.9941e+07	4.61201e+07	4.67196e+07	4.59833e+07	4.40489e+07	5.70807e+07	4.13742e+07
Q15155	Nodal modulator 1	NOMO1	0	119.304	24	20	150	2	1222	134.2	5.81	3605	17	2.53406e+07	2.76858e+07	2.94349e+07	3.32788e+07	3.30131e+07	2.76205e+07	3.17379e+07	3.02637e+07	3.00279e+07	2.91981e+07	3.361e+07	2.73184e+07
P14550	Aldo-keto reductase family 1 member A1	AKR1A1	0	119.19	65	17	146	17	325	36.6	6.79	3136	0	7.55828e+07	9.84272e+07	9.132e+07	8.35165e+07	6.70314e+07	6.85373e+07	8.89631e+07	9.39999e+07	7.89119e+07	9.14217e+07	8.21973e+07	8.79071e+07
Q07960	Rho GTPase-activating protein 1	ARHGAP1	0	119.146	61	19	209	19	439	50.4	6.29	3657	0	8.06737e+07	8.29941e+07	8.19949e+07	9.70271e+07	8.54698e+07	8.97907e+07	9.30136e+07	8.63267e+07	8.23825e+07	7.58428e+07	8.71393e+07	8.16626e+07
Q08945	FACT complex subunit SSRP1	SSRP1	0	119.109	38	22	218	22	709	81	6.87	3863	0	8.2961e+07	6.61919e+07	6.76578e+07	9.70884e+07	7.95777e+07	7.83554e+07	4.86745e+07	7.59347e+07	6.07327e+07	9.58878e+07	8.04762e+07	7.80245e+07
Q5H9R7	Serine/threonine-protein phosphatase 6 regulatory subunit 3	PPP6R3	0	119.052	34	22	157	22	873	97.6	4.6	4049	0	2.04664e+07	3.36726e+07	2.37413e+07	2.61509e+07	2.6597e+07	2.74604e+07	2.71226e+07	2.61527e+07	2.61718e+07	2.61911e+07	2.40368e+07	2.37619e+07
P00491	Purine nucleoside phosphorylase	PNP	0	119.026	75	17	179	17	289	32.1	6.95	4283	0	1.16814e+08	1.21926e+08	1.48589e+08	1.2235e+08	1.27346e+08	1.28816e+08	9.9357e+07	1.6495e+08	1.42112e+08	1.16284e+08	1.65139e+08	1.09005e+08
P31150	Rab GDP dissociation inhibitor alpha	GDI1	0	119	54	20	221	11	447	50.6	5.14	4799	0	1.97179e+07	2.85724e+07	2.65573e+07	2.34752e+07	2.30577e+07	2.40332e+07	2.07953e+07	2.68861e+07	2.73688e+07	1.97119e+07	3.36466e+07	1.93177e+07
Q9ULV4	Coronin-1C	CORO1C	0	118.813	41	21	198	20	474	53.2	7.08	4602	0	6.10298e+07	4.3549e+07	6.21861e+07	6.82709e+07	6.53978e+07	3.84079e+07	7.74351e+07	5.30542e+07	5.16397e+07	3.0461e+07	7.02298e+07	6.01153e+07
O75592	E3 ubiquitin-protein ligase MYCBP2	MYCBP2	0	118.768	7	26	156	26	4678	513.3	7.02	3319	0	1.46134e+07	1.49939e+07	1.3445e+07	1.74689e+07	1.52224e+07	1.63294e+07	1.82646e+07	1.6112e+07	1.64601e+07	1.24891e+07	1.4525e+07	1.58426e+07
Q9H2U2	Inorganic pyrophosphatase 2, mitochondrial	PPA2	0	118.695	51	16	189	16	334	37.9	7.39	4433	0	1.44345e+08	1.23805e+08	1.58256e+08	1.61378e+08	1.48034e+08	1.3466e+08	1.43961e+08	1.47549e+08	1.34444e+08	1.40073e+08	1.21509e+08	1.38438e+08
Q9Y450	HBS1-like protein	HBS1L	0	118.694	35	18	110	18	684	75.4	6.61	3081	0	2.01018e+07	2.41489e+07	2.26376e+07	1.86748e+07	2.08024e+07	1.71961e+07	2.32144e+07	2.62686e+07	1.86255e+07	2.15767e+07	1.78026e+07	2.15669e+07
Q9HAV4	Exportin-5	XPO5	0	118.553	26	24	181	24	1204	136.2	5.8	3538	0	3.15302e+07	2.82285e+07	2.7439e+07	3.12637e+07	3.95348e+07	3.76998e+07	3.65109e+07	3.44639e+07	3.00836e+07	3.19716e+07	2.71708e+07	3.52901e+07
O75390	Citrate synthase, mitochondrial	CS	0	118.313	56	18	206	18	466	51.7	8.32	4807	0	2.53368e+08	2.31223e+08	2.21968e+08	2.23961e+08	2.3612e+08	2.15438e+08	2.08171e+08	2.25589e+08	2.25823e+08	2.25445e+08	2.6189e+08	1.98363e+08
P49257	Protein ERGIC-53	LMAN1	0	118.232	32	14	139	14	510	57.5	6.77	3398	0	8.50411e+07	1.31886e+08	1.43576e+08	1.50773e+08	1.01568e+08	9.88514e+07	1.1695e+08	1.32716e+08	1.66742e+08	1.36124e+08	1.62263e+08	1.09959e+08
O75131	Copine-3	CPNE3	0	118.218	46	19	203	19	537	60.1	5.85	4961	0	8.80301e+07	6.62302e+07	8.09429e+07	6.83075e+07	9.53268e+07	9.61841e+07	1.04333e+08	8.88255e+07	8.35201e+07	9.41343e+07	8.14624e+07	9.69198e+07
Q9Y266	Nuclear migration protein nudC	NUDC	0	118.015	62	22	252	22	331	38.2	5.38	3580	0	1.99449e+08	2.22214e+08	1.78256e+08	1.70718e+08	2.14298e+08	2.04927e+08	2.14927e+08	2.51005e+08	2.15811e+08	2.39405e+08	1.66405e+08	1.9084e+08
P51665	26S proteasome non-ATPase regulatory subunit 7	PSMD7	0	117.991	69	16	159	16	324	37	6.77	4141	0	6.65245e+07	7.35765e+07	7.63962e+07	7.45581e+07	7.12704e+07	6.85294e+07	7.47522e+07	8.00265e+07	7.41145e+07	8.01269e+07	7.0183e+07	7.13528e+07
O95486	Protein transport protein Sec24A	SEC24A	0	117.989	25	21	183	20	1093	119.7	7.66	3155	0	2.38436e+07	3.48273e+07	3.54952e+07	3.99478e+07	2.68222e+07	2.72912e+07	4.05627e+07	3.74628e+07	4.5717e+07	3.7901e+07	3.4941e+07	3.4812e+07
Q15008	26S proteasome non-ATPase regulatory subunit 6	PSMD6	0	117.91	57	24	190	24	389	45.5	5.62	3653	0	8.18875e+07	9.19238e+07	8.43054e+07	8.56677e+07	8.48196e+07	9.5298e+07	8.76037e+07	1.03133e+08	9.13393e+07	9.29914e+07	8.87156e+07	8.52875e+07
Q14444	Caprin-1	CAPRIN1	0	117.827	41	16	128	16	709	78.3	5.25	3293	0	1.26603e+08	1.1997e+08	1.09183e+08	1.09358e+08	1.5717e+08	1.3078e+08	1.32721e+08	1.29215e+08	1.27771e+08	1.27537e+08	1.01967e+08	1.34852e+08
P07737	Profilin-1	PFN1	0	117.24	74	12	701	12	140	15	8.27	19031	0	3.60144e+09	3.32358e+09	3.35579e+09	3.0899e+09	2.81318e+09	3.06481e+09	2.83491e+09	2.99779e+09	3.15986e+09	3.16944e+09	3.13717e+09	3.18862e+09
Q9Y2L1	Exosome complex exonuclease RRP44	DIS3	0	117.203	36	23	192	23	958	108.9	7.14	4453	0	4.60574e+07	4.53368e+07	4.50856e+07	4.6047e+07	4.91247e+07	4.13401e+07	4.21522e+07	4.77187e+07	4.69185e+07	5.12298e+07	4.71174e+07	4.95704e+07
Q96RQ3	Methylcrotonoyl-CoA carboxylase subunit alpha, mitochondrial	MCCC1	0	117.188	37	16	130	16	725	80.4	7.78	4487	0	3.50851e+07	2.731e+07	2.95097e+07	2.95259e+07	1.89684e+07	2.8635e+07	1.59485e+07	2.38362e+07	2.40404e+07	2.59114e+07	2.43981e+07	2.18491e+07
Q96T76	MMS19 nucleotide excision repair protein homolog	MMS19	0	117.111	31	21	175	21	1030	113.2	6.35	2358	0	2.76163e+07	2.87544e+07	2.73985e+07	2.83648e+07	3.01882e+07	2.55273e+07	3.10298e+07	3.29046e+07	2.75028e+07	3.1351e+07	2.0727e+07	2.6858e+07
Q16822	Phosphoenolpyruvate carboxykinase [GTP], mitochondrial	PCK2	0	117.061	38	22	218	22	640	70.7	7.62	4377	0	6.43422e+07	4.56376e+07	5.16473e+07	4.91761e+07	4.5553e+07	5.1081e+07	5.05619e+07	4.2185e+07	5.27295e+07	5.47571e+07	6.36534e+07	6.05923e+07
P01871	Immunoglobulin heavy constant mu	IGHM	0	117.036	52	18	205	18	453	49.4	6.77	4157	0	3.65006e+06	2.38631e+08	1.93815e+06	1.19977e+09	4.65902e+08	8.69947e+07	1.64572e+09	1.15108e+08	1.02614e+09	2.82621e+07	6.21591e+08	5.0745e+07
P52597	Heterogeneous nuclear ribonucleoprotein F	HNRNPF	0	117.012	61	15	257	13	415	45.6	5.58	6566	0	2.25812e+08	1.89768e+08	1.85865e+08	2.06225e+08	2.15561e+08	2.01398e+08	1.74516e+08	2.0663e+08	1.86038e+08	2.26695e+08	1.99175e+08	1.93496e+08
P39748	Flap endonuclease 1	FEN1	0	116.735	55	18	190	17	380	42.6	8.62	4750	1	1.13267e+08	1.14157e+08	9.48558e+07	1.17158e+08	1.22283e+08	1.12686e+08	1.33978e+08	1.35455e+08	1.23132e+08	1.16429e+08	9.98828e+07	1.21203e+08
Q16881	Thioredoxin reductase 1, cytoplasmic	TXNRD1	0	116.606	34	16	143	15	649	70.9	7.39	3668	1	4.19912e+07	4.07516e+07	4.30085e+07	4.46337e+07	4.76405e+07	4.03919e+07	4.80016e+07	3.89904e+07	4.23878e+07	3.40909e+07	4.28753e+07	4.15481e+07
P62333	26S proteasome regulatory subunit 10B	PSMC6	0	116.548	62	18	191	18	389	44.1	7.49	4599	0	1.0419e+08	1.02841e+08	1.00146e+08	1.09802e+08	1.13712e+08	1.06981e+08	1.20109e+08	1.17541e+08	1.17377e+08	1.15083e+08	1.15056e+08	1.12002e+08
Q13077	TNF receptor-associated factor 1	TRAF1	0	116.47	56	17	139	17	416	46.1	6.11	2845	0	8.95015e+07	1.16523e+08	6.6162e+07	4.70784e+07	4.07401e+07	4.20253e+07	2.89075e+07	7.73388e+07	5.68667e+07	8.94482e+07	5.35462e+07	4.57881e+07
Q12769	Nuclear pore complex protein Nup160	NUP160	0	116.436	23	21	124	21	1436	162	5.5	2948	0	2.80473e+07	2.96531e+07	2.33988e+07	2.79224e+07	3.57225e+07	2.94846e+07	2.23167e+07	2.62476e+07	2.83726e+07	2.55814e+07	2.51486e+07	2.53044e+07
P39656	Dolichyl-diphosphooligosaccharide--protein glycosyltransferase 48 kDa subunit	DDOST	0	116.351	50	14	175	14	456	50.8	6.55	5052	0	1.07086e+08	1.29073e+08	1.5984e+08	1.4892e+08	1.19726e+08	1.20862e+08	1.47691e+08	1.33611e+08	1.60874e+08	1.46312e+08	1.55662e+08	1.44527e+08
Q9NQR4	Omega-amidase NIT2	NIT2	0	116.291	78	19	162	19	276	30.6	7.21	4141	0	8.93765e+07	8.60192e+07	8.45943e+07	7.18226e+07	8.83846e+07	1.00422e+08	7.75358e+07	9.67982e+07	7.25827e+07	8.60433e+07	8.54258e+07	8.4287e+07
O43684	Mitotic checkpoint protein BUB3	BUB3	0	116.115	64	16	183	16	328	37.1	6.84	4349	0	1.3052e+08	1.08468e+08	1.05853e+08	1.1803e+08	1.35586e+08	1.13343e+08	1.29652e+08	1.19314e+08	1.23146e+08	1.25734e+08	1.12628e+08	1.23902e+08
O00159	Unconventional myosin-Ic	MYO1C	0	115.916	27	23	181	23	1063	121.6	9.41	2638	0	3.00899e+07	2.59512e+07	3.22242e+07	4.67169e+07	5.07685e+07	3.38034e+07	3.76885e+07	2.91229e+07	3.08016e+07	2.94837e+07	3.82619e+07	3.22976e+07
P23378	Glycine dehydrogenase (decarboxylating), mitochondrial	GLDC	0	115.581	24	17	96	17	1020	112.7	7.11	1740	0	2.22066e+07	2.32472e+07	2.25704e+07	6.62115e+06	3.34229e+06	1.29253e+06	1.91158e+06	2.1039e+07	9.72568e+06	2.29021e+07	1.4512e+07	3.36778e+07
Q9BZQ8	Protein Niban 1	NIBAN1	0	115.377	32	23	145	23	928	103.1	4.78	3415	0	6.98089e+07	5.21788e+07	2.03781e+07	1.45008e+07	2.52989e+07	2.93643e+07	1.62098e+07	2.96517e+07	2.42377e+07	1.70442e+07	3.01125e+07	2.10086e+07
Q8IZL8	Proline-, glutamic acid- and leucine-rich protein 1	PELP1	0	115.372	24	18	140	18	1130	119.6	4.34	3468	0	2.46212e+07	2.36247e+07	2.08638e+07	2.06822e+07	2.50364e+07	2.05404e+07	2.26907e+07	2.47073e+07	2.21072e+07	2.34384e+07	2.32596e+07	2.13928e+07
P61247	40S ribosomal protein S3a	RPS3A	0	115.253	65	21	357	21	264	29.9	9.73	6971	0	6.98885e+08	6.51722e+08	6.36872e+08	6.17669e+08	7.06111e+08	6.32188e+08	6.64377e+08	6.63065e+08	6.1684e+08	7.27547e+08	5.96602e+08	6.75071e+08
P54819	Adenylate kinase 2, mitochondrial	AK2	0	115.215	74	15	170	15	239	26.5	7.81	4727	0	2.03829e+08	2.22228e+08	2.22483e+08	1.91261e+08	1.34773e+08	1.82892e+08	1.77916e+08	2.26647e+08	1.90016e+08	2.38983e+08	2.04471e+08	1.9404e+08
P51149	Ras-related protein Rab-7a	RAB7A	0	115.199	81	19	182	19	207	23.5	6.7	3425	0	1.87812e+08	1.80321e+08	2.00324e+08	1.7999e+08	2.15902e+08	2.16483e+08	2.03861e+08	2.01222e+08	2.17724e+08	1.90397e+08	2.07309e+08	1.88859e+08
Q03519	Antigen peptide transporter 2	TAP2	0	115.189	33	17	182	16	686	75.6	8.02	3613	1	7.59304e+07	7.3631e+07	9.43998e+07	7.7115e+07	9.0015e+07	9.57495e+07	8.75585e+07	8.27105e+07	1.0106e+08	5.96809e+07	8.82332e+07	4.7459e+07
Q9NUU7	ATP-dependent RNA helicase DDX19A	DDX19A	0	115.045	53	24	193	5	478	53.9	6.58	3570	19	7.46977e+07	7.24186e+07	6.63713e+07	6.65122e+07	7.18411e+07	7.05597e+07	7.54289e+07	8.16421e+07	7.53997e+07	7.92393e+07	6.75921e+07	7.32181e+07
P00488	Coagulation factor XIII A chain	F13A1	0	114.988	34	19	78	18	732	83.2	6.09	1625	1	907870	1.69121e+06	2.51103e+07	4.36623e+07	6.91438e+07	1.64392e+08	7.24751e+07	1.96325e+07	1.62732e+06		1.39375e+07	2.10602e+06
Q15691	Microtubule-associated protein RP/EB family member 1	MAPRE1	0	114.646	79	17	191	16	268	30	5.14	4685	1	1.31203e+08	1.38058e+08	1.4023e+08	1.42824e+08	1.36707e+08	1.26056e+08	1.52672e+08	1.33213e+08	1.31139e+08	1.30789e+08	1.21114e+08	1.26439e+08
P23396	40S ribosomal protein S3	RPS3	0	114.503	74	18	314	18	243	26.7	9.66	6726	0	9.35004e+08	9.20502e+08	8.36368e+08	8.35087e+08	9.73927e+08	9.46252e+08	9.19484e+08	9.36507e+08	8.77394e+08	9.7566e+08	8.1575e+08	9.2962e+08
P13674	Prolyl 4-hydroxylase subunit alpha-1	P4HA1	0	114.433	47	19	161	19	534	61	6.01	4063	0	1.174e+07	2.65074e+07	2.26662e+07	2.92419e+07	3.70492e+07	3.16912e+07	4.65165e+07	3.45164e+07	2.76186e+07	3.02023e+07	3.42842e+07	2.59415e+07
Q9BZE4	GTP-binding protein 4	GTPBP4	0	114.41	41	21	159	21	634	73.9	9.5	2253	0	2.53515e+07	2.19213e+07	1.87429e+07	2.24634e+07	3.21226e+07	3.00535e+07	2.66206e+07	2.26619e+07	2.38719e+07	2.22406e+07	2.24991e+07	2.02807e+07
P46459	Vesicle-fusing ATPase	NSF	0	114.359	37	24	231	24	744	82.5	6.95	3971	0	5.55962e+07	5.03041e+07	5.77376e+07	7.23384e+07	6.16802e+07	4.41223e+07	6.10313e+07	5.27944e+07	4.99079e+07	3.58501e+07	5.3924e+07	6.13657e+07
Q96ST3	Paired amphipathic helix protein Sin3a	SIN3A	0	114.213	21	19	121	19	1273	145.1	7.25	2772	0	1.93261e+07	1.68116e+07	1.38327e+07	1.86088e+07	2.04388e+07	1.75956e+07	2.02598e+07	1.75943e+07	1.87764e+07	1.69318e+07	1.51428e+07	1.77384e+07
P46777	60S ribosomal protein L5	RPL5	0	114.02	58	17	254	17	297	34.3	9.72	5440	0	4.3792e+08	4.08228e+08	4.21894e+08	4.39007e+08	4.48213e+08	4.56512e+08	4.24728e+08	4.48822e+08	4.13057e+08	4.64214e+08	4.15176e+08	4.50129e+08
P48634	Protein PRRC2A	PRRC2A	0	113.987	16	20	143	18	2157	228.7	9.45	2502	0	1.36706e+07	1.61054e+07	1.47298e+07	1.42471e+07	1.7448e+07	1.82453e+07	1.69156e+07	1.77319e+07	1.91847e+07	1.77302e+07	1.92241e+07	1.46944e+07
Q9UDY8	Mucosa-associated lymphoid tissue lymphoma translocation protein 1	MALT1	0	113.941	30	20	139	20	824	92.2	5.73	2725	0	3.16167e+07	1.56268e+07	8.71672e+06	2.17751e+07	2.028e+07	2.68493e+07	1.97225e+07	1.79133e+07	1.83032e+07	1.47666e+07	2.42961e+07	1.69708e+07
P52292	Importin subunit alpha-1	KPNA2	0	113.809	55	16	166	16	529	57.8	5.4	5217	0	5.6414e+07	5.37543e+07	3.13665e+07	5.17085e+07	9.23516e+07	7.31403e+07	6.58521e+07	8.11379e+07	7.02347e+07	8.42527e+07	4.20131e+07	5.66117e+07
O43776	Asparagine--tRNA ligase, cytoplasmic	NARS1	0	113.748	43	18	180	18	548	62.9	6.25	3725	0	7.13296e+07	6.73047e+07	7.13418e+07	8.05576e+07	8.84756e+07	8.82876e+07	7.97955e+07	6.67157e+07	7.60802e+07	6.33684e+07	7.79722e+07	8.00852e+07
O94776	Metastasis-associated protein MTA2	MTA2	0	113.708	47	25	236	20	668	75	9.66	2913	5	8.09399e+07	7.71297e+07	6.2662e+07	8.30671e+07	8.99004e+07	7.90346e+07	8.2123e+07	7.59734e+07	7.70193e+07	8.57461e+07	6.59501e+07	8.23812e+07
Q06124	Tyrosine-protein phosphatase non-receptor type 11	PTPN11	0	113.452	42	17	142	17	593	68	7.3	3070	0	3.22456e+07	2.50391e+07	3.03057e+07	3.37508e+07	3.48229e+07	3.27016e+07	3.29345e+07	2.72791e+07	3.4245e+07	2.66037e+07	3.70305e+07	3.3321e+07
Q09161	Nuclear cap-binding protein subunit 1	NCBP1	0	113.295	32	18	178	18	790	91.8	6.43	3958	0	3.71866e+07	3.99458e+07	3.39923e+07	4.11564e+07	4.16581e+07	3.97275e+07	3.90944e+07	4.10635e+07	3.73721e+07	4.17065e+07	3.50651e+07	4.05699e+07
Q7Z5K2	Wings apart-like protein homolog	WAPL	0	113.146	20	16	97	16	1190	132.9	5.44	2493	0	1.29778e+07	1.43214e+07	1.30444e+07	1.403e+07	1.53995e+07	1.4637e+07	1.69889e+07	1.44707e+07	1.37994e+07	1.16282e+07	1.15228e+07	1.70135e+07
Q05639	Elongation factor 1-alpha 2	EEF1A2	0	112.941	49	14	882	4	463	50.4	9.03	20467	0	796487	276731			155519				1.29487e+06	147365
P35637	RNA-binding protein FUS	FUS	0	112.906	21	9	99	7	526	53.4	9.36	3791	0	7.60948e+07	7.00562e+07	6.25185e+07	9.68411e+07	1.16227e+08	7.89792e+07	8.788e+07	8.18237e+07	7.45881e+07	8.08971e+07	8.60207e+07	9.59587e+07
Q9BWD1	Acetyl-CoA acetyltransferase, cytosolic	ACAT2	0	112.584	51	14	180	14	397	41.3	6.92	4012	0	1.05114e+08	1.59374e+08	1.10635e+08	1.04687e+08	1.06522e+08	1.40363e+08	1.36423e+08	1.43121e+08	1.44013e+08	1.4212e+08	1.08943e+08	1.14818e+08
Q13619	Cullin-4A	CUL4A	0	112.572	37	24	198	15	759	87.6	8.13	3198	0	1.83581e+07	1.83578e+07	1.16081e+07	1.53108e+07	1.51402e+07	1.79046e+07	1.46528e+07	1.57131e+07	1.56456e+07	1.60464e+07	1.31943e+07	1.34427e+07
P35611	Alpha-adducin	ADD1	0	112.394	35	20	156	20	737	80.9	5.83	2498	0	3.96167e+07	1.64599e+07	8.03122e+07	1.11398e+08	4.07141e+07	4.50381e+07	7.88294e+07	1.02946e+08	7.99855e+07	8.02464e+07	8.68626e+07	8.37515e+07
P12931	Proto-oncogene tyrosine-protein kinase Src	SRC	0	112.339	45	19	154	16	536	59.8	7.42	4132	3	4.17463e+07	5.33908e+07	4.97977e+07	4.42891e+07	6.07685e+07	7.01601e+07	3.58019e+07	3.47674e+07	4.01073e+07	3.9019e+07	2.74475e+07	3.35715e+07
P62937	Peptidyl-prolyl cis-trans isomerase A	PPIA	0	112.219	82	15	357	15	165	18	7.81	7221	0	2.58511e+09	2.46021e+09	2.67286e+09	2.6379e+09	2.77287e+09	2.34076e+09	2.88583e+09	2.44835e+09	2.48133e+09	2.49409e+09	2.40505e+09	2.94135e+09
Q15293	Reticulocalbin-1	RCN1	0	112.188	58	14	133	14	331	38.9	5	2942	0	3.43078e+07	3.78055e+07	4.38697e+07	3.43163e+07	2.53687e+07	5.00334e+07	3.24621e+07	5.32776e+07	3.35083e+07	4.54444e+07	4.94344e+07	3.47679e+07
P05091	Aldehyde dehydrogenase, mitochondrial	ALDH2	0	112.096	49	18	111	18	517	56.3	7.05	2577	0		5.28775e+06	1.25321e+07	7.36226e+07	2.28116e+07	2.69938e+07	5.70986e+07	4.66033e+06	5.23402e+07	885338	3.81518e+07	5.32578e+07
Q9UIA9	Exportin-7	XPO7	0	111.934	23	21	172	21	1087	123.8	6.32	3868	0	2.98033e+07	2.73705e+07	2.35626e+07	3.4044e+07	3.94347e+07	3.32741e+07	3.18331e+07	2.99329e+07	2.79351e+07	3.28914e+07	2.4649e+07	2.70811e+07
O95466	Formin-like protein 1	FMNL1	0	111.903	25	24	171	24	1100	121.8	5.72	2761	0	4.92509e+07	4.01506e+07	3.60534e+07	2.96266e+07	3.25117e+07	1.77385e+07	2.20191e+07	2.96571e+07	2.98174e+07	2.10175e+07	3.84888e+07	2.41124e+07
Q99497	Parkinson disease protein 7	PARK7	0	111.83	64	14	162	14	189	19.9	6.79	3852	0	3.37887e+08	3.42823e+08	3.99465e+08	3.83773e+08	3.4132e+08	3.35082e+08	3.6352e+08	3.51777e+08	3.60664e+08	3.58781e+08	3.76665e+08	3.82477e+08
O94973	AP-2 complex subunit alpha-2	AP2A2	0	111.78	35	23	156	13	939	103.9	6.96	2940	0	1.61702e+07	1.1368e+07	1.15649e+07	1.04229e+07	1.06306e+07	1.08171e+07	9.59326e+06	9.59986e+06	1.05405e+07	1.20326e+07	1.1143e+07	1.08317e+07
Q9Y613	FH1/FH2 domain-containing protein 1	FHOD1	0	111.744	30	20	94	20	1164	126.5	6.39	1942	0	1.60647e+07	1.91205e+07	1.41627e+07	1.8756e+07	1.46625e+07	1.50426e+07	1.36588e+07	1.52992e+07	1.61433e+07	1.48649e+07	1.27931e+07	1.44188e+07
Q5JRX3	Presequence protease, mitochondrial	PITRM1	0	111.716	30	21	184	21	1037	117.3	6.92	2327	0	2.94447e+07	3.02471e+07	3.34424e+07	3.02133e+07	3.06988e+07	3.00026e+07	2.57816e+07	1.80748e+07	2.93232e+07	3.75454e+07	3.73375e+07	4.74004e+07
P19525	Interferon-induced, double-stranded RNA-activated protein kinase	EIF2AK2	0	111.692	42	21	212	21	551	62.1	8.4	4356	0	9.30015e+07	8.55057e+07	9.05904e+07	1.14584e+08	1.22383e+08	1.19084e+08	1.23592e+08	1.11722e+08	1.05048e+08	7.44452e+07	1.27354e+08	1.20993e+08
P23193	Transcription elongation factor A protein 1	TCEA1	0	111.633	61	19	195	19	301	33.9	8.38	5384	0	7.4445e+07	6.9207e+07	6.65298e+07	8.84575e+07	8.60306e+07	7.7066e+07	9.76798e+07	7.64434e+07	8.89127e+07	7.0169e+07	6.66285e+07	9.83186e+07
Q04917	14-3-3 protein eta	YWHAH	0	111.481	58	17	232	13	246	28.2	4.84	5067	0	1.29291e+08	1.442e+08	1.05124e+08	1.25363e+08	1.74402e+08	1.36651e+08	1.37091e+08	1.40255e+08	1.30504e+08	1.17413e+08	1.22685e+08	1.17209e+08
Q7L2E3	ATP-dependent RNA helicase DHX30	DHX30	0	111.428	24	22	143	22	1194	133.9	8.78	2615	0	1.99886e+07	2.47349e+07	1.804e+07	1.72987e+07	3.19537e+07	2.09395e+07	2.55241e+07	2.16214e+07	2.54704e+07	3.08857e+07	1.88894e+07	2.76803e+07
P00387	NADH-cytochrome b5 reductase 3	CYB5R3	0	111.365	68	15	129	15	301	34.2	7.59	2559	0	7.35814e+07	1.00884e+08	1.04904e+08	1.05689e+08	1.19886e+08	1.26836e+08	1.2154e+08	9.73719e+07	1.02626e+08	8.28335e+07	1.21757e+08	8.66949e+07
Q9NXV6	CDKN2A-interacting protein	CDKN2AIP	0	111.184	42	17	139	17	580	61.1	9.01	4776	0	1.92174e+07	1.85184e+07	1.46518e+07	1.75454e+07	1.59788e+07	1.50949e+07	1.54361e+07	1.6418e+07	1.60458e+07	1.66137e+07	1.50657e+07	1.6048e+07
Q9H3U1	Protein unc-45 homolog A	UNC45A	0	111.136	29	21	143	21	944	103	6.07	2298	0	2.57717e+07	2.8278e+07	2.53194e+07	3.19583e+07	3.39903e+07	3.05578e+07	3.27019e+07	3.13273e+07	2.53556e+07	2.87933e+07	2.83255e+07	2.85008e+07
O75717	WD repeat and HMG-box DNA-binding protein 1	WDHD1	0	111.095	27	21	125	21	1129	125.9	5.62	2644	0	1.35739e+08	2.28135e+08	1.89931e+08	2.02471e+08	2.04637e+08	1.66003e+08	1.90312e+08	1.94806e+08	1.79838e+08	1.90985e+08	1.71749e+08	1.73013e+08
O15143	Actin-related protein 2/3 complex subunit 1B	ARPC1B	0	111.031	55	16	184	15	372	40.9	8.35	4322	1	2.11322e+08	2.48613e+08	2.28893e+08	1.93856e+08	1.69519e+08	1.99714e+08	1.69287e+08	1.94008e+08	1.95269e+08	2.10213e+08	2.07948e+08	1.8998e+08
Q9UHB6	LIM domain and actin-binding protein 1	LIMA1	0	110.882	38	22	166	22	759	85.2	6.84	3300	0	1.06417e+07	5.56084e+07	4.9387e+07	3.37443e+07	4.00006e+07	3.75527e+07	2.91603e+07	5.31726e+07	3.67553e+07	7.34429e+07	5.60903e+07	3.50174e+07
P52907	F-actin-capping protein subunit alpha-1	CAPZA1	0	110.742	66	12	155	10	286	32.9	5.69	4507	2	2.15299e+08	2.12935e+08	2.25791e+08	2.12794e+08	1.94881e+08	2.00541e+08	2.08781e+08	2.12922e+08	2.29491e+08	1.93451e+08	2.04347e+08	2.06502e+08
Q9UBB4	Ataxin-10	ATXN10	0	110.582	54	20	168	20	475	53.5	5.25	4276	0	4.56756e+07	4.20357e+07	3.95263e+07	4.32538e+07	4.94709e+07	4.08429e+07	5.6702e+07	5.55327e+07	4.46628e+07	6.05953e+07	4.3477e+07	5.56371e+07
P30041	Peroxiredoxin-6	PRDX6	0	110.544	79	18	198	18	224	25	6.38	3685	0	2.3165e+08	1.93339e+08	2.2345e+08	2.00322e+08	1.89034e+08	1.70231e+08	1.87794e+08	1.98129e+08	1.92917e+08	2.18889e+08	1.9403e+08	2.04511e+08
Q6JBY9	CapZ-interacting protein	RCSD1	0	110.491	43	14	125	14	416	44.5	5.4	4080	0	3.75587e+07	3.51427e+07	3.3259e+07	3.343e+07	2.56568e+07	2.27495e+07	2.4992e+07	3.71768e+07	2.6926e+07	3.06879e+07	2.47735e+07	2.01696e+07
P41240	Tyrosine-protein kinase CSK	CSK	0	110.47	54	20	248	20	450	50.7	7.06	5324	0	1.16583e+08	1.24103e+08	1.03621e+08	1.04125e+08	1.45884e+08	1.31736e+08	1.20446e+08	1.08178e+08	1.11922e+08	1.05576e+08	99291465	9.76305e+07
Q68E01	Integrator complex subunit 3	INTS3	0	110.462	26	18	158	18	1043	118	5.8	4018	0	1.97494e+07	1.64734e+07	1.8555e+07	1.99385e+07	2.17299e+07	2.02577e+07	2.05114e+07	1.8707e+07	2.06015e+07	2.08827e+07	2.01771e+07	2.17889e+07
P23786	Carnitine O-palmitoyltransferase 2, mitochondrial	CPT2	0	110.412	40	21	173	21	658	73.7	8.18	3504	0	2.95078e+07	3.41322e+07	3.51883e+07	3.77442e+07	3.33201e+07	3.414e+07	2.75315e+07	3.92685e+07	3.47369e+07	3.78383e+07	4.15948e+07	4.12333e+07
Q9Y316	Protein MEMO1	MEMO1	0	110.297	73	14	147	14	297	33.7	7.14	3817	0	2.78096e+07	2.22184e+07	2.61238e+07	2.53795e+07	2.68199e+07	2.7261e+07	1.94804e+07	2.37934e+07	2.42111e+07	2.70526e+07	3.07508e+07	2.5674e+07
Q08257	Quinone oxidoreductase	CRYZ	0	110.166	71	18	151	18	329	35.2	8.44	3365	0	1.59796e+08	8.3162e+07	9.51284e+07	1.25647e+08	9.02332e+07	1.52911e+08	8.02628e+07	1.18223e+08	1.38829e+08	8.03237e+07	2.24871e+08	9.7396e+07
Q6P179	Endoplasmic reticulum aminopeptidase 2	ERAP2	0	110.048	27	24	128	24	960	110.4	6.71	1890	0	2.09745e+06	2.6837e+06	2.68163e+07	4.11797e+07	9.93077e+07	4.50086e+07	4.19094e+07	2.59804e+06	3.46428e+07	3.06113e+06	3.99435e+07	3.15531e+07
Q12904	Aminoacyl tRNA synthase complex-interacting multifunctional protein 1	AIMP1	0	109.894	64	14	154	13	312	34.3	8.43	4402	0	9.28819e+07	8.885e+07	9.14583e+07	8.70554e+07	9.45711e+07	9.28827e+07	9.31631e+07	9.28403e+07	9.7906e+07	9.52742e+07	8.75743e+07	9.30029e+07
Q5SSJ5	Heterochromatin protein 1-binding protein 3	HP1BP3	0	109.554	39	18	180	18	553	61.2	9.67	3434	0	1.11297e+08	8.14378e+07	8.47367e+07	9.90594e+07	7.1782e+07	7.90075e+07	7.2243e+07	8.0807e+07	9.28212e+07	8.64615e+07	9.67559e+07	9.17646e+07
O75326	Semaphorin-7A	SEMA7A	0	109.455	36	19	119	19	666	74.8	7.64	3237	0	1.98393e+07	2.01443e+07	2.38175e+07	2.55741e+07	3.27996e+07	3.56367e+07	1.77157e+07	1.551e+07	2.11849e+07	1.75345e+07	2.40307e+07	2.06647e+07
O14776	Transcription elongation regulator 1	TCERG1	0	109.332	24	26	241	26	1098	123.8	8.65	3598	0	7.30965e+07	6.60403e+07	6.78132e+07	7.7115e+07	8.01731e+07	7.17489e+07	7.45094e+07	6.9318e+07	7.59043e+07	7.15386e+07	6.33708e+07	7.2432e+07
P61011	Signal recognition particle 54 kDa protein	SRP54	0	109.308	45	20	172	20	504	55.7	8.75	3453	0	6.27555e+07	6.01284e+07	6.75224e+07	7.93404e+07	6.46439e+07	5.65026e+07	6.88691e+07	5.92077e+07	7.45784e+07	6.21621e+07	6.23081e+07	6.57759e+07
Q13217	DnaJ homolog subfamily C member 3	DNAJC3	0	109.275	45	14	99	14	504	57.5	6.15	2686	0	6.99458e+06	2.25613e+07	3.1926e+07	2.02305e+07	1.94381e+07	1.82348e+07	2.58685e+07	1.2312e+07	3.32976e+07	2.50294e+07	3.62684e+07	2.76936e+07
Q9UJ70	N-acetyl-D-glucosamine kinase	NAGK	0	109.268	64	17	159	17	344	37.4	6.24	3994	0	6.25455e+07	6.89769e+07	3.89801e+07	1.01129e+08	6.97176e+07	8.66221e+07	4.75261e+07	1.00064e+08	9.55962e+07	4.52401e+07	1.04075e+08	6.61403e+07
P50552	Vasodilator-stimulated phosphoprotein	VASP	0	109.212	48	18	171	18	380	39.8	8.94	5286	0	1.28714e+08	1.04884e+08	9.14322e+07	1.03456e+08	1.23241e+08	1.35077e+08	1.05108e+08	8.66312e+07	8.69843e+07	8.18468e+07	9.9609e+07	6.54011e+07
Q10570	Cleavage and polyadenylation specificity factor subunit 1	CPSF1	0	109.185	21	22	138	22	1443	160.8	6.4	3401	0	2.68621e+07	2.229e+07	2.69113e+07	2.4968e+07	1.51976e+08	2.30747e+07	3.64527e+07	2.21503e+07	2.56085e+07	2.44731e+07	1.73766e+08	2.84437e+07
Q96RP9	Elongation factor G, mitochondrial	GFM1	0	109.103	40	22	165	22	751	83.4	7.01	2834	0	4.5787e+07	4.04474e+07	3.51121e+07	3.82732e+07	4.92548e+07	4.96146e+07	3.36558e+07	5.04264e+07	4.26149e+07	5.6831e+07	4.44538e+07	3.97816e+07
Q14151	Scaffold attachment factor B2	SAFB2	0	109.049	26	20	174	12	953	107.4	6.16	3138	0	1.38452e+07	1.23983e+07	1.00685e+07	1.42534e+07	1.71275e+07	1.03251e+07	2.18567e+07	1.36544e+07	1.38965e+07	1.61988e+07	1.33664e+07	1.24764e+07
O43175	D-3-phosphoglycerate dehydrogenase	PHGDH	0	108.993	43	17	160	17	533	56.6	6.71	3973	0	3.4473e+07	3.85411e+07	9.73506e+06	1.9527e+08	1.55818e+08	6.9897e+07	3.20519e+08	7.49183e+07	1.28257e+08	4.12821e+07	1.34281e+08	1.29295e+08
Q9HD20	Endoplasmic reticulum transmembrane helix translocase	ATP13A1	0	108.974	27	25	184	25	1204	132.9	8.13	2396	0	2.99396e+07	2.92638e+07	4.57794e+07	3.98969e+07	2.50979e+07	3.21354e+07	4.47105e+07	3.22046e+07	3.85515e+07	2.42958e+07	4.86542e+07	3.87995e+07
O00299	Chloride intracellular channel protein 1	CLIC1	0	108.857	78	15	193	15	241	26.9	5.17	5308	0	3.57311e+08	4.69504e+08	5.13197e+08	5.59478e+08	5.81096e+08	5.29614e+08	4.96182e+08	4.92721e+08	5.44753e+08	3.86115e+08	5.54013e+08	5.21592e+08
Q9UKF6	Cleavage and polyadenylation specificity factor subunit 3	CPSF3	0	108.82	32	16	135	16	684	77.4	5.6	2307	0	3.10057e+07	2.51301e+07	2.63771e+07	3.04852e+07	3.58343e+07	3.34824e+07	3.04714e+07	3.96988e+07	3.37614e+07	3.08732e+07	2.96514e+07	4.33906e+07
P22059	Oxysterol-binding protein 1	OSBP	0	108.785	30	19	152	17	807	89.4	7.3	2597	2	2.79725e+07	3.17457e+07	3.30907e+07	3.27038e+07	2.8007e+07	2.90408e+07	3.31662e+07	3.05375e+07	3.21015e+07	3.1006e+07	2.80046e+07	3.14762e+07
P18754	Regulator of chromosome condensation	RCC1	0	108.659	57	13	132	13	421	44.9	7.52	4554	0	4.89804e+07	3.90018e+07	4.18758e+07	5.3258e+07	5.92388e+07	4.44648e+07	4.62705e+07	4.26366e+07	4.10054e+07	4.86563e+07	3.58623e+07	4.75519e+07
P62140	Serine/threonine-protein phosphatase PP1-beta catalytic subunit	PPP1CB	0	108.367	66	16	180	5	327	37.2	6.19	4855	0	1.90968e+07	1.76833e+07	1.7644e+07	1.78988e+07	2.12181e+07	2.0085e+07	1.78262e+07	2.04954e+07	1.62347e+07	1.63645e+07	1.93692e+07	1.89457e+07
P28482	Mitogen-activated protein kinase 1	MAPK1	0	108.322	62	20	174	15	360	41.4	6.98	3253	5	6.82156e+07	5.06447e+07	7.49385e+07	6.38759e+07	6.972e+07	7.61677e+07	6.14927e+07	5.32799e+07	5.52693e+07	5.37089e+07	5.33577e+07	5.94347e+07
P37802	Transgelin-2	TAGLN2	0	108.309	84	14	197	14	199	22.4	8.25	4330	0	6.39642e+08	5.58177e+08	4.86473e+08	4.13186e+08	4.60006e+08	4.61501e+08	3.92967e+08	4.81507e+08	4.357e+08	5.02391e+08	4.56932e+08	4.16116e+08
P63241	Eukaryotic translation initiation factor 5A-1	EIF5A	0	108.222	51	10	166	10	154	16.8	5.24	5304	0	5.73069e+08	5.89977e+08	5.37564e+08	5.73664e+08	6.98606e+08	6.34103e+08	5.83127e+08	7.00163e+08	5.98374e+08	7.15346e+08	6.04139e+08	6.36273e+08
P51003	Poly(A) polymerase alpha	PAPOLA	0	108.177	38	21	116	19	745	82.8	7.37	1454	2	3.4601e+07	2.08915e+07	2.02687e+07	3.94965e+07	4.06648e+07	2.79548e+07	2.88391e+07	2.18215e+07	3.9893e+07	2.24187e+07	2.05642e+07	2.58568e+07
P09622	Dihydrolipoyl dehydrogenase, mitochondrial	DLD	0	107.996	36	13	193	13	509	54.1	7.85	5115	0	1.35152e+08	1.25662e+08	1.30823e+08	1.2546e+08	1.13881e+08	1.33001e+08	1.10544e+08	1.23279e+08	1.23097e+08	1.29214e+08	1.33372e+08	1.06621e+08
Q16850	Lanosterol 14-alpha demethylase	CYP51A1	0	107.983	48	17	154	17	509	57.2	8.53	3803	0	3.57621e+07	4.31696e+07	4.01549e+07	3.58557e+07	4.45e+07	4.95523e+07	4.01254e+07	4.79656e+07	4.81239e+07	3.83232e+07	3.25701e+07	3.35713e+07
O60749	Sorting nexin-2	SNX2	0	107.924	42	21	199	19	519	58.4	5.12	4410	2	6.11375e+07	6.10364e+07	6.37575e+07	7.56966e+07	7.70584e+07	8.46271e+07	7.98973e+07	7.45841e+07	7.21711e+07	6.13766e+07	7.92845e+07	7.05317e+07
P49189	4-trimethylaminobutyraldehyde dehydrogenase	ALDH9A1	0	107.632	46	18	166	18	494	53.8	5.87	4237	0	1.08331e+08	5.76911e+07	1.14642e+08	1.22338e+08	1.0809e+08	6.58118e+07	6.91769e+07	9.84527e+07	8.84232e+07	5.88485e+07	7.12121e+07	9.24797e+07
Q8N8A2	Serine/threonine-protein phosphatase 6 regulatory ankyrin repeat subunit B	ANKRD44	0	107.623	23	18	137	16	993	107.5	6.3	4324	2	4.04518e+07	3.3604e+07	3.32143e+07	4.46812e+07	3.43835e+07	3.40265e+07	4.12115e+07	3.14714e+07	3.54064e+07	3.21399e+07	4.35837e+07	3.65785e+07
Q9Y3L3	SH3 domain-binding protein 1	SH3BP1	0	107.503	34	19	157	19	701	75.7	6.77	2211	0	3.20967e+07	3.89924e+07	3.71036e+07	3.44055e+07	2.46062e+07	2.15862e+07	2.31571e+07	3.86317e+07	3.33776e+07	3.76672e+07	3.3775e+07	2.42165e+07
Q15435	Protein phosphatase 1 regulatory subunit 7	PPP1R7	0	107.472	63	16	153	16	360	41.5	4.91	5114	0	5.75025e+07	6.21566e+07	7.02283e+07	6.88253e+07	5.90985e+07	6.23885e+07	6.44313e+07	6.47378e+07	6.68857e+07	6.52931e+07	6.34855e+07	6.08427e+07
O95071	E3 ubiquitin-protein ligase UBR5	UBR5	0	107.366	11	19	66	19	2799	309.2	5.85	1049	0	7.55788e+06	5.95125e+06	4.89586e+06	8.61402e+06	7.1814e+06	7.6138e+06	8.97339e+06	6.87975e+06	7.94979e+06	6.42781e+06	5.43524e+06	7.68342e+06
Q16181	Septin-7	SEPTIN7	0	107.292	44	17	196	17	437	50.6	8.63	4303	0	1.78662e+08	1.7066e+08	1.50661e+08	1.85959e+08	1.95943e+08	1.61891e+08	1.79203e+08	1.76659e+08	1.7777e+08	1.68702e+08	1.69412e+08	2.01849e+08
Q8TDZ2	[F-actin]-monooxygenase MICAL1	MICAL1	0	107.113	23	18	114	18	1067	117.8	6.4	2429	0	2.50872e+07	1.61269e+07	2.6265e+07	2.1892e+07	1.31496e+07	1.53503e+07	1.89631e+07	1.25317e+07	2.1001e+07	1.27724e+07	2.80015e+07	1.98804e+07
Q8WVM8	Sec1 family domain-containing protein 1	SCFD1	0	107.093	43	20	190	20	642	72.3	6.27	3152	0	5.00722e+07	4.92714e+07	5.40577e+07	4.97519e+07	4.64525e+07	4.65785e+07	5.03606e+07	5.11344e+07	5.68111e+07	4.73282e+07	5.39235e+07	5.50026e+07
P62495	Eukaryotic peptide chain release factor subunit 1	ETF1	0	106.966	56	18	193	18	437	49	5.71	4357	0	9.44753e+07	1.05287e+08	9.07035e+07	8.84346e+07	1.09931e+08	1.06642e+08	9.89745e+07	1.20783e+08	9.85452e+07	1.17265e+08	8.28927e+07	1.0115e+08
Q13616	Cullin-1	CUL1	0	106.906	34	22	188	22	776	89.6	8	3554	0	2.85755e+07	3.25499e+07	2.99129e+07	2.7691e+07	3.44506e+07	3.21065e+07	3.68916e+07	3.73197e+07	3.0634e+07	3.57277e+07	3.12114e+07	3.13958e+07
Q15642	Cdc42-interacting protein 4	TRIP10	0	106.753	36	19	164	19	601	68.3	5.73	2586	0	2.93126e+07	3.08542e+07	2.38223e+07	2.02944e+07	1.94173e+07	4.07098e+07	2.26316e+07	2.30955e+07	2.66131e+07	2.301e+07	3.50346e+07	2.20021e+07
P15170	Eukaryotic peptide chain release factor GTP-binding subunit ERF3A	GSPT1	0	106.699	44	21	209	10	499	55.7	5.62	4227	11	9.2621e+07	1.09057e+08	9.26861e+07	9.11841e+07	1.10555e+08	1.16219e+08	1.09101e+08	1.22189e+08	1.09672e+08	1.23478e+08	86694992	9.59976e+07
Q53EL6	Programmed cell death protein 4	PDCD4	0	106.675	51	17	179	17	469	51.7	5.21	4708	0	1.5293e+08	7.09393e+07	1.17046e+08	1.00046e+08	1.13789e+08	1.13206e+08	8.41754e+07	7.98255e+07	6.3624e+07	1.06361e+08	7.95735e+07	6.28079e+07
Q06830	Peroxiredoxin-1	PRDX1	0	106.517	76	17	282	13	199	22.1	8.13	4238	4	1.06838e+09	1.8919e+09	1.41336e+09	1.59961e+09	1.50729e+09	1.39373e+09	1.34337e+09	1.56383e+09	1.4704e+09	1.57909e+09	1.39832e+09	1.3399e+09
P16435	NADPH--cytochrome P450 reductase	POR	0	106.344	41	19	160	19	677	76.6	5.58	3804	0	2.94766e+07	4.42387e+07	3.81036e+07	3.48437e+07	3.37741e+07	3.55787e+07	3.80472e+07	3.61511e+07	3.63088e+07	4.43484e+07	4.37838e+07	3.06606e+07
P98175	RNA-binding protein 10	RBM10	0	106.341	24	19	145	18	930	103.5	5.97	2645	1	2.8189e+07	2.47299e+07	2.39937e+07	2.40547e+07	3.30589e+07	2.51678e+07	2.71207e+07	2.65716e+07	2.7248e+07	2.81809e+07	2.43803e+07	2.91656e+07
Q92925	SWI/SNF-related matrix-associated actin-dependent regulator of chromatin subfamily D member 2	SMARCD2	0	106.222	35	13	134	12	531	58.9	9.64	3746	1	2.16993e+07	2.53416e+07	1.85147e+07	2.33593e+07	1.99982e+07	1.54909e+07	2.03773e+07	1.92499e+07	2.1928e+07	2.33471e+07	1.98719e+07	2.31293e+07
Q9BTW9	Tubulin-specific chaperone D	TBCD	0	106.198	19	16	123	16	1192	132.5	6.19	2660	0	2.06386e+07	1.6172e+07	1.21285e+07	1.66991e+07	2.36257e+07	1.9414e+07	2.38247e+07	2.59104e+07	1.47164e+07	1.63951e+07	1.8116e+07	1.13004e+07
Q9H2K8	Serine/threonine-protein kinase TAO3	TAOK3	0	106.13	23	18	159	17	898	105.3	7.3	2765	1	1.73256e+07	1.1823e+07	2.13581e+07	2.46492e+07	2.66184e+07	1.856e+07	1.86902e+07	1.68494e+07	2.06046e+07	1.19388e+07	2.74055e+07	2.58074e+07
Q9P258	Protein RCC2	RCC2	0	106.029	48	18	174	18	522	56	8.78	3298	0	1.22981e+08	9.69938e+07	9.46728e+07	8.7511e+07	1.39779e+08	1.07144e+08	1.1697e+08	1.07607e+08	9.77486e+07	1.0121e+08	8.92203e+07	1.12771e+08
Q13547	Histone deacetylase 1	HDAC1	0	106	46	18	189	13	482	55.1	5.48	3640	5	1.02902e+08	1.04253e+08	8.54827e+07	1.09224e+08	1.22959e+08	1.11645e+08	1.1564e+08	1.00333e+08	1.08987e+08	1.11064e+08	9.44801e+07	1.19692e+08
P08567	Pleckstrin	PLEK	0	105.998	40	9	88	9	350	40.1	8.28	3383	0	9.92497e+07	1.22722e+08	1.40653e+08	9.42881e+07	9.04925e+07	1.09163e+08	9.94019e+07	1.06309e+08	8.22694e+07	1.13507e+08	1.15971e+08	9.72641e+07
P55209	Nucleosome assembly protein 1-like 1	NAP1L1	0	105.973	51	12	138	11	391	45.3	4.46	3560	1	1.89175e+08	1.95667e+08	1.91905e+08	1.89584e+08	2.2385e+08	1.61064e+08	2.11307e+08	2.2787e+08	1.94484e+08	1.98684e+08	2.16891e+08	2.07798e+08
Q92896	Golgi apparatus protein 1	GLG1	0	105.956	22	20	143	20	1179	134.5	6.9	2473	0	2.10931e+07	1.27603e+07	1.85285e+07	2.6037e+07	1.62063e+07	1.27378e+07	2.30399e+07	1.25535e+07	2.07193e+07	1.21557e+07	1.41005e+07	1.64257e+07
Q9NVA2	Septin-11	SEPTIN11	0	105.941	40	16	182	7	429	49.4	6.81	3788	1	6.03348e+07	4.93071e+07	4.16015e+07	4.52043e+07	6.17144e+07	5.41302e+07	5.51727e+07	5.1663e+07	5.49527e+07	5.6931e+07	5.47771e+07	4.66358e+07
Q5TFE4	5'-nucleotidase domain-containing protein 1	NT5DC1	0	105.81	49	15	179	15	455	51.8	6.35	4169	0	7.33975e+07	3.77904e+07	6.4023e+07	7.41345e+07	5.94887e+07	5.60227e+07	9.40171e+07	4.552e+07	6.73315e+07	5.25777e+07	6.79041e+07	7.72498e+07
O14579	Coatomer subunit epsilon	COPE	0	105.178	63	13	109	13	308	34.5	5.12	3033	0	5.36884e+07	5.96652e+07	6.33519e+07	6.48505e+07	5.96551e+07	5.76817e+07	6.24519e+07	6.62092e+07	7.18081e+07	6.40675e+07	6.06326e+07	6.19307e+07
P00390	Glutathione reductase, mitochondrial	GSR	0	105.071	52	16	126	16	522	56.2	8.5	2511	0	3.11257e+07	3.51911e+07	3.93262e+07	4.76116e+07	5.54871e+07	4.57022e+07	4.71668e+07	3.38489e+07	4.2688e+07	3.12164e+07	4.15248e+07	4.61698e+07
O95793	Double-stranded RNA-binding protein Staufen homolog 1	STAU1	0	105.057	41	17	129	16	577	63.1	9.44	3105	1	3.02543e+07	2.5889e+07	2.63002e+07	3.43412e+07	3.43151e+07	3.26949e+07	4.04502e+07	3.08587e+07	3.0263e+07	2.67223e+07	3.57829e+07	3.42088e+07
O75400	Pre-mRNA-processing factor 40 homolog A	PRPF40A	0	104.971	26	23	158	23	957	108.7	7.56	1774	0	4.59717e+07	4.28915e+07	3.92275e+07	3.95835e+07	4.95467e+07	4.53086e+07	4.89449e+07	4.71502e+07	4.8451e+07	4.81306e+07	4.43029e+07	4.6312e+07
Q9Y5X3	Sorting nexin-5	SNX5	0	104.935	61	19	192	18	404	46.8	6.76	3977	2	4.38113e+07	4.70725e+07	4.36334e+07	5.58892e+07	5.04245e+07	5.3102e+07	5.69844e+07	5.66209e+07	6.04319e+07	5.01802e+07	4.72753e+07	5.88088e+07
Q8N1G2	Cap-specific mRNA (nucleoside-2'-O-)-methyltransferase 1	CMTR1	0	104.863	35	22	180	22	835	95.3	7.05	3020	0	3.4453e+07	3.62285e+07	3.46927e+07	3.64221e+07	3.46145e+07	4.86889e+07	4.12289e+07	4.10408e+07	4.11688e+07	3.41971e+07	5.10359e+07	4.36805e+07
P33121	Long-chain-fatty-acid--CoA ligase 1	ACSL1	0	104.816	35	22	201	21	698	77.9	7.15	2349	1	4.46293e+07	5.59366e+07	7.01801e+07	6.47358e+07	4.95348e+07	5.41924e+07	5.76336e+07	5.62658e+07	5.03325e+07	4.4463e+07	7.217e+07	4.97251e+07
Q9UPT8	Zinc finger CCCH domain-containing protein 4	ZC3H4	0	104.666	25	17	117	17	1303	140.2	6.27	3275	0	1.56586e+07	1.23261e+07	1.04885e+07	1.41398e+07	1.66308e+07	1.53073e+07	1.62564e+07	1.51532e+07	1.5999e+07	1.92158e+07	1.05918e+07	1.44609e+07
O00170	AH receptor-interacting protein	AIP	0	104.638	63	16	176	16	330	37.6	6.42	3820	0	6.20542e+07	6.35583e+07	5.14574e+07	5.58856e+07	5.25285e+07	4.23105e+07	4.71257e+07	6.21226e+07	5.60438e+07	6.55351e+07	5.43582e+07	6.05592e+07
Q14103	Heterogeneous nuclear ribonucleoprotein D0	HNRNPD	0	104.631	41	18	167	17	355	38.4	7.81	3979	1	2.83556e+08	2.29585e+08	2.41379e+08	3.60011e+08	3.48983e+08	2.87581e+08	3.02046e+08	2.56863e+08	3.12735e+08	3.02319e+08	2.98327e+08	3.30269e+08
Q96EY7	Pentatricopeptide repeat domain-containing protein 3, mitochondrial	PTCD3	0	104.418	34	18	155	18	689	78.5	6.42	3069	0	3.77109e+07	2.69035e+07	2.80332e+07	2.89543e+07	2.87726e+07	2.59692e+07	2.79296e+07	3.20177e+07	2.37103e+07	3.19033e+07	2.80142e+07	2.00816e+07
P60228	Eukaryotic translation initiation factor 3 subunit E	EIF3E	0	104.413	51	19	190	19	445	52.2	6.04	4281	0	1.69311e+08	1.4961e+08	1.44716e+08	1.55355e+08	1.74478e+08	1.40735e+08	1.63963e+08	1.64094e+08	1.52522e+08	1.62892e+08	1.43626e+08	1.45351e+08
O94915	Protein furry homolog-like	FRYL	0	104.195	9	20	83	20	3013	339.4	5.58	1592	0	8.62621e+06	8.71111e+06	9.131e+06	9.85843e+06	1.3116e+07	9.76331e+06	9.38209e+06	9.59429e+06	1.22181e+07	8.13286e+06	9.43652e+06	7.4038e+06
P51812	Ribosomal protein S6 kinase alpha-3	RPS6KA3	0	104.177	35	21	147	13	740	83.7	6.89	2537	8	2.13064e+07	2.2053e+07	2.21676e+07	2.26814e+07	2.84898e+07	3.0436e+07	2.74596e+07	3.05859e+07	2.24902e+07	2.88815e+07	2.39047e+07	2.24017e+07
P49959	Double-strand break repair protein MRE11	MRE11	0	104.131	38	23	191	23	708	80.5	5.9	2673	0	4.19878e+07	3.17374e+07	2.9327e+07	3.43821e+07	3.54332e+07	3.87888e+07	3.63075e+07	3.58838e+07	3.71233e+07	3.15992e+07	3.5102e+07	3.56175e+07
P19838	Nuclear factor NF-kappa-B p105 subunit	NFKB1	0	103.846	22	16	151	16	968	105.3	5.4	3709	0	6.25192e+07	5.09703e+07	5.87692e+07	6.60087e+07	7.66848e+07	7.87447e+07	6.40391e+07	5.92908e+07	5.64758e+07	5.87601e+07	5.86401e+07	5.45869e+07
Q7Z2T5	TRMT1-like protein	TRMT1L	0	103.831	33	16	86	16	733	81.7	7.88	2814	0	2.52757e+07	2.26946e+07	2.37031e+07	2.93708e+07	2.71034e+07	2.45838e+07	2.89429e+07	2.4553e+07	2.59412e+07	2.42311e+07	2.60772e+07	2.48666e+07
P22695	Cytochrome b-c1 complex subunit 2, mitochondrial	UQCRC2	0	103.815	36	13	166	13	453	48.4	8.63	4131	0	1.47134e+08	1.14173e+08	1.25418e+08	1.26983e+08	8.12016e+07	1.14608e+08	1.08848e+08	1.33135e+08	1.16022e+08	1.18941e+08	1.22462e+08	9.39968e+07
Q9UN86	Ras GTPase-activating protein-binding protein 2	G3BP2	0	103.691	44	15	136	14	482	54.1	5.55	1989	0	4.52541e+07	5.66262e+07	5.21492e+07	6.01767e+07	7.63382e+07	5.40139e+07	6.91492e+07	6.78948e+07	6.38172e+07	5.96331e+07	5.33111e+07	6.07774e+07
P30154	Serine/threonine-protein phosphatase 2A 65 kDa regulatory subunit A beta isoform	PPP2R1B	0	103.691	34	17	138	9	601	66.2	4.94	3601	0	4.33144e+06	5.38577e+06	4.59871e+06	5.60255e+06	7.28736e+06	5.20205e+06	6.6891e+06	6.84939e+06	5.53135e+06	3.48397e+06	5.33643e+06	5.11285e+06
Q12907	Vesicular integral-membrane protein VIP36	LMAN2	0	103.669	54	14	149	14	356	40.2	6.95	3520	0	2.97265e+08	2.65127e+08	2.86935e+08	3.03269e+08	2.35154e+08	2.57294e+08	2.75281e+08	2.83081e+08	2.77258e+08	2.65366e+08	3.09229e+08	2.72992e+08
Q6YN16	Hydroxysteroid dehydrogenase-like protein 2	HSDL2	0	103.624	58	17	136	17	418	45.4	7.99	2818	0	3.04602e+07	2.80805e+07	3.79502e+07	4.70963e+07	3.17913e+07	3.07816e+07	2.74961e+07	3.48834e+07	3.34115e+07	3.07278e+07	2.67767e+07	3.54572e+07
P52306	Rap1 GTPase-GDP dissociation stimulator 1	RAP1GDS1	0	103.604	40	18	144	18	607	66.3	5.31	3302	0	3.70899e+07	3.00747e+07	3.44827e+07	2.69039e+07	3.91933e+07	3.56417e+07	3.3157e+07	3.52606e+07	2.97664e+07	2.59175e+07	3.50571e+07	1.81179e+07
O15372	Eukaryotic translation initiation factor 3 subunit H	EIF3H	0	103.545	61	19	180	19	352	39.9	6.54	3700	0	1.08846e+08	1.02397e+08	9.39893e+07	9.07322e+07	1.0451e+08	8.50747e+07	1.0434e+08	1.03176e+08	1.02852e+08	9.57255e+07	8.89251e+07	9.37161e+07
Q2NL82	Pre-rRNA-processing protein TSR1 homolog	TSR1	0	103.528	30	17	163	17	804	91.8	7.42	3252	0	2.59563e+07	2.46153e+07	2.91619e+07	2.79295e+07	3.68964e+07	3.2211e+07	3.17835e+07	3.26504e+07	2.84385e+07	2.84923e+07	2.71548e+07	2.93325e+07
P55263	Adenosine kinase	ADK	0	103.25	45	16	151	16	362	40.5	6.7	3139	0	4.53095e+07	4.2083e+07	4.51924e+07	3.19917e+07	3.44258e+07	3.94081e+07	3.36532e+07	4.51596e+07	3.20912e+07	4.09739e+07	3.77059e+07	3.51128e+07
Q9NSD9	Phenylalanine--tRNA ligase beta subunit	FARSB	0	103.19	44	25	227	25	589	66.1	6.84	3334	0	1.75341e+08	1.76134e+08	1.92929e+08	1.60098e+08	1.84632e+08	1.64868e+08	1.68105e+08	1.92905e+08	1.70228e+08	2.19827e+08	1.58081e+08	1.6619e+08
Q8TAT6	Nuclear protein localization protein 4 homolog	NPLOC4	0	103.065	35	17	146	17	608	68.1	6.38	3568	0	3.20645e+07	3.3216e+07	4.48705e+07	5.04093e+07	3.3042e+07	3.67982e+07	5.25414e+07	3.21473e+07	3.81787e+07	3.75366e+07	4.10702e+07	4.82806e+07
Q12802	A-kinase anchor protein 13	AKAP13	0	102.853	10	17	101	17	2813	307.4	5.24	2223	0	9.33342e+06	1.26643e+07	9.1087e+06	8.2562e+06	6.74614e+06	5.5243e+06	7.39737e+06	7.38885e+06	7.43963e+06	9.68468e+06	5.90173e+06	7.59285e+06
O14818	Proteasome subunit alpha type-7	PSMA7	0	102.826	60	12	179	12	248	27.9	8.46	4634	0	2.47678e+08	2.49401e+08	2.3223e+08	2.85303e+08	2.84901e+08	2.86815e+08	2.93867e+08	2.7632e+08	2.85929e+08	2.56168e+08	2.71523e+08	2.73921e+08
Q01581	Hydroxymethylglutaryl-CoA synthase, cytoplasmic	HMGCS1	0	102.799	45	14	129	14	520	57.3	5.41	3187	0	3.28296e+07	5.62835e+07	4.10956e+07	3.57372e+07	5.36122e+07	5.9327e+07	3.88673e+07	6.55836e+07	3.73663e+07	6.12213e+07	3.76243e+07	4.32302e+07
Q96PK6	RNA-binding protein 14	RBM14	0	102.771	32	20	169	20	669	69.4	9.67	3690	0	1.2865e+08	1.14411e+08	1.1361e+08	1.40298e+08	1.38899e+08	1.22737e+08	1.14728e+08	1.27329e+08	1.2554e+08	1.25705e+08	1.20959e+08	1.21602e+08
Q9NQW7	Xaa-Pro aminopeptidase 1	XPNPEP1	0	102.681	51	20	162	20	623	69.9	5.67	2388	0	2.89263e+07	2.62792e+07	3.3301e+07	3.21076e+07	3.35921e+07	3.27505e+07	3.6198e+07	3.01431e+07	3.52879e+07	2.5464e+07	3.60161e+07	4.51286e+07
Q93084	Sarcoplasmic/endoplasmic reticulum calcium ATPase 3	ATP2A3	0	102.652	24	21	181	14	999	109.2	5.52	4103	0	2.24606e+07	1.99438e+07	2.26666e+07	3.14528e+07	2.11947e+07	1.96455e+07	2.52939e+07	1.45343e+07	2.80962e+07	1.96714e+07	2.40698e+07	3.07659e+07
P13995	Bifunctional methylenetetrahydrofolate dehydrogenase/cyclohydrolase, mitochondrial	MTHFD2	0	102.637	70	13	106	13	350	37.9	8.73	2901	0	3.65564e+07	6.0554e+07	2.60897e+07	2.15394e+07	3.04889e+07	2.64301e+07	3.02439e+07	5.18711e+07	4.26491e+07	6.21382e+07	3.33709e+07	4.13491e+07
Q9P265	Disco-interacting protein 2 homolog B	DIP2B	0	102.602	17	19	105	19	1576	171.4	8.09	1833	0	1.12503e+07	1.6288e+07	1.76114e+07	1.79429e+07	2.16919e+07	2.4261e+07	1.33836e+07	2.16188e+07	1.85504e+07	1.93774e+07	2.80763e+07	1.95914e+07
Q16543	Hsp90 co-chaperone Cdc37	CDC37	0	102.584	39	19	178	19	378	44.4	5.25	3507	0	4.19816e+08	4.58253e+08	3.39366e+08	3.64583e+08	4.38919e+08	3.57813e+08	3.91448e+08	4.64728e+08	3.68563e+08	5.24025e+08	3.70566e+08	3.81287e+08
O75306	NADH dehydrogenase [ubiquinone] iron-sulfur protein 2, mitochondrial	NDUFS2	0	102.569	47	13	134	13	463	52.5	7.55	3082	0	5.3606e+07	5.19566e+07	3.91185e+07	4.30935e+07	4.78516e+07	4.4509e+07	3.66116e+07	5.0156e+07	4.42279e+07	4.34404e+07	4.93026e+07	3.3897e+07
Q9NZT2	Opioid growth factor receptor	OGFR	0	102.509	29	12	104	12	677	73.3	4.84	3482	0	7.93876e+06	6.95434e+06	7.03061e+06	1.30671e+07	1.22885e+07	1.16493e+07	9.75748e+06	1.27635e+07	7.83306e+06	6.283e+06	1.10263e+07	8.86191e+06
P27986	Phosphatidylinositol 3-kinase regulatory subunit alpha	PIK3R1	0	102.504	36	21	159	18	724	83.5	6.16	3622	1	1.15463e+07	8.7215e+06	1.60166e+07	2.26051e+07	2.34437e+07	2.27033e+07	2.1722e+07	2.13955e+07	1.83305e+07	1.68233e+07	1.78518e+07	1.74806e+07
Q96DI7	U5 small nuclear ribonucleoprotein 40 kDa protein	SNRNP40	0	102.434	57	13	97	13	357	39.3	8.1	3392	0	3.28184e+07	3.0703e+07	2.96458e+07	2.75574e+07	3.7549e+07	3.22587e+07	3.35841e+07	2.88391e+07	3.0289e+07	3.04137e+07	2.85208e+07	3.25947e+07
Q9UKX7	Nuclear pore complex protein Nup50	NUP50	0	102.41	53	17	129	17	468	50.1	7.06	4079	0	4.96247e+07	5.28672e+07	4.54969e+07	5.35538e+07	5.57404e+07	4.53266e+07	6.52356e+07	4.82601e+07	5.15939e+07	5.11126e+07	5.29707e+07	6.15307e+07
P52788	Spermine synthase	SMS	0	102.351	58	16	155	16	366	41.2	5.02	2422	0	3.78314e+07	3.3088e+07	3.5381e+07	3.74875e+07	4.1931e+07	4.5374e+07	4.42193e+07	5.03755e+07	4.06318e+07	3.97665e+07	3.43012e+07	3.73342e+07
P30085	UMP-CMP kinase	CMPK1	0	102.286	62	11	135	11	196	22.2	5.57	4022	0	8.39089e+07	1.06287e+08	1.03597e+08	9.64307e+07	7.87043e+07	1.04744e+08	9.10856e+07	1.07981e+08	9.73372e+07	1.09339e+08	1.13049e+08	8.93967e+07
P49821	NADH dehydrogenase [ubiquinone] flavoprotein 1, mitochondrial	NDUFV1	0	102.184	49	18	178	18	464	50.8	8.21	3437	0	7.48365e+07	6.01512e+07	5.28732e+07	6.7617e+07	6.06854e+07	5.9019e+07	5.11169e+07	5.82539e+07	5.07579e+07	5.78429e+07	5.56149e+07	5.05382e+07
Q15833	Syntaxin-binding protein 2	STXBP2	0	102.104	38	17	156	17	593	66.4	6.55	3224	0	2.09028e+07	2.84431e+07	2.24544e+07	2.08335e+07	1.89235e+07	2.30013e+07	2.72428e+07	2.71818e+07	2.43831e+07	1.8847e+07	2.20566e+07	2.2513e+07
Q8IYB3	Serine/arginine repetitive matrix protein 1	SRRM1	0	102.095	20	14	145	14	904	102.3	11.84	4234	0	3.45729e+07	4.05421e+07	3.45194e+07	3.70106e+07	3.64936e+07	3.59308e+07	2.99908e+07	3.56224e+07	3.04775e+07	3.53939e+07	2.89262e+07	2.72838e+07
P30086	Phosphatidylethanolamine-binding protein 1	PEBP1	0	102.042	81	12	141	12	187	21	7.53	4028	0	2.77687e+08	3.12873e+08	2.82841e+08	2.50251e+08	2.27303e+08	2.52767e+08	2.32862e+08	3.21536e+08	2.40827e+08	3.1878e+08	2.70357e+08	2.68271e+08
P48449	Lanosterol synthase	LSS	0	101.873	30	19	183	19	732	83.3	6.61	3758	0	3.87476e+07	4.0327e+07	3.25123e+07	2.11828e+07	3.87193e+07	4.28803e+07	3.62475e+07	4.14749e+07	4.66e+07	3.41054e+07	3.38479e+07	2.82705e+07
Q6IBS0	Twinfilin-2	TWF2	0	101.852	56	14	124	14	349	39.5	6.84	2727	0	4.43352e+07	4.01229e+07	4.36864e+07	4.72863e+07	4.53877e+07	3.99181e+07	4.55204e+07	3.80155e+07	4.02226e+07	3.41275e+07	4.04308e+07	3.59354e+07
Q13107	Ubiquitin carboxyl-terminal hydrolase 4	USP4	0	101.751	29	20	124	17	963	108.5	5.71	1921	1	1.39546e+07	1.3663e+07	1.03602e+07	1.57578e+07	2.22819e+07	1.4592e+07	2.01048e+07	1.28691e+07	1.45757e+07	1.08776e+07	1.42219e+07	1.49992e+07
O43747	AP-1 complex subunit gamma-1	AP1G1	0	101.737	30	19	177	19	822	91.3	6.8	3208	0	5.91741e+07	5.67646e+07	5.80303e+07	5.97256e+07	5.11182e+07	5.51589e+07	5.95727e+07	5.40598e+07	6.01464e+07	5.92636e+07	6.24358e+07	5.70388e+07
P05387	60S acidic ribosomal protein P2	RPLP2	0	101.735	93	10	136	9	115	11.7	4.54	4053	1	6.35199e+08	5.73073e+08	5.8977e+08	5.86687e+08	6.5394e+08	5.77532e+08	6.15176e+08	6.30849e+08	5.66254e+08	6.69499e+08	5.64748e+08	6.80764e+08
Q9H9A6	Leucine-rich repeat-containing protein 40	LRRC40	0	101.449	45	21	152	21	602	68.2	6.43	2368	0	4.29357e+07	4.97381e+07	5.60892e+07	4.49151e+07	5.95879e+07	5.58218e+07	5.65888e+07	5.98184e+07	5.09046e+07	4.86494e+07	5.10427e+07	5.03742e+07
Q92619	Rho GTPase-activating protein 45	ARHGAP45	0	101.424	20	17	170	17	1136	124.5	6.1	4099	0	5.29101e+07	4.27238e+07	4.04428e+07	3.96328e+07	3.26294e+07	2.85922e+07	3.21641e+07	2.9828e+07	3.62008e+07	3.15195e+07	3.74619e+07	3.70141e+07
P51114	Fragile X mental retardation syndrome-related protein 1	FXR1	0	101.396	36	18	113	16	621	69.7	6.15	2378	2	4.44775e+07	3.77887e+07	3.94306e+07	3.46647e+07	4.79861e+07	3.82524e+07	4.05956e+07	3.76997e+07	4.55948e+07	4.66567e+07	3.4631e+07	4.9207e+07
P01857	Immunoglobulin heavy constant gamma 1	IGHG1	0	101.364	63	14	154	6	330	36.1	8.19	2607	8	4.30943e+08	4.33841e+08	7.94449e+08	1.17654e+07	8.23643e+06	3.85609e+07	587203	2.94064e+08	2.25767e+08	7.53e+08	3.9455e+08	1.18074e+09
P30837	Aldehyde dehydrogenase X, mitochondrial	ALDH1B1	0	101.238	44	15	121	15	517	57.2	6.99	2973	0	2.50318e+07	2.82957e+07	3.35365e+07	2.61864e+07	2.43506e+07	2.70076e+07	2.87387e+07	3.36914e+07	2.08632e+07	4.12792e+07	2.83224e+07	1.60308e+07
Q562R1	Beta-actin-like protein 2	ACTBL2	0	101.064	49	14	789	6	376	42	5.59	14459	0	1.00317e+08	1.04846e+08	1.14916e+08	1.00098e+08	7.07069e+07	1.1247e+08	8.4182e+07	8.19989e+07	8.80538e+07	8.05107e+07	8.379e+07	8.20705e+07
P79483	HLA class II histocompatibility antigen, DR beta 3 chain	HLA-DRB3	0	101.057	53	10	161	6	266	29.9	8.56	3912	1	1.2181e+08	4.04222e+08	1.03287e+08	2.33105e+08	9.95544e+07	1.02279e+08	2.03837e+08	4.67769e+07	2.56474e+07	2.63245e+08	1.20813e+08	1.33562e+06
Q13347	Eukaryotic translation initiation factor 3 subunit I	EIF3I	0	101.039	60	14	151	14	325	36.5	5.64	3965	0	1.05199e+08	1.00473e+08	1.04203e+08	1.03064e+08	1.19499e+08	9.89398e+07	1.15482e+08	1.07331e+08	1.05374e+08	1.06868e+08	8.88586e+07	1.03293e+08
P15880	40S ribosomal protein S2	RPS2	0	100.917	50	16	225	16	293	31.3	10.24	5424	0	4.58802e+08	4.42541e+08	4.77694e+08	4.49543e+08	4.87613e+08	4.43563e+08	4.64712e+08	4.28766e+08	4.13679e+08	4.97654e+08	4.25219e+08	4.80499e+08
O15294	UDP-N-acetylglucosamine--peptide N-acetylglucosaminyltransferase 110 kDa subunit	OGT	0	100.762	23	22	158	22	1046	116.9	6.7	1922	0	2.51133e+07	2.80248e+07	2.44382e+07	2.37515e+07	2.92284e+07	3.12854e+07	2.75388e+07	2.92385e+07	2.97623e+07	3.09311e+07	2.42785e+07	2.43414e+07
P61289	Proteasome activator complex subunit 3	PSME3	0	100.628	60	13	142	13	254	29.5	5.95	4265	0	9.54672e+07	8.85833e+07	9.36625e+07	1.01973e+08	1.07736e+08	9.46927e+07	1.04976e+08	1.01614e+08	9.6212e+07	1.01307e+08	8.576e+07	9.80822e+07
P11216	Glycogen phosphorylase, brain form	PYGB	0	100.515	29	22	185	17	843	96.6	6.86	2818	5	3.10243e+07	2.88814e+07	3.78097e+07	3.74216e+07	3.20551e+07	3.26115e+07	3.85255e+07	2.56505e+07	3.52092e+07	2.13215e+07	3.18243e+07	2.05017e+07
P37837	Transaldolase	TALDO1	0	100.287	45	18	251	18	337	37.5	6.81	5728	0	2.97623e+08	3.1422e+08	3.20931e+08	3.60572e+08	3.48433e+08	3.31663e+08	3.64192e+08	2.94895e+08	3.57012e+08	3.27292e+08	3.10572e+08	3.58458e+08
P11310	Medium-chain specific acyl-CoA dehydrogenase, mitochondrial	ACADM	0	100.25	44	17	192	17	421	46.6	8.37	4147	0	1.93488e+08	2.28481e+08	2.37995e+08	2.71328e+08	1.70976e+08	2.20256e+08	2.11617e+08	2.46062e+08	2.72744e+08	2.26069e+08	3.00018e+08	3.11947e+08
P10155	RNA-binding protein RO60	RO60	0	100.239	41	18	160	18	538	60.6	8.03	2570	0	4.27175e+07	4.00228e+07	4.03234e+07	3.59224e+07	3.65061e+07	3.5275e+07	2.32017e+07	3.54813e+07	3.11595e+07	3.43481e+07	3.92951e+07	3.62774e+07
P19623	Spermidine synthase	SRM	0	100.193	70	15	145	15	302	33.8	5.49	3652	0	7.76912e+07	7.55844e+07	8.19944e+07	7.837e+07	8.087e+07	8.72314e+07	7.6734e+07	8.55871e+07	7.87099e+07	1.00776e+08	7.25588e+07	8.19824e+07
Q9BPX3	Condensin complex subunit 3	NCAPG	0	100.173	24	20	185	20	1015	114.3	5.59	3849	0	5.10937e+07	5.35127e+07	4.57925e+07	4.53647e+07	5.88323e+07	5.11644e+07	6.89872e+07	5.37931e+07	6.84701e+07	5.94065e+07	4.69542e+07	6.51957e+07
P62424	60S ribosomal protein L7a	RPL7A	0	100.098	51	18	219	18	266	30	10.61	5207	0	5.97524e+08	5.70185e+08	5.62801e+08	5.77841e+08	6.18696e+08	5.26527e+08	6.06051e+08	6.02595e+08	5.49348e+08	6.07373e+08	4.98421e+08	5.86062e+08
Q9NX02	NACHT, LRR and PYD domains-containing protein 2	NLRP2	0	100.007	22	18	80	18	1062	120.4	6.07	1759	0	412215	3.20706e+06	1.33399e+07	403337		2.43069e+07	1.83541e+07	2.13065e+07	4.91938e+06	2.17739e+07	8.6492e+06	1.78025e+07
P62873	Guanine nucleotide-binding protein G(I)/G(S)/G(T) subunit beta-1	GNB1	0	99.885	56	13	168	7	340	37.4	6	4383	6	1.1255e+08	1.17466e+08	1.1157e+08	1.26301e+08	1.19669e+08	1.1229e+08	1.20948e+08	9.46486e+07	1.04425e+08	9.23021e+07	1.04231e+08	1.14717e+08
Q92918	Mitogen-activated protein kinase kinase kinase kinase 1	MAP4K1	0	99.805	29	19	150	19	833	91.2	8.34	2416	0	4.30077e+07	2.67537e+07	2.93706e+07	2.41153e+07	3.58313e+07	2.44457e+07	2.27895e+07	2.30187e+07	2.35999e+07	2.22548e+07	2.91521e+07	3.064e+07
P08243	Asparagine synthetase [glutamine-hydrolyzing]	ASNS	0	99.624	43	19	175	19	561	64.3	6.86	3150	0	4.86419e+07	7.05875e+07	5.00835e+07	5.51663e+07	5.69079e+07	5.07434e+07	8.71073e+07	7.40358e+07	8.25793e+07	6.90748e+07	6.33523e+07	6.89265e+07
Q5TEJ8	Protein THEMIS2	THEMIS2	0	99.555	43	15	88	15	643	72	6.1	2313	0	2.11981e+07	1.19674e+07	1.55515e+07	8.08667e+06	4.8063e+06	1.72826e+07	5.70758e+06	1.56732e+07	1.33391e+07	1.15573e+07	1.68054e+07	1.3502e+07
O75439	Mitochondrial-processing peptidase subunit beta	PMPCB	0	99.435	43	17	140	16	489	54.3	6.83	3008	1	7.21042e+07	7.1353e+07	7.09737e+07	6.45243e+07	6.32073e+07	6.42086e+07	6.11952e+07	8.50105e+07	6.97165e+07	8.60653e+07	7.0757e+07	5.9713e+07
P53634	Dipeptidyl peptidase 1	CTSC	0	99.431	37	12	114	12	463	51.8	6.99	2187	0	3.75155e+07	5.71124e+07	8.46817e+07	9.13982e+07	8.10796e+07	7.70911e+07	8.28015e+07	5.08832e+07	9.7263e+07	9.16197e+07	6.56805e+07	6.47205e+07
Q96I24	Far upstream element-binding protein 3	FUBP3	0	99.269	47	19	211	17	572	61.6	8.38	3793	0	8.11097e+07	6.70773e+07	7.16625e+07	8.85101e+07	9.03546e+07	8.55204e+07	9.02096e+07	7.68474e+07	8.2724e+07	7.7567e+07	7.79048e+07	8.33959e+07
Q9Y6C9	Mitochondrial carrier homolog 2	MTCH2	0	99.262	47	13	111	13	303	33.3	7.97	2692	0	1.52573e+08	1.39131e+08	1.43315e+08	1.30355e+08	1.46258e+08	1.50312e+08	1.36624e+08	1.54088e+08	1.46305e+08	1.70597e+08	149393409	1.4998e+08
P67936	Tropomyosin alpha-4 chain	TPM4	0	99.243	53	18	247	13	248	28.5	4.69	4819	5	4.81583e+08	5.9165e+08	4.68348e+08	4.03401e+08	4.64631e+08	5.82445e+08	4.60937e+08	4.54972e+08	4.68974e+08	4.37487e+08	4.37026e+08	3.96897e+08
P11177	Pyruvate dehydrogenase E1 component subunit beta, mitochondrial	PDHB	0	99.098	45	13	141	13	359	39.2	6.65	3346	0	7.19515e+07	8.03674e+07	7.55674e+07	7.56994e+07	7.19116e+07	6.14167e+07	7.14164e+07	8.74892e+07	6.97543e+07	7.81982e+07	7.79586e+07	6.11399e+07
P26368	Splicing factor U2AF 65 kDa subunit	U2AF2	0	99.031	42	12	120	12	475	53.5	9.09	2540	0	8.9379e+07	7.69283e+07	8.41256e+07	9.75093e+07	9.81642e+07	8.26193e+07	7.27386e+07	7.37927e+07	7.92806e+07	9.7923e+07	8.7239e+07	7.59383e+07
Q6Y7W6	GRB10-interacting GYF protein 2	GIGYF2	0	99.004	19	18	100	17	1299	150	5.54	2030	0	1.10652e+07	1.4202e+07	1.42226e+07	1.19883e+07	1.79053e+07	1.57435e+07	1.7873e+07	1.65865e+07	1.63295e+07	1.71067e+07	1.37212e+07	1.48115e+07
Q9UBV2	Protein sel-1 homolog 1	SEL1L	0	98.982	35	15	70	15	794	88.7	5.39	1055	0	5.58263e+06	9.07779e+06	9.25083e+06	1.29623e+07	9.37076e+06	9.43128e+06	1.37562e+07	8.57661e+06	1.63638e+07	9.06685e+06	1.35672e+07	8.30418e+06
P37268	Squalene synthase	FDFT1	0	98.944	51	17	143	17	417	48.1	6.54	2857	0	4.2525e+07	5.28667e+07	4.64326e+07	4.96326e+07	6.06575e+07	6.49391e+07	4.73608e+07	6.46109e+07	6.24884e+07	6.92435e+07	4.53065e+07	6.0206e+07
Q9NQX3	Gephyrin	GPHN	0	98.805	33	18	118	18	736	79.7	5.43	2566	0	3.12652e+07	2.55059e+07	2.54838e+07	3.53985e+07	2.85365e+07	3.595e+07	3.26364e+07	2.80984e+07	3.04484e+07	2.87769e+07	1.70309e+07	2.32372e+07
Q6DD88	Atlastin-3	ATL3	0	98.69	39	13	138	13	541	60.5	5.66	3934	0	3.27683e+07	3.35462e+07	3.42386e+07	2.42346e+07	2.21939e+07	2.75269e+07	2.6424e+07	2.95469e+07	3.18642e+07	2.93495e+07	3.14694e+07	2.71586e+07
Q8NFC6	Biorientation of chromosomes in cell division protein 1-like 1	BOD1L1	0	98.577	8	16	93	16	3051	330.3	5.08	2986	0	1.01839e+07	7.79059e+06	5.51458e+06	9.14952e+06	8.92031e+06	7.04332e+06	1.04535e+07	8.58639e+06	7.90533e+06	7.33752e+06	6.42726e+06	8.33139e+06
Q92947	Glutaryl-CoA dehydrogenase, mitochondrial	GCDH	0	98.54	48	11	100	11	438	48.1	8.06	3106	0	3.82575e+07	4.36944e+07	4.14052e+07	4.62506e+07	3.79553e+07	4.44665e+07	4.49808e+07	4.83551e+07	4.07995e+07	4.66814e+07	4.34807e+07	4.09078e+07
P48147	Prolyl endopeptidase	PREP	0	98.259	34	19	153	19	710	80.6	5.86	3099	0	4.80405e+07	3.48595e+07	2.77941e+07	2.15699e+07	3.93074e+07	2.49295e+07	3.1098e+07	3.45599e+07	3.5513e+07	1.76581e+07	4.14933e+07	2.75991e+07
Q9ULA0	Aspartyl aminopeptidase	DNPEP	0	98.202	46	15	114	15	485	53.4	7.58	2814	0	3.7305e+07	2.51226e+07	4.77624e+07	3.2924e+07	3.18777e+07	3.47993e+07	3.54819e+07	2.84841e+07	2.76963e+07	2.23344e+07	3.55387e+07	2.98065e+07
Q12873	Chromodomain-helicase-DNA-binding protein 3	CHD3	0	98.141	12	18	114	7	2000	226.5	7.3	2090	1	2.21248e+06	4.33146e+06	3.17992e+06	4.48027e+06	3.89585e+06	4.79206e+06	5.19283e+06	4.31405e+06	4.1559e+06	3.92103e+06	3.52391e+06	4.99329e+06
P17480	Nucleolar transcription factor 1	UBTF	0	98.094	26	19	169	19	764	89.4	5.81	2038	0	6.93142e+07	4.15826e+07	4.32668e+07	4.72526e+07	3.3712e+08	3.72334e+07	3.78389e+07	4.51322e+07	4.49026e+07	4.83185e+07	4.55601e+07	4.03373e+07
Q9HCE1	Helicase MOV-10	MOV10	0	98.049	27	20	122	20	1003	113.6	8.82	2540	0	7.9276e+06	1.36527e+07	1.15953e+07	1.94775e+07	3.06748e+07	2.83851e+07	2.86573e+07	2.28704e+07	2.61803e+07	1.6636e+07	2.18327e+07	1.81553e+07
Q9UMX0	Ubiquilin-1	UBQLN1	0	97.977	35	11	101	6	589	62.5	5.11	3259	5	3.23411e+07	2.9627e+07	3.10078e+07	3.29283e+07	3.46051e+07	3.22623e+07	3.21305e+07	3.15211e+07	3.41643e+07	3.5172e+07	3.34747e+07	3.4313e+07
Q9NR45	Sialic acid synthase	NANS	0	97.952	46	12	135	12	359	40.3	6.74	4084	0	3.11279e+07	4.10797e+07	4.05983e+07	4.49984e+07	4.33067e+07	3.29745e+07	4.45665e+07	4.38307e+07	4.58108e+07	4.40758e+07	3.84442e+07	3.77545e+07
P05388	60S acidic ribosomal protein P0	RPLP0	0	97.931	52	14	243	4	317	34.3	5.97	4610	10	5.96955e+08	6.01947e+08	5.85694e+08	5.60598e+08	6.3011e+08	5.6454e+08	6.04738e+08	5.97786e+08	5.50534e+08	6.02894e+08	5.46456e+08	5.9996e+08
Q96SI9	Spermatid perinuclear RNA-binding protein	STRBP	0	97.796	38	24	183	20	672	73.6	8.72	2279	0	3.54536e+07	2.67548e+07	3.59657e+07	4.50061e+07	3.49742e+07	3.1515e+07	4.85221e+07	3.44092e+07	4.23298e+07	4.62654e+07	2.39346e+07	4.02362e+07
P17655	Calpain-2 catalytic subunit	CAPN2	0	97.781	41	18	56	18	700	79.9	4.98	1094	0	4.11803e+07	5.14762e+06	5.18432e+06	1.45112e+06	1.0065e+07	2.71294e+06	3.35474e+06	7.39315e+06	1.18839e+07	1.12298e+06	1.64383e+07	1.05841e+07
Q9BZL6	Serine/threonine-protein kinase D2	PRKD2	0	97.659	31	17	90	17	878	96.7	6.84	1614	0	1.29574e+07	9.41963e+06	1.15806e+07	2.04762e+07	1.73574e+07	9.56265e+06	1.33411e+07	5.4151e+06	1.47602e+07	8.67453e+06	1.33165e+07	1.97533e+07
Q9NVI7	ATPase family AAA domain-containing protein 3A	ATAD3A	0	97.55	38	21	220	11	634	71.3	8.98	3729	11	8.33464e+07	8.51607e+07	7.50668e+07	6.9933e+07	6.16146e+07	8.24897e+07	7.67757e+07	8.81323e+07	8.91774e+07	8.31784e+07	7.74908e+07	7.03869e+07
P62263	40S ribosomal protein S14	RPS14	0	97.5	67	9	106	9	151	16.3	10.05	3539	0	3.72165e+08	3.66664e+08	3.86176e+08	4.02502e+08	4.14143e+08	3.73061e+08	3.89767e+08	3.97107e+08	3.52789e+08	4.13201e+08	3.3786e+08	3.80764e+08
Q15027	Arf-GAP with coiled-coil, ANK repeat and PH domain-containing protein 1	ACAP1	0	97.498	29	15	138	14	740	81.5	7.66	3231	1	3.98746e+07	3.63803e+07	2.65914e+07	2.73281e+07	1.96543e+07	2.77168e+07	2.15031e+07	2.75582e+07	3.19303e+07	3.10596e+07	3.04873e+07	3.11142e+07
P20073	Annexin A7	ANXA7	0	97.432	36	17	166	17	488	52.7	5.68	4188	0	1.61549e+08	1.3606e+08	1.37497e+08	1.09035e+08	1.21471e+08	1.41971e+08	1.20141e+08	1.22751e+08	1.34961e+08	1.17958e+08	1.49161e+08	1.33605e+08
Q5VZK9	F-actin-uncapping protein LRRC16A	CARMIL1	0	97.394	18	20	51	20	1371	151.5	7.85	867	0	3.44456e+06	3.46843e+06	2.55776e+06	1.67112e+07	2.73456e+07	1.04503e+07	1.31017e+07	7.60862e+06	4.39682e+06	8.37648e+06	1.19189e+07	9.67458e+06
P01893	Putative HLA class I histocompatibility antigen, alpha chain H	HLA-H	0	97.382	37	10	162	2	362	40.9	6.3	3991	0	2.09587e+06	1.8484e+06	5.05531e+06	7.42691e+06	6.3771e+06	1.59468e+06	6.21724e+06	4.30352e+06	1.82217e+06	2.31606e+06	5.4077e+06	2.58278e+06
Q15003	Condensin complex subunit 2	NCAPH	0	97.325	29	16	142	16	741	82.5	5.06	3185	0	3.12153e+07	3.06416e+07	2.63811e+07	3.13226e+07	4.14078e+07	2.80628e+07	3.79281e+07	3.4978e+07	4.01591e+07	4.54133e+07	2.7074e+07	2.83403e+07
Q9H6Z4	Ran-binding protein 3	RANBP3	0	97.159	40	17	134	17	567	60.2	4.78	3573	0	6.25993e+07	4.96754e+07	4.5913e+07	4.87225e+07	6.28096e+07	5.48843e+07	5.83203e+07	6.0853e+07	6.04952e+07	5.6947e+07	4.50994e+07	5.96128e+07
Q9C0J8	pre-mRNA 3' end processing protein WDR33	WDR33	0	97.133	24	21	121	21	1336	145.8	9.17	1673	0	8.9775e+06	9.46767e+06	8.23895e+06	1.21976e+07	1.0473e+07	1.00727e+07	1.33993e+07	1.00152e+07	9.03062e+06	9.64972e+06	1.00591e+07	1.13857e+07
Q99986	Serine/threonine-protein kinase VRK1	VRK1	0	97.095	37	14	122	14	396	45.4	8.91	2544	0	2.60202e+07	2.64056e+07	2.60625e+07	3.01136e+07	3.71733e+07	2.55263e+07	3.32828e+07	2.93095e+07	2.0327e+07	3.33805e+07	2.53187e+07	3.28774e+07
Q70J99	Protein unc-13 homolog D	UNC13D	0	97.034	22	15	87	15	1090	123.2	6.65	2112	0	1.19275e+07	1.0343e+07	1.87011e+07	1.0834e+07	1.66339e+07	1.12494e+07	9.51178e+06	1.09321e+07	1.10382e+07	7.32347e+06	8.28211e+06	1.16739e+07
P50454	Serpin H1	SERPINH1	0	97.01	47	14	92	5	418	46.4	8.69	2431	8	146458	1.47589e+07	2.0579e+07	2.57503e+07	2.08689e+07	2.71381e+07	1.87195e+07	1.8448e+07	1.91094e+07	5.94899e+06	2.28146e+07	1.54942e+07
P43487	Ran-specific GTPase-activating protein	RANBP1	0	96.97	63	8	93	8	201	23.3	5.29	2243	0	1.78738e+08	1.67776e+08	1.44247e+08	1.71572e+08	2.09804e+08	1.78729e+08	2.00886e+08	1.84774e+08	1.79551e+08	1.86851e+08	1.55361e+08	1.89112e+08
P82650	28S ribosomal protein S22, mitochondrial	MRPS22	0	96.953	51	15	129	15	360	41.3	7.9	3053	0	3.47294e+07	3.28446e+07	2.61159e+07	3.03185e+07	2.92489e+07	3.02862e+07	2.99118e+07	3.78006e+07	2.44304e+07	3.3162e+07	2.86277e+07	2.0326e+07
Q96C86	m7GpppX diphosphatase	DCPS	0	96.919	49	13	140	13	337	38.6	6.38	4016	0	5.07736e+07	4.6987e+07	3.51491e+07	4.16887e+07	3.90397e+07	3.59801e+07	5.3032e+07	3.19541e+07	4.34858e+07	3.27861e+07	4.14678e+07	4.70161e+07
P24752	Acetyl-CoA acetyltransferase, mitochondrial	ACAT1	0	96.915	43	14	160	14	427	45.2	8.85	3572	0	1.11081e+08	9.90723e+07	1.01843e+08	7.75234e+07	7.41219e+07	6.72669e+07	7.79652e+07	9.47624e+07	8.2368e+07	1.00205e+08	7.49291e+07	9.33087e+07
Q9H0L4	Cleavage stimulation factor subunit 2 tau variant	CSTF2T	0	96.889	47	16	112	12	616	64.4	7.25	1902	4	2.47304e+07	2.33144e+07	2.02498e+07	1.47416e+07	1.73166e+07	1.55348e+07	1.84281e+07	1.85788e+07	2.20255e+07	2.05448e+07	1.47287e+07	1.80529e+07
O00425	Insulin-like growth factor 2 mRNA-binding protein 3	IGF2BP3	0	96.861	36	17	114	15	579	63.7	8.87	2375	2	1.33278e+06	3.00923e+07	3.0126e+07	4.30676e+07	4.688e+07	3.26858e+06	9.65589e+07	7.61569e+07	1.88721e+07	3.92009e+07	2.81986e+07	6.21325e+06
P32969	60S ribosomal protein L9	RPL9	0	96.833	61	8	150	8	192	21.9	9.95	4689	0	1.96642e+08	1.73333e+08	1.80067e+08	1.8666e+08	1.96805e+08	1.73051e+08	1.94372e+08	1.7294e+08	1.71987e+08	1.89282e+08	1.6181e+08	1.99441e+08
Q13098	COP9 signalosome complex subunit 1	GPS1	0	96.732	39	14	135	14	491	55.5	6.74	3023	0	4.23372e+07	4.87017e+07	4.52057e+07	4.72808e+07	5.48193e+07	5.10972e+07	4.15171e+07	4.88685e+07	4.61054e+07	4.52218e+07	4.80051e+07	4.79285e+07
O95861	3'(2'),5'-bisphosphate nucleotidase 1	BPNT1	0	96.652	65	14	133	14	308	33.4	5.69	3159	0	6.03552e+07	6.22536e+07	6.18458e+07	5.69666e+07	5.18663e+07	5.07467e+07	4.87704e+07	5.53605e+07	5.16038e+07	8.28785e+07	5.84253e+07	6.21953e+07
P50579	Methionine aminopeptidase 2	METAP2	0	96.587	30	9	89	9	478	52.9	5.82	3680	0	2.2175e+07	1.74304e+07	2.40261e+07	1.94806e+07	2.23997e+07	1.82561e+07	1.74095e+07	2.34404e+07	2.20187e+07	2.2135e+07	2.10663e+07	2.0508e+07
Q13153	Serine/threonine-protein kinase PAK 1	PAK1	0	96.537	43	17	104	13	545	60.6	5.76	2091	0	1.83489e+07	7.57138e+06	3.04894e+07	8.11548e+06	7.51429e+06	2.20775e+07	1.50682e+07	1.82011e+07	1.33559e+07	5.99278e+06	2.00023e+07	1.48622e+07
Q8N1G4	Leucine-rich repeat-containing protein 47	LRRC47	0	96.513	39	18	149	18	583	63.4	8.28	2635	0	2.61855e+07	2.79202e+07	3.02658e+07	3.0725e+07	3.12851e+07	3.28427e+07	2.80972e+07	3.24524e+07	2.97583e+07	2.91531e+07	3.19083e+07	2.81909e+07
Q8TBC4	NEDD8-activating enzyme E1 catalytic subunit	UBA3	0	96.384	53	15	117	15	463	51.8	5.45	2243	0	2.74194e+07	2.43953e+07	2.77654e+07	2.60795e+07	2.25314e+07	2.36893e+07	2.45065e+07	2.34126e+07	2.34829e+07	2.44801e+07	2.13407e+07	2.49567e+07
P48426	Phosphatidylinositol 5-phosphate 4-kinase type-2 alpha	PIP4K2A	0	96.252	34	12	147	8	406	46.2	6.99	3624	4	3.45025e+07	4.42004e+07	4.57675e+07	5.36184e+07	5.94281e+07	5.88359e+07	6.05479e+07	4.24412e+07	4.76693e+07	3.73416e+07	5.34313e+07	4.85461e+07
P63151	Serine/threonine-protein phosphatase 2A 55 kDa regulatory subunit B alpha isoform	PPP2R2A	0	96.064	55	18	164	11	447	51.7	6.2	3640	7	4.7939e+07	4.61936e+07	4.77771e+07	4.67453e+07	5.67521e+07	5.02077e+07	5.22073e+07	5.37895e+07	4.91757e+07	4.88976e+07	4.90228e+07	4.82164e+07
Q8N766	ER membrane protein complex subunit 1	EMC1	0	96.05	25	18	144	18	993	111.7	7.66	2789	0	2.49407e+07	2.3759e+07	3.04616e+07	3.22007e+07	2.80167e+07	3.21728e+07	2.97047e+07	3.24269e+07	3.3286e+07	2.89228e+07	3.64549e+07	2.86529e+07
Q9UJS0	Calcium-binding mitochondrial carrier protein Aralar2	SLC25A13	0	95.87	33	17	123	12	675	74.1	8.62	2289	0	7.01026e+06	9.42323e+06	7.66587e+06	1.47695e+07	2.44047e+07	8.87911e+06	2.20161e+07	6.45063e+06	7.6537e+06	8.55057e+06	1.61754e+07	9.87469e+06
Q9UBE0	SUMO-activating enzyme subunit 1	SAE1	0	95.738	61	15	146	15	346	38.4	5.3	3506	0	5.63476e+07	6.51318e+07	6.14557e+07	7.87015e+07	8.01709e+07	6.45073e+07	7.20742e+07	6.37093e+07	7.20112e+07	6.49028e+07	6.16666e+07	6.41768e+07
Q9H307	Pinin	PNN	0	95.693	28	20	183	20	717	81.6	7.14	2436	0	5.31104e+07	4.84357e+07	4.89994e+07	4.74519e+07	4.92791e+07	4.97868e+07	4.05867e+07	5.53742e+07	5.4792e+07	5.43764e+07	4.24154e+07	4.23273e+07
P55196	Afadin	AFDN	0	95.633	14	18	80	18	1824	206.7	6.47	1880	0	5.36197e+06	9.53585e+06	6.92935e+06	9.84478e+06	1.71444e+07	1.35259e+07	1.03696e+07	7.58931e+06	7.38248e+06	8.49748e+06	8.46173e+06	7.47414e+06
Q9H0P0	Cytosolic 5'-nucleotidase 3A	NT5C3A	0	95.629	59	16	130	16	336	37.9	7.12	3706	0	1.71987e+07	2.13871e+07	3.10527e+07	2.71739e+07	3.3106e+07	3.83148e+07	2.72781e+07	2.76691e+07	3.56068e+07	1.40219e+07	5.17069e+07	3.09541e+07
Q8TDB6	E3 ubiquitin-protein ligase DTX3L	DTX3L	0	95.515	33	18	79	18	740	83.5	8.06	1474	0	7.00609e+06	7.77168e+06	1.10215e+07	1.21645e+07	2.09128e+07	1.96365e+07	7.21556e+06	1.39269e+07	1.12335e+07	3.36057e+06	1.68072e+07	1.62659e+07
Q03701	CCAAT/enhancer-binding protein zeta	CEBPZ	0	95.511	20	13	90	13	1054	120.9	5.94	2588	0	9.23184e+06	9.36607e+06	7.05333e+06	8.23024e+06	8.47249e+06	7.54978e+06	7.6642e+06	1.08665e+07	7.08718e+06	9.33384e+06	7.5771e+06	8.97825e+06
Q9NZM3	Intersectin-2	ITSN2	0	95.491	15	21	112	21	1697	193.3	8.12	1143	0	2.16577e+07	1.67145e+07	1.78282e+07	1.53969e+07	1.9951e+07	1.93378e+07	1.82761e+07	1.64494e+07	1.80003e+07	1.75803e+07	2.04914e+07	1.7748e+07
Q16698	2,4-dienoyl-CoA reductase [(3E)-enoyl-CoA-producing], mitochondrial	DECR1	0	95.426	61	17	163	17	335	36	9.28	3803	0	1.52333e+08	1.44884e+08	1.55362e+08	1.58578e+08	1.32575e+08	1.35638e+08	1.182e+08	1.20027e+08	1.48732e+08	1.23672e+08	1.69453e+08	1.36064e+08
Q99567	Nuclear pore complex protein Nup88	NUP88	0	95.383	27	12	110	12	741	83.5	5.69	3593	0	2.33147e+07	2.0897e+07	1.97464e+07	2.49435e+07	2.35352e+07	2.18358e+07	2.14506e+07	2.46979e+07	1.99656e+07	2.03555e+07	1.95461e+07	2.2687e+07
Q13148	TAR DNA-binding protein 43	TARDBP	0	95.271	45	14	120	14	414	44.7	6.19	3961	0	6.17692e+07	5.41023e+07	4.98034e+07	6.05262e+07	6.51311e+07	5.46359e+07	5.45981e+07	5.49759e+07	5.70385e+07	6.05193e+07	5.31693e+07	5.62405e+07
Q52LJ0	Protein FAM98B	FAM98B	0	95.161	45	13	110	11	433	45.5	8.69	3238	2	1.23679e+09	6.78096e+08	8.17987e+08	6.84063e+08	9.78471e+08	7.81702e+08	6.23448e+08	6.31798e+08	8.52474e+08	8.76045e+08	1.07873e+09	1.04222e+09
P00813	Adenosine deaminase	ADA	0	95.145	58	18	124	18	363	40.7	5.95	2268	0	8.12169e+07	5.9496e+07	6.15356e+07	5.34599e+07	3.65968e+07	4.83867e+07	2.69106e+07	4.41406e+07	4.05143e+07	3.94924e+07	4.83341e+07	2.86956e+07
O00329	Phosphatidylinositol 4,5-bisphosphate 3-kinase catalytic subunit delta isoform	PIK3CD	0	95.121	23	21	155	21	1044	119.4	7.18	2150	0	3.68056e+07	3.28755e+07	2.51416e+07	3.4986e+07	3.71183e+07	4.62971e+07	3.51174e+07	4.30697e+07	3.66201e+07	3.71444e+07	3.51776e+07	3.60291e+07
Q99733	Nucleosome assembly protein 1-like 4	NAP1L4	0	95.108	54	12	145	11	375	42.8	4.69	3895	0	7.29247e+07	7.64416e+07	6.89511e+07	7.51924e+07	7.7313e+07	7.95704e+07	7.82252e+07	7.35897e+07	7.33238e+07	6.71619e+07	7.15866e+07	7.02516e+07
Q8IZ83	Aldehyde dehydrogenase family 16 member A1	ALDH16A1	0	94.901	29	14	119	14	802	85.1	6.79	3432	0	3.75727e+07	2.69567e+07	3.06955e+07	3.60441e+07	2.89456e+07	2.74946e+07	4.12731e+07	2.51334e+07	3.59133e+07	3.40633e+07	1.93532e+07	2.41325e+07
Q9UMR2	ATP-dependent RNA helicase DDX19B	DDX19B	0	94.859	51	21	161	2	479	53.9	6.3	2884	0	1.15448e+06	1.07671e+06	1.33637e+06	1.06453e+06	1.44526e+06	1.06548e+06	1.17712e+06	1.15837e+06	1.33286e+06	1.02791e+06	1.30646e+06	1.49955e+06
Q9P289	Serine/threonine-protein kinase 26	STK26	0	94.744	51	19	157	9	416	46.5	5.29	3163	8	4.95241e+07	3.64886e+07	4.44971e+07	4.78451e+07	5.51235e+07	5.85841e+07	5.35437e+07	5.30983e+07	4.31802e+07	4.36026e+07	5.70811e+07	4.53087e+07
P09211	Glutathione S-transferase P	GSTP1	0	94.463	58	11	174	11	210	23.3	5.64	4090	0	9.40509e+08	1.14007e+09	8.45806e+08	1.25598e+09	6.98847e+08	9.40162e+08	1.04771e+09	8.4832e+08	8.64521e+08	1.03289e+09	8.63522e+08	8.86111e+08
P41227	N-alpha-acetyltransferase 10	NAA10	0	94.243	75	14	146	14	235	26.4	5.64	3092	0	4.22746e+07	4.225e+07	3.84779e+07	4.0855e+07	4.61628e+07	4.62996e+07	4.78306e+07	4.48177e+07	3.67635e+07	4.81654e+07	4.10011e+07	4.05383e+07
P12694	2-oxoisovalerate dehydrogenase subunit alpha, mitochondrial	BCKDHA	0	94.206	42	13	124	13	445	50.4	8.27	2304	0	3.21559e+07	2.65101e+07	3.51294e+07	3.52613e+07	3.30816e+07	3.00977e+07	2.94861e+07	3.66643e+07	2.7116e+07	2.95053e+07	3.28049e+07	2.99751e+07
Q15418	Ribosomal protein S6 kinase alpha-1	RPS6KA1	0	94.17	29	18	116	10	735	82.7	7.83	1980	0	6.81052e+06	5.15214e+06	5.9591e+06	7.43791e+06	1.02084e+07	8.14536e+06	8.33022e+06	9.28237e+06	8.47069e+06	5.29307e+06	6.37645e+06	6.46795e+06
Q9NX58	Cell growth-regulating nucleolar protein	LYAR	0	94.163	39	12	112	12	379	43.6	9.57	2492	0	3.1716e+07	3.08401e+07	2.84266e+07	2.83538e+07	3.72164e+07	3.38726e+07	3.90112e+07	3.52884e+07	3.5188e+07	3.14701e+07	3.29033e+07	3.93517e+07
P52630	Signal transducer and activator of transcription 2	STAT2	0	94.132	27	19	113	19	851	97.9	5.49	2278	0	2.23714e+07	2.99607e+07	3.36108e+07	4.15353e+07	3.42755e+07	4.33257e+07	3.66849e+07	3.27957e+07	3.74861e+07	2.97799e+07	4.86762e+07	3.63806e+07
P14314	Glucosidase 2 subunit beta	PRKCSH	0	94.101	30	16	128	16	528	59.4	4.41	4122	0	1.1362e+08	1.12783e+08	1.32909e+08	1.59837e+08	1.22873e+08	1.1608e+08	1.40499e+08	1.29959e+08	1.40387e+08	1.15622e+08	1.11834e+08	1.24314e+08
Q9UBC2	Epidermal growth factor receptor substrate 15-like 1	EPS15L1	0	94.068	27	15	102	15	864	94.2	5.11	2569	0	2.56868e+07	2.34685e+07	2.248e+07	2.33151e+07	2.62699e+07	2.42382e+07	2.80521e+07	2.06673e+07	2.55303e+07	2.34227e+07	2.24282e+07	2.76977e+07
Q15637	Splicing factor 1	SF1	0	93.926	25	12	134	12	639	68.3	8.98	3331	0	6.09623e+07	5.29801e+07	5.30392e+07	5.95433e+07	6.13485e+07	6.25143e+07	6.34837e+07	6.00947e+07	6.43055e+07	6.06335e+07	5.47781e+07	6.10427e+07
P06400	Retinoblastoma-associated protein	RB1	0	93.887	22	20	143	20	928	106.1	7.94	2898	0	3.63869e+07	1.94895e+07	2.48392e+07	2.75926e+07	4.4669e+07	3.72535e+07	4.09701e+07	2.18839e+07	3.70271e+07	1.72315e+07	3.38298e+07	4.00321e+07
P61163	Alpha-centractin	ACTR1A	0	93.837	58	17	171	8	376	42.6	6.64	3663	9	1.17461e+08	1.18576e+08	1.20522e+08	1.42032e+08	1.32775e+08	1.23899e+08	1.2308e+08	1.27056e+08	1.24944e+08	1.19479e+08	1.20777e+08	1.22853e+08
Q8WYP5	Protein ELYS	AHCTF1	0	93.714	11	18	93	18	2266	252.3	6.6	1913	0	1.10419e+07	8.0266e+06	6.09631e+06	1.18538e+07	1.22454e+07	6.32529e+06	8.18244e+06	7.21961e+06	6.31135e+06	8.25568e+06	8.75113e+06	8.1429e+06
Q15477	Helicase SKI2W	SKIV2L	0	93.669	19	19	104	18	1246	137.7	6.06	1940	0	1.39279e+07	1.30448e+07	1.65252e+07	1.8357e+07	1.49581e+07	1.16815e+07	1.69105e+07	1.59508e+07	1.59801e+07	1.94345e+07	1.47553e+07	1.47693e+07
O96008	Mitochondrial import receptor subunit TOM40 homolog	TOMM40	0	93.516	47	10	97	10	361	37.9	7.25	3654	0	4.64273e+07	4.33334e+07	4.7474e+07	4.94712e+07	4.66115e+07	4.8328e+07	4.55831e+07	4.71856e+07	4.58365e+07	5.07977e+07	4.70548e+07	4.84532e+07
Q9Y295	Developmentally-regulated GTP-binding protein 1	DRG1	0	93.506	54	17	146	17	367	40.5	8.9	3068	0	4.79761e+07	3.7453e+07	4.2205e+07	4.35247e+07	4.52932e+07	4.15739e+07	4.37413e+07	4.43618e+07	3.87944e+07	4.88961e+07	3.61876e+07	4.55632e+07
Q9UDY2	Tight junction protein ZO-2	TJP2	0	93.423	21	22	107	22	1190	133.9	7.4	1866	0	2.12899e+07	9.68722e+06	1.73775e+07	1.30119e+07	2.24229e+07	3.1842e+07	1.77328e+07	1.45968e+07	1.62408e+07	7.16261e+06	2.16803e+07	1.1301e+07
P41226	Ubiquitin-like modifier-activating enzyme 7	UBA7	0	93.409	25	17	94	17	1012	111.6	6.04	1898	0	1.85804e+07	2.58436e+07	3.14992e+07	3.87152e+07	1.91502e+07	2.74498e+07	2.69044e+07	2.53719e+07	2.3525e+07	1.9609e+07	2.63478e+07	2.67689e+07
P10515	Dihydrolipoyllysine-residue acetyltransferase component of pyruvate dehydrogenase complex, mitochondrial	DLAT	0	93.357	32	14	153	14	647	69	7.84	2868	0	4.24944e+07	5.34441e+07	4.62588e+07	5.4447e+07	6.56881e+07	6.25029e+07	5.65835e+07	5.58248e+07	4.41589e+07	5.46497e+07	5.79135e+07	4.16877e+07
Q9UNZ2	NSFL1 cofactor p47	NSFL1C	0	93.223	54	14	110	14	370	40.5	5.1	3019	0	5.06345e+07	4.57554e+07	5.96785e+07	5.57896e+07	5.38005e+07	5.89982e+07	6.37889e+07	5.81546e+07	5.78442e+07	4.95926e+07	5.73618e+07	6.05145e+07
P48739	Phosphatidylinositol transfer protein beta isoform	PITPNB	0	93.061	76	20	214	18	271	31.5	6.87	2836	2	8.91206e+07	9.54506e+07	1.09398e+08	9.38957e+07	1.02753e+08	1.09619e+08	8.76325e+07	1.00824e+08	9.81233e+07	9.32321e+07	1.00487e+08	9.69883e+07
Q53GL7	Protein mono-ADP-ribosyltransferase PARP10	PARP10	0	93.051	26	16	80	16	1025	109.9	4.97	1391	0	6.18114e+06	5.88592e+06	7.1365e+06	8.68608e+06	1.10159e+07	9.06978e+06	6.06125e+06	6.24983e+06	1.25243e+07	3.81829e+06	6.9743e+06	7.63778e+06
O60884	DnaJ homolog subfamily A member 2	DNAJA2	0	93.046	44	11	109	11	412	45.7	6.48	3055	0	5.19216e+07	5.80382e+07	5.20366e+07	4.96226e+07	5.01814e+07	4.90483e+07	5.4747e+07	6.56975e+07	5.73433e+07	6.68366e+07	5.05039e+07	5.55149e+07
Q96I99	Succinate--CoA ligase [GDP-forming] subunit beta, mitochondrial	SUCLG2	0	92.897	46	18	179	18	432	46.5	6.39	4100	0	7.74097e+07	6.27499e+07	8.68892e+07	9.32951e+07	8.30347e+07	7.21922e+07	7.86467e+07	7.21626e+07	6.70657e+07	7.45165e+07	9.10118e+07	8.90686e+07
Q01780	Exosome component 10	EXOSC10	0	92.814	30	21	135	21	885	100.8	8.46	2499	0	1.9917e+07	1.96587e+07	2.34442e+07	2.16573e+07	2.3864e+07	1.9313e+07	2.37199e+07	2.28297e+07	1.99325e+07	2.25593e+07	1.89138e+07	2.18094e+07
Q12996	Cleavage stimulation factor subunit 3	CSTF3	0	92.776	33	18	154	18	717	82.9	8.12	3276	0	2.34826e+07	2.09791e+07	2.22338e+07	1.98029e+07	1.9632e+07	2.81102e+07	2.00813e+07	2.7745e+07	2.01242e+07	2.77981e+07	2.16757e+07	2.21048e+07
Q7KZ85	Transcription elongation factor SPT6	SUPT6H	0	92.776	15	15	80	15	1726	198.9	4.91	1626	0	6.161e+06	6.77008e+06	8.83668e+06	1.49744e+07	8.01961e+06	6.73602e+06	4.88913e+06	7.68637e+06	5.78573e+06	9.13269e+06	6.80451e+06	7.60729e+06
P08240	Signal recognition particle receptor subunit alpha	SRPRA	0	92.771	31	18	179	18	638	69.8	8.95	3328	0	4.00193e+07	6.86197e+07	4.6422e+07	4.835e+07	5.3409e+07	5.54449e+07	5.59186e+07	7.73056e+07	6.03536e+07	5.5013e+07	6.24642e+07	5.32917e+07
O00629	Importin subunit alpha-3	KPNA4	0	92.621	38	11	106	8	521	57.9	4.96	3098	0	8.38536e+06	1.00939e+07	8.1381e+06	7.96069e+06	9.09992e+06	7.91214e+06	5.84695e+06	9.644e+06	7.6536e+06	1.04166e+07	1.01948e+07	9.48946e+06
Q01433	AMP deaminase 2	AMPD2	0	92.579	30	23	140	22	879	100.6	6.93	1788	1	2.19125e+07	3.17387e+07	3.8619e+07	3.53361e+07	3.57696e+07	3.27928e+07	3.61529e+07	3.17191e+07	2.99367e+07	3.27045e+07	2.95743e+07	3.00775e+07
P25098	Beta-adrenergic receptor kinase 1	GRK2	0	92.569	33	19	178	19	689	79.5	7.28	3259	0	3.42473e+07	3.77432e+07	3.51312e+07	3.65158e+07	4.45389e+07	3.99659e+07	2.9799e+07	3.91342e+07	3.09513e+07	3.57298e+07	3.42366e+07	2.9939e+07
P15498	Proto-oncogene vav	VAV1	0	92.526	30	20	141	19	845	98.3	6.62	1713	1	3.47048e+07	4.59343e+07	4.83795e+07	3.57838e+07	3.58454e+07	3.38084e+07	3.29625e+07	3.28054e+07	4.02481e+07	3.92008e+07	4.31752e+07	3.98745e+07
P55160	Nck-associated protein 1-like	NCKAP1L	0	92.44	23	21	146	21	1127	128.1	6.86	1637	0	3.30979e+07	4.55771e+07	3.10475e+07	2.84097e+07	2.73202e+07	4.22365e+07	2.53907e+07	4.05184e+07	2.92277e+07	3.27993e+07	3.22644e+07	2.29459e+07
P28062	Proteasome subunit beta type-8	PSMB8	0	92.399	49	10	103	10	276	30.3	7.43	3286	0	1.46996e+08	1.5221e+08	1.37106e+08	1.61768e+08	1.66559e+08	1.57293e+08	1.50198e+08	1.53553e+08	1.64008e+08	1.37723e+08	177568607	1.54883e+08
P55795	Heterogeneous nuclear ribonucleoprotein H2	HNRNPH2	0	92.343	41	14	164	6	449	49.2	6.3	2103	0	2.02665e+07	1.17003e+07	1.27996e+07	1.93894e+07	1.96037e+07	1.68964e+07	1.32201e+07	9.84081e+06	1.50868e+07	1.51455e+07	1.68539e+07	1.67232e+07
P55809	Succinyl-CoA:3-ketoacid coenzyme A transferase 1, mitochondrial	OXCT1	0	92.322	36	14	205	14	520	56.1	7.46	6221	0	7.10405e+07	6.46422e+07	6.33851e+07	7.49746e+07	8.54204e+07	6.83102e+07	6.71673e+07	7.31212e+07	6.29413e+07	6.54765e+07	8.988e+07	8.05634e+07
Q9NUQ9	CYFIP-related Rac1 interactor B	CYRIB	0	92.316	56	15	140	15	324	36.7	6.06	3271	0	3.91858e+07	5.64635e+07	3.93863e+07	5.56686e+07	6.25528e+07	5.44093e+07	6.01972e+07	5.85436e+07	5.5588e+07	5.19866e+07	5.48573e+07	5.72398e+07
Q9P107	GEM-interacting protein	GMIP	0	92.306	26	16	121	16	970	106.6	5.72	3053	0	1.70914e+07	2.02124e+07	1.82943e+07	1.51098e+07	1.01768e+07	1.03797e+07	1.01116e+07	1.4623e+07	1.33865e+07	1.96807e+07	1.54937e+07	1.71922e+07
Q14694	Ubiquitin carboxyl-terminal hydrolase 10	USP10	0	92.229	27	15	146	15	798	87.1	5.31	2276	0	4.22455e+07	4.4194e+07	3.96728e+07	4.31582e+07	4.95663e+07	4.53039e+07	5.2169e+07	4.52543e+07	4.82537e+07	4.70162e+07	4.31456e+07	4.93304e+07
Q14966	Zinc finger protein 638	ZNF638	0	92.02	12	17	100	17	1978	220.5	6.38	1544	0	2.38162e+07	1.86106e+07	2.66661e+07	2.64197e+07	2.55626e+07	2.80175e+07	1.78e+07	1.95806e+07	2.37994e+07	2.24201e+07	1.77729e+07	2.61467e+07
Q9BXS5	AP-1 complex subunit mu-1	AP1M1	0	91.864	45	17	141	17	423	48.6	7.3	2259	0	3.74574e+07	3.43482e+07	3.07924e+07	3.35476e+07	3.30064e+07	3.24141e+07	3.00578e+07	3.61547e+07	3.48538e+07	2.96424e+07	3.54727e+07	3.09024e+07
Q5VTR2	E3 ubiquitin-protein ligase BRE1A	RNF20	0	91.85	26	18	139	16	975	113.6	5.94	3166	2	2.79588e+07	2.51155e+07	2.2244e+07	2.20091e+07	2.96988e+07	2.60835e+07	2.49913e+07	2.40161e+07	2.69055e+07	2.6444e+07	2.43074e+07	2.43768e+07
Q96RS6	NudC domain-containing protein 1	NUDCD1	0	91.748	39	16	142	16	583	66.7	5.11	3167	0	2.9782e+07	3.43071e+07	2.66797e+07	2.75238e+07	4.02592e+07	3.9158e+07	3.28267e+07	3.65331e+07	3.33788e+07	3.05283e+07	3.26916e+07	3.23323e+07
Q13586	Stromal interaction molecule 1	STIM1	0	91.725	25	12	91	12	685	77.4	6.67	2554	0	1.43236e+07	1.30964e+07	1.9943e+07	1.71217e+07	1.31811e+07	1.5675e+07	1.62647e+07	1.54496e+07	1.43808e+07	1.43245e+07	1.5234e+07	1.43491e+07
Q9H2P0	Activity-dependent neuroprotector homeobox protein	ADNP	0	91.698	22	18	111	18	1102	123.5	7.34	1647	0	2.4395e+07	1.9114e+07	1.7274e+07	1.97954e+07	2.15114e+07	1.91982e+07	1.84561e+07	1.94474e+07	2.13164e+07	1.90458e+07	1.60274e+07	2.0437e+07
P62826	GTP-binding nuclear protein Ran	RAN	0	91.684	53	13	309	13	216	24.4	7.49	4593	0	1.08529e+09	1.09131e+09	1.1283e+09	1.02589e+09	1.20701e+09	1.06013e+09	1.18124e+09	1.15061e+09	1.05079e+09	1.15441e+09	1.19503e+09	1.20096e+09
Q969Z0	FAST kinase domain-containing protein 4	TBRG4	0	91.314	30	12	109	12	631	70.7	7.42	1602	0	2.65111e+07	2.55174e+07	2.68138e+07	2.37434e+07	2.55602e+07	2.12735e+07	2.83854e+07	3.07659e+07	1.97254e+07	2.57305e+07	18892591	2.13744e+07
Q96SB4	SRSF protein kinase 1	SRPK1	0	91.243	27	15	116	13	655	74.3	6.16	1907	1	2.8681e+07	2.83225e+07	3.2184e+07	3.00441e+07	3.348e+07	3.28624e+07	3.3641e+07	3.16908e+07	2.73036e+07	3.21943e+07	2.71895e+07	2.65664e+07
Q96A49	Synapse-associated protein 1	SYAP1	0	91.086	42	13	96	13	352	39.9	4.53	2930	0	8.5754e+06	1.12735e+07	1.7019e+07	2.51555e+07	2.06348e+07	2.88231e+07	2.51881e+07	2.30366e+07	1.72635e+07	1.94343e+07	1.84279e+07	2.57763e+07
Q9Y696	Chloride intracellular channel protein 4	CLIC4	0	90.999	57	11	90	11	253	28.8	5.59	3117	0	2.92574e+07	3.18975e+07	3.49537e+07	3.6028e+07	1.6802e+07	1.79023e+07	1.76546e+07	3.10523e+07	2.24393e+07	3.1909e+07	2.39503e+07	3.04826e+07
Q9Y5P4	Ceramide transfer protein	CERT1	0	90.95	38	15	105	15	624	70.8	5.48	2451	0	8.70473e+06	8.98176e+06	1.19549e+07	1.21547e+07	1.77416e+07	1.32029e+07	1.2469e+07	1.0325e+07	1.30535e+07	1.0862e+07	1.13126e+07	1.35575e+07
P23284	Peptidyl-prolyl cis-trans isomerase B	PPIB	0	90.93	58	15	250	15	216	23.7	9.41	4065	0	6.0889e+08	6.69344e+08	8.74312e+08	8.34063e+08	5.59945e+08	5.58365e+08	8.03107e+08	6.35983e+08	9.1945e+08	7.67539e+08	8.21465e+08	8.51006e+08
Q7L1Q6	eIF5-mimic protein 2	BZW1	0	90.915	48	21	226	20	419	48	5.92	3916	1	1.09866e+08	1.2425e+08	1.24797e+08	1.06175e+08	1.2757e+08	1.26466e+08	1.17279e+08	1.37333e+08	1.26325e+08	1.42703e+08	1.12871e+08	1.18259e+08
Q9NQC3	Reticulon-4	RTN4	0	90.87	13	9	97	9	1192	129.9	4.5	5026	0	2.32648e+07	5.32188e+07	4.25312e+07	3.88917e+07	3.98891e+07	3.49544e+07	3.62006e+07	4.24329e+07	3.55415e+07	4.35398e+07	3.62438e+07	2.92825e+07
Q6UB35	Monofunctional C1-tetrahydrofolate synthase, mitochondrial	MTHFD1L	0	90.811	37	23	153	22	978	105.7	8.06	1538	0	5.04387e+07	5.29748e+07	4.79062e+07	5.50284e+07	6.14777e+07	5.5968e+07	6.0923e+07	5.75259e+07	5.23087e+07	5.35875e+07	5.0417e+07	5.39159e+07
Q07666	KH domain-containing, RNA-binding, signal transduction-associated protein 1	KHDRBS1	0	90.797	30	11	143	11	443	48.2	8.66	1749	0	1.32312e+08	1.07004e+08	1.11214e+08	1.38207e+08	1.23959e+08	1.1727e+08	1.35758e+08	1.12033e+08	1.13706e+08	1.17982e+08	1.10203e+08	1.35995e+08
Q9Y2Z0	Protein SGT1 homolog	SUGT1	0	90.78	45	14	173	14	365	41	5.16	3089	0	8.07297e+07	8.47628e+07	9.91412e+07	8.1616e+07	9.46814e+07	8.97857e+07	9.65807e+07	9.71019e+07	9.42544e+07	9.8246e+07	8.17407e+07	8.23628e+07
Q13451	Peptidyl-prolyl cis-trans isomerase FKBP5	FKBP5	0	90.731	47	17	103	17	457	51.2	5.9	1460	0	3.76027e+07	4.68902e+07	3.25491e+07	1.97597e+07	3.35442e+07	3.38999e+07	2.53571e+07	5.09166e+07	1.80496e+07	4.17216e+07	4.0057e+07	2.71036e+07
Q7Z417	Nuclear fragile X mental retardation-interacting protein 2	NUFIP2	0	90.702	34	14	94	14	695	76.1	8.7	2711	0	7.04975e+06	1.06695e+07	8.87715e+06	1.05848e+07	1.86226e+07	1.26509e+07	1.24579e+07	1.42007e+07	1.00073e+07	1.21459e+07	9.93812e+06	1.20393e+07
Q86YP4	Transcriptional repressor p66-alpha	GATAD2A	0	90.687	36	17	123	16	633	68	9.94	2552	1	2.60327e+07	2.85055e+07	2.0113e+07	3.10065e+07	3.65569e+07	2.95678e+07	3.16081e+07	2.94619e+07	2.89617e+07	3.59443e+07	2.20932e+07	2.91728e+07
O43396	Thioredoxin-like protein 1	TXNL1	0	90.591	64	13	126	13	289	32.2	4.96	3325	0	9.07113e+07	8.40112e+07	8.06085e+07	8.38726e+07	1.01387e+08	9.94166e+07	8.51394e+07	9.30218e+07	9.45214e+07	8.67025e+07	9.72386e+07	1.01035e+08
Q14005	Pro-interleukin-16	IL16	0	90.59	17	13	115	13	1332	141.7	8.06	3921	0	1.9606e+07	4.35121e+07	3.87998e+07	4.12923e+07	1.31737e+07	3.56845e+07	1.95677e+07	3.93208e+07	3.55353e+07	4.51e+07	3.50788e+07	2.12632e+07
P51553	Isocitrate dehydrogenase [NAD] subunit gamma, mitochondrial	IDH3G	0	90.428	39	10	119	10	393	42.8	8.5	3286	0	3.00609e+07	3.83481e+07	4.45397e+07	3.65793e+07	3.54944e+07	3.04199e+07	3.88185e+07	3.88949e+07	3.04098e+07	3.5271e+07	4.58364e+07	3.06255e+07
Q07866	Kinesin light chain 1	KLC1	0	90.339	36	18	111	14	573	65.3	6.2	2495	4	3.40531e+07	3.33884e+07	3.58562e+07	3.92688e+07	3.93904e+07	3.5989e+07	3.98639e+07	3.32675e+07	3.82422e+07	3.01864e+07	3.7972e+07	3.39644e+07
O75821	Eukaryotic translation initiation factor 3 subunit G	EIF3G	0	90.239	46	13	142	13	320	35.6	6.13	4403	0	9.61022e+07	8.67997e+07	8.0499e+07	8.08051e+07	9.76904e+07	8.03832e+07	9.44208e+07	9.18339e+07	8.74185e+07	8.50529e+07	8.04475e+07	7.99873e+07
O00505	Importin subunit alpha-4	KPNA3	0	90.191	37	11	110	8	521	57.8	4.94	3686	3	2.87643e+07	2.98958e+07	2.82904e+07	2.59971e+07	3.26949e+07	2.94283e+07	3.09242e+07	2.95888e+07	2.87643e+07	2.9858e+07	2.61523e+07	2.76523e+07
Q8WYJ6	Septin-1	SEPTIN1	0	90.174	53	16	147	16	372	42.4	5.8	2377	0	8.00824e+07	7.10247e+07	7.10683e+07	8.19408e+07	7.2483e+07	5.93946e+07	4.93862e+07	7.37634e+07	6.62497e+07	6.65365e+07	6.31146e+07	7.20924e+07
P53041	Serine/threonine-protein phosphatase 5	PPP5C	0	90.167	36	15	132	15	499	56.8	6.28	2789	0	2.24869e+07	2.4655e+07	2.4208e+07	2.76499e+07	3.59921e+07	3.24837e+07	3.07799e+07	3.10582e+07	2.73345e+07	2.69024e+07	2.48441e+07	2.85397e+07
P52888	Thimet oligopeptidase	THOP1	0	90.046	25	15	153	15	689	78.8	6.05	2854	0	4.76133e+07	6.85392e+07	6.23893e+07	5.42894e+07	5.76294e+07	5.66701e+07	5.39417e+07	7.30741e+07	5.4838e+07	7.64662e+07	5.74802e+07	5.94457e+07
Q9BTE3	Mini-chromosome maintenance complex-binding protein	MCMBP	0	90.023	27	14	75	14	642	72.9	5.87	2257	0	1.19933e+07	1.85839e+07	8.68647e+06	3.49546e+06	1.79075e+07	1.45689e+07	9.40619e+06	1.54279e+07	1.11795e+07	1.40106e+07	7.24972e+06	8.13618e+06
Q2TAY7	WD40 repeat-containing protein SMU1	SMU1	0	89.959	31	14	124	14	513	57.5	7.18	2310	0	3.88524e+07	3.87066e+07	3.11506e+07	4.23311e+07	4.38743e+07	3.90196e+07	3.79322e+07	3.7856e+07	3.78369e+07	3.64276e+07	3.45735e+07	3.87754e+07
Q9UNS2	COP9 signalosome complex subunit 3	COPS3	0	89.95	40	11	118	11	423	47.8	6.65	3939	0	3.33189e+07	3.4432e+07	3.37917e+07	3.27345e+07	3.9264e+07	3.1039e+07	3.34085e+07	3.92937e+07	3.23055e+07	3.23042e+07	3.13477e+07	3.14741e+07
P05771	Protein kinase C beta type	PRKCB	0	89.897	36	17	129	16	671	76.8	7.01	2976	0	4.43445e+07	6.43716e+07	4.3874e+07	3.71044e+07	3.0408e+07	4.96099e+07	1.95745e+07	5.46781e+07	4.2339e+07	5.64821e+07	3.61145e+07	2.21387e+07
O76003	Glutaredoxin-3	GLRX3	0	89.815	56	14	140	14	335	37.4	5.39	4442	0	7.37766e+07	7.78047e+07	7.84894e+07	8.40173e+07	8.02727e+07	7.99557e+07	8.0539e+07	8.64137e+07	8.66536e+07	8.58724e+07	7.50236e+07	7.88792e+07
Q9Y617	Phosphoserine aminotransferase	PSAT1	0	89.777	53	16	174	16	370	40.4	7.66	4058	0	6.15555e+07	7.25654e+07	7.34282e+07	1.04033e+08	1.06182e+08	6.96155e+07	1.03842e+08	6.77719e+07	1.28017e+08	8.17028e+07	1.23211e+08	8.713e+07
O00303	Eukaryotic translation initiation factor 3 subunit F	EIF3F	0	89.754	48	13	140	13	357	37.5	5.45	3444	0	1.05485e+08	1.0643e+08	8.99538e+07	1.01909e+08	1.17353e+08	9.9967e+07	1.06782e+08	1.07057e+08	1.08216e+08	1.11156e+08	9.08278e+07	1.09352e+08
Q13596	Sorting nexin-1	SNX1	0	89.632	38	18	161	16	522	59	5.15	4349	0	5.4795e+07	4.82619e+07	4.87408e+07	5.4708e+07	5.45927e+07	5.78308e+07	5.53026e+07	5.44781e+07	5.75904e+07	4.59181e+07	5.53332e+07	5.4622e+07
P01876	Immunoglobulin heavy constant alpha 1	IGHA1	0	89.629	63	13	63	9	353	37.6	6.51	1510	4	1.85268e+07	1.33097e+07	9.56897e+07	1.73176e+07	7.07202e+07	1.47216e+08	2.67037e+07	3.00208e+07	6.96435e+08	1.59046e+07	2.14403e+07	5.42917e+07
Q6VY07	Phosphofurin acidic cluster sorting protein 1	PACS1	0	89.607	23	17	109	17	963	104.8	7.74	2184	0	1.55942e+07	1.24579e+07	2.16976e+07	2.62064e+07	2.13609e+07	1.83908e+07	2.41912e+07	9.02401e+06	1.49064e+07	1.254e+07	1.70265e+07	1.83082e+07
Q02878	60S ribosomal protein L6	RPL6	0	89.572	48	18	255	18	288	32.7	10.58	5032	0	8.54623e+08	7.81256e+08	7.71574e+08	8.01742e+08	8.13586e+08	7.73634e+08	8.39397e+08	7.72666e+08	7.56445e+08	8.29162e+08	6.92238e+08	7.93491e+08
Q92804	TATA-binding protein-associated factor 2N	TAF15	0	89.552	29	11	106	9	592	61.8	8.02	3506	2	1.3891e+08	1.21447e+08	1.08812e+08	1.74038e+08	1.78177e+08	1.20989e+08	1.50586e+08	1.24676e+08	1.28513e+08	1.34724e+08	1.51965e+08	1.78599e+08
O43665	Regulator of G-protein signaling 10	RGS10	0	89.509	55	10	110	10	181	21.2	7.49	3108	0	2.49108e+07	4.59376e+07	4.25711e+07	3.35616e+07	4.52547e+07	5.24026e+07	3.32874e+07	4.63508e+07	3.01381e+07	4.45324e+07	4.2045e+07	2.48154e+07
Q9Y6G9	Cytoplasmic dynein 1 light intermediate chain 1	DYNC1LI1	0	89.496	36	15	122	15	523	56.5	6.42	2706	0	2.08895e+07	2.38329e+07	2.4753e+07	2.53757e+07	2.57414e+07	2.49051e+07	2.38848e+07	2.96266e+07	2.37826e+07	2.32433e+07	2.02345e+07	2.07554e+07
P49902	Cytosolic purine 5'-nucleotidase	NT5C2	0	89.461	37	16	115	16	561	64.9	6.14	2688	0	1.49134e+07	1.68429e+07	1.68823e+07	2.98125e+07	1.85593e+07	1.55154e+07	2.1086e+07	1.45603e+07	1.70539e+07	1.63358e+07	1.45852e+07	2.55018e+07
Q99623	Prohibitin-2	PHB2	0	89.364	62	16	230	16	299	33.3	9.83	6122	0	3.14959e+08	2.95647e+08	3.04666e+08	2.89265e+08	3.03358e+08	3.11432e+08	3.08281e+08	3.26227e+08	2.82567e+08	3.28347e+08	3.04404e+08	2.92809e+08
Q86X55	Histone-arginine methyltransferase CARM1	CARM1	0	88.948	31	14	115	14	608	65.8	6.73	2307	0	3.4054e+07	3.8416e+07	2.70538e+07	2.24568e+07	2.3604e+07	3.32074e+07	2.10993e+07	3.37393e+07	2.21282e+07	2.89683e+07	2.81665e+07	2.18686e+07
Q969G3	SWI/SNF-related matrix-associated actin-dependent regulator of chromatin subfamily E member 1	SMARCE1	0	88.92	43	12	122	12	411	46.6	4.88	3487	0	1.91574e+07	2.49079e+07	1.98805e+07	2.01162e+07	2.22e+07	1.81223e+07	1.83692e+07	2.13979e+07	2.26131e+07	2.36147e+07	1.86444e+07	1.99994e+07
Q5K651	Sterile alpha motif domain-containing protein 9	SAMD9	0	88.863	15	19	118	17	1589	184.2	7.83	2003	2	1.76707e+07	1.11922e+07	1.43647e+07	1.74075e+07	2.05833e+07	1.6317e+07	1.31794e+07	1.20319e+07	1.49427e+07	5.30617e+06	2.11913e+07	2.08062e+07
Q9NVP1	ATP-dependent RNA helicase DDX18	DDX18	0	88.744	28	15	106	15	670	75.4	9.5	2225	0	2.62063e+07	2.03791e+07	1.93797e+07	2.33039e+07	2.64189e+07	2.52512e+07	2.46247e+07	2.47084e+07	1.84186e+07	2.57315e+07	2.30275e+07	2.62554e+07
P62906	60S ribosomal protein L10a	RPL10A	0	88.715	57	14	249	14	217	24.8	9.94	4766	0	5.40326e+08	5.11437e+08	4.89108e+08	4.93331e+08	5.28422e+08	4.74745e+08	5.20343e+08	4.96462e+08	4.96687e+08	5.46392e+08	4.61181e+08	5.18508e+08
O95336	6-phosphogluconolactonase	PGLS	0	88.68	80	14	171	14	258	27.5	6.05	3784	0	6.99446e+07	6.50377e+07	7.07289e+07	6.14435e+07	5.02994e+07	5.90796e+07	7.08465e+07	5.72488e+07	6.87089e+07	6.38981e+07	6.40686e+07	6.30698e+07
Q7LBC6	Lysine-specific demethylase 3B	KDM3B	0	88.679	14	16	69	16	1761	191.5	7.18	1350	0	8.72655e+06	8.45676e+06	7.99817e+06	1.1143e+07	1.16192e+07	1.03858e+07	1.38083e+07	9.11303e+06	9.7432e+06	9.11122e+06	8.56076e+06	1.15299e+07
Q9BTT0	Acidic leucine-rich nuclear phosphoprotein 32 family member E	ANP32E	0	88.627	48	10	108	10	268	30.7	3.85	3708	0	3.45091e+07	3.23334e+07	2.62507e+07	3.17459e+07	4.46615e+07	3.69959e+07	3.95292e+07	3.81384e+07	4.52785e+07	3.79478e+07	4.16816e+07	4.23221e+07
Q04323	UBX domain-containing protein 1	UBXN1	0	88.603	60	11	119	11	297	33.3	5.25	2882	0	3.89455e+07	3.79504e+07	3.74244e+07	4.08856e+07	3.93944e+07	4.52772e+07	3.72131e+07	3.96804e+07	3.92207e+07	4.1784e+07	4.01703e+07	3.57222e+07
P35250	Replication factor C subunit 2	RFC2	0	88.579	55	16	135	16	354	39.1	6.44	3089	0	3.51788e+07	3.23558e+07	2.631e+07	3.76651e+07	4.46089e+07	3.57763e+07	4.43778e+07	4.56245e+07	4.09403e+07	3.65074e+07	3.40375e+07	4.24276e+07
Q14847	LIM and SH3 domain protein 1	LASP1	0	88.546	59	15	160	15	261	29.7	7.05	2951	0	1.05931e+08	1.69676e+08	1.57138e+08	1.89933e+08	1.20951e+08	1.18709e+08	1.62998e+08	1.54965e+08	1.51481e+08	1.26248e+08	1.58724e+08	1.55339e+08
Q96T51	RUN and FYVE domain-containing protein 1	RUFY1	0	88.527	29	17	117	17	708	79.8	5.74	2150	0	2.59273e+07	2.44232e+07	2.26913e+07	2.31179e+07	2.11162e+07	2.27872e+07	2.63595e+07	2.01507e+07	2.40902e+07	1.79334e+07	2.33987e+07	2.75297e+07
P30740	Leukocyte elastase inhibitor	SERPINB1	0	88.455	50	16	131	15	379	42.7	6.28	3210	0	392075	6.26216e+06	3.43961e+07	6.15756e+07	8.11635e+07	5.52633e+07	1.17113e+07	3.35724e+07	3.79336e+07	2.44954e+06	41754399	1.43539e+07
Q9P2D3	HEAT repeat-containing protein 5B	HEATR5B	0	88.453	10	13	75	13	2071	224.2	7.17	2322	0	6.21488e+06	9.1105e+06	1.18817e+07	7.2237e+06	8.15318e+06	1.04952e+07	1.05331e+07	6.79883e+06	9.50658e+06	8.78572e+06	8.03444e+06	1.05579e+07
Q10713	Mitochondrial-processing peptidase subunit alpha	PMPCA	0	88.409	38	15	148	15	525	58.2	6.92	2288	0	4.6225e+07	4.87507e+07	4.78814e+07	4.6023e+07	4.95555e+07	4.81475e+07	4.44321e+07	5.86e+07	5.04629e+07	5.95662e+07	4.9659e+07	4.30997e+07
P38117	Electron transfer flavoprotein subunit beta	ETFB	0	88.388	58	14	183	14	255	27.8	8.1	4211	0	1.26618e+08	1.16013e+08	1.33504e+08	1.13748e+08	6.78568e+07	6.72732e+07	1.10438e+08	1.36028e+08	1.05037e+08	1.31357e+08	1.04073e+08	1.01397e+08
Q9BWF3	RNA-binding protein 4	RBM4	0	88.284	57	17	155	4	364	40.3	7.08	2827	13	5.9557e+07	5.06559e+07	5.5932e+07	5.90921e+07	5.17675e+07	5.72148e+07	4.47982e+07	5.33414e+07	5.5315e+07	6.685e+07	5.4958e+07	4.76002e+07
Q9UBU9	Nuclear RNA export factor 1	NXF1	0	88.251	34	16	103	16	619	70.1	8.51	2194	0	1.71557e+07	1.56855e+07	1.4831e+07	1.48532e+07	1.80668e+07	1.53703e+07	1.59508e+07	1.66102e+07	1.672e+07	1.82316e+07	1.23079e+07	1.57328e+07
P31153	S-adenosylmethionine synthase isoform type-2	MAT2A	0	87.955	43	14	167	14	395	43.6	6.48	4255	0	9.15068e+07	7.67133e+07	7.84886e+07	8.86907e+07	1.21283e+08	9.73989e+07	1.09773e+08	8.1593e+07	9.19402e+07	8.38746e+07	8.19396e+07	1.04561e+08
O43395	U4/U6 small nuclear ribonucleoprotein Prp3	PRPF3	0	87.873	31	14	146	14	683	77.5	9.5	2494	0	2.84962e+07	2.55022e+07	2.34729e+07	2.52524e+07	3.38039e+07	2.5752e+07	2.68591e+07	2.32217e+07	2.31488e+07	2.24724e+07	2.51669e+07	2.90842e+07
P62701	40S ribosomal protein S4, X isoform	RPS4X	0	87.843	65	20	233	13	263	29.6	10.15	3675	6	7.88409e+08	7.11062e+08	8.25636e+08	8.33353e+08	7.45283e+08	7.72527e+08	8.37562e+08	7.99925e+08	6.62511e+08	8.35159e+08	6.61046e+08	8.35961e+08
O43290	U4/U6.U5 tri-snRNP-associated protein 1	SART1	0	87.828	26	16	164	16	800	90.2	6.13	3945	0	3.55427e+07	3.14923e+07	3.1501e+07	3.62501e+07	3.53503e+07	3.31609e+07	3.85753e+07	3.00129e+07	3.59847e+07	3.34443e+07	3.09658e+07	3.17213e+07
O75179	Ankyrin repeat domain-containing protein 17	ANKRD17	0	87.822	11	19	96	8	2603	274.1	6.52	862	11	3.98151e+07	3.67609e+07	3.35984e+07	3.55036e+07	4.46079e+07	3.73474e+07	3.87393e+07	3.91333e+07	3.88479e+07	4.49048e+07	3.63251e+07	3.60045e+07
P35613	Basigin	BSG	0	87.819	26	7	80	7	385	42.2	5.66	2572	0	3.25651e+07	4.31081e+07	3.70899e+07	3.47174e+07	3.84936e+07	3.90732e+07	4.61134e+07	4.00225e+07	3.51128e+07	3.59995e+07	3.94437e+07	3.00409e+07
O95747	Serine/threonine-protein kinase OSR1	OXSR1	0	87.692	36	15	114	15	527	58	6.43	3393	0	3.96251e+07	4.02088e+07	4.31289e+07	3.82828e+07	4.5061e+07	4.71265e+07	4.54588e+07	4.30502e+07	4.05292e+07	3.91172e+07	4.37744e+07	4.00343e+07
Q00534	Cyclin-dependent kinase 6	CDK6	0	87.63	53	15	106	15	326	36.9	6.46	1684	0	1.5387e+07	1.19832e+07	2.04541e+07	3.62841e+07	4.78276e+07	2.99845e+07	4.08317e+07	2.84048e+07	2.43362e+07	1.74407e+07	2.45608e+07	2.41037e+07
Q6IN85	Serine/threonine-protein phosphatase 4 regulatory subunit 3A	PPP4R3A	0	87.591	27	15	128	11	833	95.3	4.94	2698	3	1.82046e+07	1.6617e+07	1.40568e+07	1.73681e+07	1.90085e+07	1.60093e+07	1.84595e+07	1.7039e+07	1.79657e+07	1.68601e+07	1.41756e+07	1.87223e+07
Q9H9B4	Sideroflexin-1	SFXN1	0	87.502	50	13	144	13	322	35.6	9.07	3827	0	5.95092e+07	8.25498e+07	6.47304e+07	6.64545e+07	7.48004e+07	8.31267e+07	7.89921e+07	8.65423e+07	7.46581e+07	8.80722e+07	76362049	6.91753e+07
Q9P2I0	Cleavage and polyadenylation specificity factor subunit 2	CPSF2	0	87.492	32	17	89	17	782	88.4	5.11	1301	0	1.93752e+07	1.68753e+07	1.48257e+07	1.80601e+07	2.15219e+07	1.78733e+07	1.75244e+07	1.98552e+07	1.94689e+07	1.87636e+07	1.64921e+07	1.79039e+07
P10768	S-formylglutathione hydrolase	ESD	0	87.37	62	12	109	12	282	31.4	7.02	2070	0	6.45198e+07	6.48928e+07	5.65105e+07	7.59734e+07	6.54234e+07	6.2371e+07	7.60037e+07	6.69895e+07	6.50335e+07	5.69931e+07	5.18165e+07	6.96989e+07
Q9H7Z7	Prostaglandin E synthase 2	PTGES2	0	87.332	55	14	123	14	377	41.9	9.16	2925	0	3.97181e+07	3.01461e+07	3.82885e+07	2.60969e+07	2.80782e+07	3.01504e+07	2.74064e+07	3.2497e+07	2.71945e+07	2.73521e+07	3.10419e+07	2.90262e+07
P08708	40S ribosomal protein S17	RPS17	0	87.331	62	12	140	12	135	15.5	9.85	3721	0	1.76535e+08	1.54848e+08	1.57271e+08	1.71547e+08	1.83673e+08	1.5506e+08	1.74354e+08	1.66956e+08	1.56986e+08	1.75909e+08	1.59483e+08	1.77424e+08
Q9C0C9	(E3-independent) E2 ubiquitin-conjugating enzyme	UBE2O	0	87.123	18	15	89	15	1292	141.2	5.12	1654	0	1.42531e+07	1.14849e+07	1.11415e+07	1.19536e+07	1.30558e+07	8.56395e+06	1.36443e+07	1.07293e+07	1.15311e+07	1.2119e+07	9.23627e+06	1.02477e+07
Q8NCA5	Protein FAM98A	FAM98A	0	87.112	38	11	108	9	518	55.2	8.95	3176	0	1.15531e+07	1.99561e+07	1.73754e+07	1.26016e+07	1.80603e+07	1.60768e+07	1.775e+07	2.34332e+07	1.89546e+07	1.68032e+07	1.5464e+07	2.02311e+07
Q9P0L0	Vesicle-associated membrane protein-associated protein A	VAPA	0	87.04	58	11	105	10	249	27.9	8.62	2450	1	5.18489e+07	5.93351e+07	5.64517e+07	5.38382e+07	5.64491e+07	5.53615e+07	6.1299e+07	6.08317e+07	6.07977e+07	5.6833e+07	5.30182e+07	5.43666e+07
Q9HAU5	Regulator of nonsense transcripts 2	UPF2	0	86.958	15	15	94	15	1272	147.7	5.69	2376	0	1.52795e+07	1.25295e+07	1.23582e+07	1.63309e+07	1.59678e+07	1.4293e+07	1.40795e+07	1.32057e+07	1.66346e+07	1.52822e+07	1.35119e+07	1.62918e+07
Q9HCN8	Stromal cell-derived factor 2-like protein 1	SDF2L1	0	86.925	63	7	83	7	221	23.6	7.03	2571	0	1.81591e+07	2.14981e+07	3.42234e+07	3.44606e+07	2.62907e+07	2.49511e+07	3.30913e+07	2.64329e+07	3.68186e+07	3.20704e+07	3.01043e+07	3.40482e+07
P06493	Cyclin-dependent kinase 1	CDK1	0	86.893	63	15	139	14	297	34.1	8.4	2824	1	4.99908e+07	4.70824e+07	3.83464e+07	4.42072e+07	7.17933e+07	5.11508e+07	5.79858e+07	6.01402e+07	5.90475e+07	4.61558e+07	3.86186e+07	4.51934e+07
Q8IY67	Ribonucleoprotein PTB-binding 1	RAVER1	0	86.8	34	12	101	12	606	63.8	8.48	2161	0	3.28893e+07	2.9583e+07	2.90238e+07	3.62203e+07	3.82306e+07	2.75728e+07	3.17733e+07	2.97015e+07	3.42093e+07	3.22486e+07	3.07943e+07	3.29788e+07
Q7L0Y3	tRNA methyltransferase 10 homolog C	TRMT10C	0	86.743	55	19	164	19	403	47.3	9.36	2904	0	4.49628e+07	4.19691e+07	3.81196e+07	3.06367e+07	4.23088e+07	4.077e+07	3.29945e+07	4.67834e+07	3.95697e+07	5.02687e+07	4.25664e+07	3.90987e+07
O00754	Lysosomal alpha-mannosidase	MAN2B1	0	86.737	18	15	129	15	1011	113.7	7.28	2471	0	2.88659e+07	2.6601e+07	3.22431e+07	4.66453e+07	1.76422e+07	3.31725e+07	3.3184e+07	2.12489e+07	3.7745e+07	3.02108e+07	4.34968e+07	2.87059e+07
Q13568	Interferon regulatory factor 5	IRF5	0	86.713	39	13	117	13	498	56	5.77	3268	0	2.91305e+07	2.11494e+07	2.18331e+07	2.1714e+07	1.96196e+07	3.09197e+07	1.87094e+07	2.35179e+07	2.05735e+07	1.77747e+07	2.28309e+07	2.09262e+07
P13747	HLA class I histocompatibility antigen, alpha chain E	HLA-E	0	86.601	50	15	132	12	358	40	5.83	2806	0	8.325e+06	7.93322e+06	8.23605e+06	9.86821e+06	1.31405e+07	1.17352e+07	9.07685e+06	1.08799e+07	1.25127e+07	6.80986e+06	1.20707e+07	1.10134e+07
Q9H078	Caseinolytic peptidase B protein homolog	CLPB	0	86.491	28	14	123	14	707	78.7	9.01	2694	0	2.52099e+07	2.70023e+07	2.49956e+07	2.15848e+07	2.98317e+07	2.54592e+07	2.72145e+07	2.82478e+07	2.63935e+07	2.7285e+07	1.90886e+07	2.26381e+07
P61586	Transforming protein RhoA	RHOA	0	86.425	66	10	112	2	193	21.8	6.1	3362	8	1.8838e+08	1.77245e+08	1.87654e+08	1.75335e+08	1.81711e+08	1.56768e+08	1.74288e+08	1.50287e+08	1.63188e+08	1.47625e+08	1.67491e+08	1.68686e+08
Q8WYA6	Beta-catenin-like protein 1	CTNNBL1	0	86.408	33	17	134	17	563	65.1	5.05	1851	0	2.25605e+07	2.23803e+07	1.65375e+07	2.19302e+07	2.29569e+07	2.2896e+07	1.92184e+07	2.38832e+07	2.30383e+07	2.28948e+07	2.22208e+07	1.87552e+07
O60256	Phosphoribosyl pyrophosphate synthase-associated protein 2	PRPSAP2	0	86.357	40	11	112	10	369	40.9	7.44	2624	1	3.36265e+07	5.90546e+07	5.04631e+07	5.6344e+07	5.26515e+07	5.2266e+07	5.59646e+07	5.97533e+07	5.14074e+07	6.01888e+07	4.71169e+07	5.50096e+07
O43815	Striatin	STRN	0	86.307	28	14	87	13	780	86.1	5.27	1638	0	1.4167e+07	1.49019e+07	1.27902e+07	1.39858e+07	1.60583e+07	1.09604e+07	1.37609e+07	1.19262e+07	1.40407e+07	7.38026e+06	1.56406e+07	1.47119e+07
P61201	COP9 signalosome complex subunit 2	COPS2	0	86.264	43	15	139	15	443	51.6	5.53	2823	0	4.37071e+07	4.14916e+07	4.37398e+07	4.72862e+07	5.11422e+07	4.65283e+07	4.7054e+07	4.95224e+07	4.79999e+07	4.80583e+07	4.46944e+07	4.79789e+07
P15121	Aldo-keto reductase family 1 member B1	AKR1B1	0	86.208	59	12	138	12	316	35.8	6.98	1638	0	1.64881e+08	1.70304e+08	1.42891e+08	1.69375e+08	1.57752e+08	1.44368e+08	1.73416e+08	1.58558e+08	1.54408e+08	1.43359e+08	1.16275e+08	1.50103e+08
Q13303	Voltage-gated potassium channel subunit beta-2	KCNAB2	0	86.165	56	15	118	15	367	41	9	1549	0	2.23967e+07	2.13345e+07	2.5736e+07	2.59766e+07	3.30952e+07	2.98878e+07	2.87966e+07	2.36918e+07	2.74961e+07	2.20612e+07	2.80466e+07	2.91741e+07
Q86VS8	Protein Hook homolog 3	HOOK3	0	86.137	27	12	70	12	718	83.1	5.17	2446	0	8.31582e+06	7.88885e+06	1.02303e+07	6.83787e+06	9.5932e+06	9.92024e+06	6.50904e+06	7.33277e+06	1.08429e+07	6.7371e+06	1.00175e+07	6.18504e+06
Q9BTC0	Death-inducer obliterator 1	DIDO1	0	86.019	12	17	74	17	2240	243.7	7.88	1448	0	9.79265e+06	8.52094e+06	7.45476e+06	9.84537e+06	1.05132e+07	8.40596e+06	1.15337e+07	9.72218e+06	8.55311e+06	9.04682e+06	8.17708e+06	9.76737e+06
Q9H2G2	STE20-like serine/threonine-protein kinase	SLK	0	85.998	15	15	89	13	1235	142.6	5.15	1775	0	9.52919e+06	5.68986e+06	1.83582e+07	2.85728e+07	1.27608e+07	1.33372e+07	2.72083e+07	9.8631e+06	1.89468e+07	1.78514e+07	8.10384e+06	1.56557e+07
Q9H1A4	Anaphase-promoting complex subunit 1	ANAPC1	0	85.957	11	16	81	16	1944	216.4	6.3	1513	0	1.04042e+07	1.11504e+07	8.29045e+06	7.82295e+06	1.10393e+07	8.2129e+06	1.00233e+07	1.1932e+07	9.96137e+06	1.34028e+07	9.0628e+06	8.10778e+06
P47756	F-actin-capping protein subunit beta	CAPZB	0	85.919	48	14	203	14	277	31.3	5.59	4548	0	2.64341e+08	2.61378e+08	2.74051e+08	2.50234e+08	2.4168e+08	2.52772e+08	2.56145e+08	2.39561e+08	2.54265e+08	2.37534e+08	2.56965e+08	2.52407e+08
Q8N3U4	Cohesin subunit SA-2	STAG2	0	85.871	20	18	123	14	1231	141.2	5.43	2603	3	2.59415e+07	1.44405e+07	1.81783e+07	2.24619e+07	2.29249e+07	3.02792e+07	1.67608e+07	2.49439e+07	2.16468e+07	2.2166e+07	25716999	2.1155e+07
Q9UNF0	Protein kinase C and casein kinase substrate in neurons protein 2	PACSIN2	0	85.868	36	14	117	14	486	55.7	5.2	2917	0	3.56348e+07	4.59656e+07	6.01272e+07	4.32085e+07	4.43731e+07	5.17284e+07	5.04261e+07	5.32082e+07	4.56672e+07	6.53967e+07	4.45555e+07	3.28952e+07
P35249	Replication factor C subunit 4	RFC4	0	85.787	48	15	131	15	363	39.7	8.02	2240	0	9.32205e+07	7.93203e+07	8.79152e+07	9.82531e+07	1.0521e+08	9.24224e+07	9.87806e+07	9.21502e+07	9.74941e+07	9.79449e+07	8.43751e+07	9.39204e+07
Q9NPQ8	Synembryn-A	RIC8A	0	85.744	37	15	143	15	531	59.7	5.33	3338	0	2.38072e+07	2.57481e+07	2.76254e+07	2.96468e+07	2.62854e+07	2.42987e+07	2.951e+07	2.9795e+07	3.1291e+07	2.57038e+07	2.6785e+07	2.9925e+07
Q13769	THO complex subunit 5 homolog	THOC5	0	85.687	28	12	82	12	683	78.5	6.87	1907	0	9.04047e+06	1.42143e+07	1.22115e+07	1.39226e+07	1.55373e+07	1.4972e+07	1.46954e+07	1.79381e+07	1.65513e+07	1.36691e+07	1.03141e+07	1.60196e+07
Q9UIG0	Tyrosine-protein kinase BAZ1B	BAZ1B	0	85.682	16	16	92	16	1483	170.8	8.48	1899	0	1.53221e+07	1.26607e+07	1.3642e+07	1.70066e+07	1.73364e+07	1.34055e+07	1.52738e+07	1.73952e+07	1.61664e+07	1.71109e+07	1.61551e+07	1.28446e+07
O43719	HIV Tat-specific factor 1	HTATSF1	0	85.604	24	14	110	14	755	85.8	4.4	2806	0	1.7558e+07	1.62702e+07	1.13528e+07	1.48456e+07	1.82105e+07	1.72566e+07	1.64753e+07	1.69258e+07	1.73336e+07	1.72693e+07	1.29587e+07	1.5504e+07
Q7Z5R6	Amyloid beta A4 precursor protein-binding family B member 1-interacting protein	APBB1IP	0	85.448	30	16	145	16	666	73.1	5.59	3073	0	4.43752e+07	2.41078e+07	3.27982e+07	3.35567e+07	3.75022e+07	2.52817e+07	2.94296e+07	3.90877e+07	3.71596e+07	2.488e+07	4.06517e+07	4.7435e+07
O95218	Zinc finger Ran-binding domain-containing protein 2	ZRANB2	0	85.425	36	13	135	13	330	37.4	10.01	4265	0	2.64171e+07	2.57195e+07	2.84214e+07	2.73219e+07	2.66716e+07	2.38332e+07	3.04629e+07	2.64641e+07	2.76989e+07	2.9093e+07	2.30247e+07	2.50516e+07
Q14155	Rho guanine nucleotide exchange factor 7	ARHGEF7	0	85.381	29	18	161	16	803	90	7.09	2277	2	2.51502e+07	2.5144e+07	2.51779e+07	2.51024e+07	5.85051e+07	2.59937e+07	2.20645e+07	6.26653e+07	2.60817e+07	2.5076e+07	2.70416e+07	2.05727e+07
P0DP23	Calmodulin-1	CALM1	0	85.358	52	11	193	11	149	16.8	4.22	3853	0	3.12392e+08	3.35457e+08	3.31515e+08	3.77573e+08	3.24323e+08	3.1993e+08	3.69606e+08	3.3466e+08	3.23566e+08	2.57129e+08	3.14113e+08	3.2815e+08
O76031	ATP-dependent Clp protease ATP-binding subunit clpX-like, mitochondrial	CLPX	0	85.351	35	17	151	17	633	69.2	7.58	2282	0	1.94632e+07	2.42767e+07	2.11287e+07	1.9981e+07	2.3473e+07	2.36846e+07	2.65503e+07	2.79528e+07	1.96086e+07	2.46486e+07	1.7719e+07	2.19215e+07
P04233	HLA class II histocompatibility antigen gamma chain	CD74	0	85.24	34	9	168	9	296	33.5	8.44	3123	0	3.86046e+08	4.09635e+08	5.17464e+08	4.8326e+08	2.84464e+08	3.0312e+08	3.6065e+08	2.84269e+08	3.18469e+08	3.03008e+08	4.30892e+08	4.91616e+08
Q9BPW8	Protein NipSnap homolog 1	NIPSNAP1	0	85.104	55	11	119	10	284	33.3	9.31	3293	0	4.81828e+07	4.57715e+07	4.9884e+07	4.27874e+07	3.03422e+07	3.58803e+07	2.359e+07	4.45458e+07	3.91938e+07	4.31789e+07	3.60324e+07	3.91327e+07
P55010	Eukaryotic translation initiation factor 5	EIF5	0	85.044	30	11	137	11	431	49.2	5.58	3404	0	3.91287e+07	4.52875e+07	4.35821e+07	3.1691e+07	4.8435e+07	3.84741e+07	3.83208e+07	4.27617e+07	4.66126e+07	4.48783e+07	3.54084e+07	3.92959e+07
Q9Y224	RNA transcription, translation and transport factor protein	RTRAF	0	85.034	66	14	152	14	244	28.1	6.65	2999	0	7.8248e+07	8.58152e+07	7.70269e+07	7.08966e+07	8.45983e+07	9.0586e+07	8.07171e+07	9.66243e+07	8.41484e+07	8.97369e+07	79367100	8.34924e+07
Q02750	Dual specificity mitogen-activated protein kinase kinase 1	MAP2K1	0	85.024	44	14	119	9	393	43.4	6.62	2125	0	1.1551e+07	2.08167e+07	2.11634e+07	1.95739e+07	1.91275e+07	1.64127e+07	2.10155e+07	1.71885e+07	2.04124e+07	2.0679e+07	1.93991e+07	2.15474e+07
P11172	Uridine 5'-monophosphate synthase	UMPS	0	84.924	42	16	156	16	480	52.2	7.24	2741	0	6.03194e+07	6.27e+07	5.33593e+07	4.8784e+07	5.75996e+07	5.75482e+07	5.70062e+07	7.4624e+07	5.24134e+07	7.52006e+07	5.03657e+07	5.73592e+07
P49721	Proteasome subunit beta type-2	PSMB2	0	84.855	77	14	141	14	201	22.8	7.02	2229	0	1.5216e+08	1.55878e+08	1.49569e+08	1.65933e+08	1.59194e+08	1.83238e+08	1.70597e+08	1.65206e+08	1.68311e+08	1.41832e+08	160379061	1.71793e+08
Q9UKT9	Zinc finger protein Aiolos	IKZF3	0	84.844	38	13	102	12	509	58	6.55	2531	1	3.10108e+07	2.69459e+07	2.19801e+07	2.82199e+07	3.32937e+07	2.94012e+07	3.20307e+07	2.28522e+07	3.16302e+07	3.22512e+07	2.40809e+07	3.13002e+07
Q8WU90	Zinc finger CCCH domain-containing protein 15	ZC3H15	0	84.743	46	16	131	16	426	48.6	5.31	3385	0	3.63307e+07	2.86575e+07	3.12634e+07	3.31979e+07	3.6833e+07	3.57202e+07	4.98046e+07	3.54031e+07	3.15992e+07	5.14822e+07	4.18541e+07	4.51401e+07
Q13085	Acetyl-CoA carboxylase 1	ACACA	0	84.657	11	18	87	18	2346	265.4	6.37	1679	0	7.95581e+06	1.33603e+07	9.11179e+06	8.93994e+06	1.45759e+07	1.2816e+07	1.47902e+07	1.39952e+07	1.02582e+07	1.39174e+07	8.58466e+06	9.00464e+06
O43847	Nardilysin	NRDC	0	84.573	18	20	171	20	1151	131.6	4.98	3775	0	2.70899e+07	2.16759e+07	2.55919e+07	2.95577e+07	3.15219e+07	2.97897e+07	2.82529e+07	2.69638e+07	3.02085e+07	1.98198e+07	2.93846e+07	2.75339e+07
Q9H6R4	Nucleolar protein 6	NOL6	0	84.487	20	12	89	12	1146	127.5	7.64	1939	0	1.05878e+07	6.14407e+06	5.93532e+06	8.46677e+06	5.90409e+06	6.28417e+06	5.72471e+06	8.38393e+06	7.33599e+06	1.26053e+07	1.21139e+07	6.93221e+06
P24534	Elongation factor 1-beta	EEF1B2	0	84.45	76	9	101	9	225	24.7	4.67	2585	0	2.92638e+08	2.58201e+08	2.47651e+08	2.4833e+08	2.89243e+08	2.68701e+08	2.28472e+08	3.20754e+08	2.94099e+08	3.16767e+08	2.44756e+08	2.84125e+08
Q08379	Golgin subfamily A member 2	GOLGA2	0	84.426	20	13	85	13	1002	113	5.02	2492	0	5.59879e+06	1.06544e+07	1.09427e+07	7.96281e+06	1.40765e+07	9.04515e+06	9.37655e+06	1.24601e+07	1.25416e+07	1.65733e+07	7.48745e+06	7.9873e+06
Q8IY81	pre-rRNA 2'-O-ribose RNA methyltransferase FTSJ3	FTSJ3	0	84.293	26	12	84	12	847	96.5	8.4	2640	0	1.46488e+07	8.45749e+06	9.66456e+06	2.23011e+07	4.10626e+07	1.91267e+07	9.86148e+06	1.19253e+07	1.00286e+07	1.37073e+07	1.73966e+07	1.33656e+07
Q9UKM9	RNA-binding protein Raly	RALY	0	84.275	65	13	113	13	306	32.4	9.17	2363	0	5.70984e+07	5.39124e+07	4.70917e+07	7.76094e+07	5.60426e+07	5.03476e+07	5.72714e+07	4.02994e+07	5.88857e+07	4.85024e+07	5.40691e+07	5.49672e+07
Q9UII4	E3 ISG15--protein ligase HERC5	HERC5	0	84.238	24	16	42	16	1024	116.8	7.65	776	0	2.40109e+06	1.5083e+06	623762	5.83432e+06	8.92829e+06	9.01236e+06	4.93023e+06	3.24082e+06	7.25213e+06	95474.5	1.64404e+07	5.21512e+06
P52735	Guanine nucleotide exchange factor VAV2	VAV2	0	84.218	22	13	93	13	878	101.2	7.08	2816	0	1.25704e+07	1.24162e+07	1.21408e+07	8.8849e+06	8.80636e+06	8.31773e+06	8.93497e+06	7.78819e+06	1.01834e+07	9.56554e+06	1.31314e+07	5.80362e+06
Q9NYL9	Tropomodulin-3	TMOD3	0	84.144	54	15	152	13	352	39.6	5.19	2739	2	3.90432e+07	3.93589e+07	4.2142e+07	5.41632e+07	4.24819e+07	4.34467e+07	4.9866e+07	3.66879e+07	4.3142e+07	3.2818e+07	4.54859e+07	4.72317e+07
Q14165	Malectin	MLEC	0	84.131	46	11	119	11	292	32.2	5.41	3811	0	3.8554e+07	2.75133e+07	2.86272e+07	3.84724e+07	3.60146e+07	4.21294e+07	3.90701e+07	2.93074e+07	3.35274e+07	2.75508e+07	44580832	2.98511e+07
P21399	Cytoplasmic aconitate hydratase	ACO1	0	84.079	28	18	98	18	889	98.3	6.68	1308	0	1.06376e+07	1.26568e+07	6.00707e+06	1.58988e+07	1.93928e+07	1.58304e+07	2.7024e+07	2.05078e+07	9.68194e+06	1.97813e+07	1.11992e+07	1.28538e+07
Q5T8P6	RNA-binding protein 26	RBM26	0	84.035	19	20	125	19	1007	113.5	9.16	2275	1	2.73502e+07	2.71042e+07	2.59273e+07	2.98438e+07	3.26026e+07	2.80819e+07	3.0113e+07	2.80272e+07	3.11423e+07	3.22576e+07	2.83161e+07	2.90522e+07
Q86UV5	Ubiquitin carboxyl-terminal hydrolase 48	USP48	0	83.996	20	14	77	14	1035	119	6.05	2054	0	7.99226e+06	8.50103e+06	5.88003e+06	6.9944e+06	8.79597e+06	6.63707e+06	9.24702e+06	9.0964e+06	8.84244e+06	1.07784e+07	8.33586e+06	7.79253e+06
O00541	Pescadillo homolog	PES1	0	83.986	32	16	131	16	588	68	7.33	2711	0	3.20557e+07	2.8019e+07	2.51686e+07	2.60953e+07	3.84331e+07	2.71738e+07	3.45315e+07	3.20188e+07	2.27947e+07	3.53817e+07	2.83861e+07	2.89829e+07
P40937	Replication factor C subunit 5	RFC5	0	83.978	54	15	132	15	340	38.5	7.2	2865	0	2.865e+07	2.42191e+07	2.00933e+07	2.78746e+07	3.81022e+07	2.95696e+07	4.13894e+07	3.43747e+07	3.3714e+07	2.97936e+07	2.28237e+07	3.48868e+07
Q14739	Delta(14)-sterol reductase LBR	LBR	0	83.968	21	14	130	14	615	70.7	9.36	2497	0	7.76664e+07	6.86702e+07	7.79733e+07	1.1365e+08	1.06718e+08	7.80019e+07	1.19999e+08	7.72706e+07	9.07594e+07	8.02727e+07	8.35473e+07	1.03197e+08
Q96II8	DISP complex protein LRCH3	LRCH3	0	83.942	26	13	81	12	777	86	6.71	1175	1	8.53631e+06	8.88092e+06	9.9573e+06	7.90055e+06	9.15723e+06	9.00109e+06	1.03531e+07	8.46662e+06	1.10216e+07	9.50694e+06	1.03797e+07	1.06652e+07
P01911	HLA class II histocompatibility antigen, DRB1 beta chain	HLA-DRB1	0	83.856	52	9	135	3	266	29.9	7.74	2961	2	3.76951e+08	8.73242e+08	2.7505e+08	4.67588e+08	8.29655e+07	2.29549e+08	5.28533e+08	3.86054e+08	2.54492e+08	3.55659e+08	2.98074e+08	1.10271e+08
P12004	Proliferating cell nuclear antigen	PCNA	0	83.791	65	12	201	12	261	28.8	4.69	3376	0	3.05926e+08	2.33339e+08	2.13067e+08	2.58013e+08	3.3618e+08	2.59404e+08	3.12682e+08	2.90446e+08	2.84099e+08	2.50274e+08	2.49928e+08	2.61761e+08
Q9UHD2	Serine/threonine-protein kinase TBK1	TBK1	0	83.738	28	15	85	15	729	83.6	6.79	2078	0	1.62344e+07	1.4374e+07	1.54399e+07	1.43724e+07	1.78788e+07	1.55057e+07	1.64471e+07	1.5932e+07	1.37017e+07	1.4418e+07	1.91688e+07	1.37054e+07
Q9NRY5	Protein FAM114A2	FAM114A2	0	83.564	39	15	128	15	505	55.4	4.88	2284	0	2.92809e+07	3.2069e+07	2.98664e+07	2.83472e+07	3.19665e+07	2.79318e+07	3.41383e+07	3.25357e+07	3.18762e+07	2.74503e+07	2.60156e+07	2.55672e+07
Q07021	Complement component 1 Q subcomponent-binding protein, mitochondrial	C1QBP	0	83.525	57	8	115	8	282	31.3	4.84	3898	0	1.6735e+08	1.53963e+08	1.60519e+08	1.57936e+08	1.57514e+08	1.46997e+08	1.59066e+08	1.69681e+08	1.55298e+08	1.80866e+08	1.67538e+08	1.7392e+08
P47755	F-actin-capping protein subunit alpha-2	CAPZA2	0	83.501	46	9	116	7	286	32.9	5.85	3240	0	3.83074e+07	3.40174e+07	3.727e+07	3.46533e+07	3.42597e+07	4.07312e+07	3.23264e+07	2.97419e+07	3.41559e+07	2.86922e+07	3.46066e+07	3.5321e+07
Q9H0U4	Ras-related protein Rab-1B	RAB1B	0	83.427	62	11	143	6	201	22.2	5.73	2868	5	1.30459e+08	1.38097e+08	1.35158e+08	1.56614e+08	1.44583e+08	1.33043e+08	1.42865e+08	1.33436e+08	1.43111e+08	1.17841e+08	1.37478e+08	1.33767e+08
Q99829	Copine-1	CPNE1	0	83.288	45	15	147	15	537	59	5.83	2566	0	5.6378e+07	5.01984e+07	4.73758e+07	2.58641e+07	2.08349e+07	4.75861e+07	5.07998e+07	1.91022e+07	4.71235e+07	4.49386e+07	4.18046e+07	5.0909e+07
Q13162	Peroxiredoxin-4	PRDX4	0	83.277	62	12	140	9	271	30.5	6.29	3552	0	3.65418e+07	3.12413e+07	4.3276e+07	5.67094e+07	4.9584e+07	4.07657e+07	5.74499e+07	3.81381e+07	5.54515e+07	2.88852e+07	4.77022e+07	5.45477e+07
P08559	Pyruvate dehydrogenase E1 component subunit alpha, somatic form, mitochondrial	PDHA1	0	83.269	53	17	139	17	390	43.3	8.06	3233	0	5.93318e+07	8.98248e+07	8.16899e+07	5.50906e+07	7.25465e+07	7.16898e+07	8.04903e+07	9.20514e+07	7.62274e+07	8.73924e+07	5.39166e+07	4.91641e+07
O95786	Antiviral innate immune response receptor RIG-I	DDX58	0	82.918	23	19	102	19	925	106.5	6.4	1489	0	1.3738e+07	1.37436e+07	1.07319e+07	2.10916e+07	1.85879e+07	2.16037e+07	1.4499e+07	1.68332e+07	1.98647e+07	4.34765e+06	2.56315e+07	1.59547e+07
P19784	Casein kinase II subunit alpha'	CSNK2A2	0	82.727	46	12	116	12	350	41.2	8.56	2949	0	2.41574e+07	2.72526e+07	3.00149e+07	3.96314e+07	4.72662e+07	4.41281e+07	3.39758e+07	3.44752e+07	3.93123e+07	3.15671e+07	3.88643e+07	3.75516e+07
Q9UGP8	Translocation protein SEC63 homolog	SEC63	0	82.653	25	15	100	15	760	87.9	5.31	2276	0	1.46245e+07	1.27002e+07	1.44568e+07	1.35308e+07	1.99689e+07	1.60174e+07	1.87831e+07	1.66111e+07	1.508e+07	1.73007e+07	1.58703e+07	1.32209e+07
P35221	Catenin alpha-1	CTNNA1	0	82.619	28	17	71	17	906	100	6.29	1239	0	8.8447e+06	9.99952e+06	1.39012e+07	1.00426e+07	1.1901e+07	1.24646e+07	1.25691e+07	1.2174e+07	1.21753e+07	1.00544e+07	8.82439e+06	1.11733e+07
Q8WXF1	Paraspeckle component 1	PSPC1	0	82.545	40	16	140	15	523	58.7	6.67	3053	0	6.41666e+07	6.11537e+07	6.39073e+07	7.31994e+07	8.26367e+07	7.06007e+07	7.20583e+07	6.61687e+07	7.3129e+07	6.49372e+07	6.81031e+07	7.10267e+07
Q8IVG5	Sterile alpha motif domain-containing protein 9-like	SAMD9L	0	82.536	13	16	77	14	1584	184.4	8.02	1656	0	5.3303e+06	2.92479e+06	4.52185e+06	6.28331e+06	3.47028e+06	6.3764e+06	4.66785e+06	4.89663e+06	5.68372e+06	1.22962e+06	1.52665e+07	5.53881e+06
Q9BQ39	ATP-dependent RNA helicase DDX50	DDX50	0	82.486	30	15	122	12	737	82.5	9.17	2795	0	1.36995e+07	1.08224e+07	1.02582e+07	8.40064e+06	1.27399e+07	1.04498e+07	7.89916e+06	1.0685e+07	9.85715e+06	1.25781e+07	7.2569e+06	9.30143e+06
P46782	40S ribosomal protein S5	RPS5	0	82.372	60	12	217	12	204	22.9	9.72	3655	0	2.80312e+08	2.67176e+08	2.5639e+08	2.46986e+08	2.84394e+08	2.42917e+08	2.6677e+08	2.68951e+08	2.55492e+08	2.79962e+08	2.41437e+08	2.45861e+08
O43660	Pleiotropic regulator 1	PLRG1	0	82.001	35	11	101	11	514	57.2	9.17	1727	0	2.49069e+07	2.32241e+07	1.78689e+07	2.00824e+07	2.82906e+07	2.24824e+07	1.92361e+07	2.26257e+07	2.12306e+07	2.06199e+07	1.99144e+07	2.33199e+07
Q92769	Histone deacetylase 2	HDAC2	0	81.954	34	12	141	7	488	55.3	5.91	3026	0	1.9573e+07	1.92322e+07	1.84241e+07	1.99605e+07	2.27169e+07	2.23169e+07	2.37943e+07	2.05306e+07	1.91282e+07	2.20395e+07	1.7577e+07	2.0622e+07
Q6L8Q7	2',5'-phosphodiesterase 12	PDE12	0	81.917	30	11	89	11	609	67.3	6.57	2672	0	1.26598e+07	1.17072e+07	1.02462e+07	1.0419e+07	1.10591e+07	1.30048e+07	8.74363e+06	1.37089e+07	1.30271e+07	1.43327e+07	1.29883e+07	1.25607e+07
Q6PI48	Aspartate--tRNA ligase, mitochondrial	DARS2	0	81.876	35	15	105	15	645	73.5	8.02	1886	0	2.91657e+07	1.02055e+07	1.62584e+07	1.41216e+07	2.43196e+07	2.26227e+07	2.09107e+07	1.18263e+07	1.54504e+07	1.20298e+07	1.07397e+07	1.86702e+07
Q96CW1	AP-2 complex subunit mu	AP2M1	0	81.725	46	17	141	17	435	49.6	9.54	2217	0	4.94516e+07	4.95798e+07	4.58254e+07	4.11563e+07	4.83142e+07	4.4926e+07	3.72189e+07	4.54097e+07	4.19426e+07	4.61918e+07	4.19263e+07	4.2948e+07
P13693	Translationally-controlled tumor protein	TPT1	0	81.684	78	8	131	8	172	19.6	4.93	3754	0	1.39262e+08	1.70823e+08	1.57079e+08	1.8034e+08	1.98518e+08	1.85455e+08	1.73185e+08	2.04806e+08	2.17895e+08	1.74916e+08	1.9513e+08	1.59652e+08
Q8TCJ2	Dolichyl-diphosphooligosaccharide--protein glycosyltransferase subunit STT3B	STT3B	0	81.641	17	13	137	13	826	93.6	8.91	2319	0	3.00796e+07	3.62582e+07	4.8104e+07	3.70002e+07	2.97931e+07	3.05647e+07	3.05189e+07	3.71517e+07	4.33971e+07	4.0882e+07	3.41734e+07	3.71253e+07
P26583	High mobility group protein B2	HMGB2	0	81.624	53	11	124	9	209	24	7.81	3056	0	2.94292e+08	2.33884e+08	2.06561e+08	2.83366e+08	3.65446e+08	2.52246e+08	2.89124e+08	2.23603e+08	3.03464e+08	2.34846e+08	2.26889e+08	2.74728e+08
Q16795	NADH dehydrogenase [ubiquinone] 1 alpha subcomplex subunit 9, mitochondrial	NDUFA9	0	81.605	45	13	129	13	377	42.5	9.8	3071	0	5.83727e+07	4.82641e+07	4.62624e+07	5.83018e+07	6.44356e+07	5.49287e+07	4.54739e+07	4.67546e+07	4.60763e+07	4.60999e+07	5.10106e+07	4.1312e+07
O00743	Serine/threonine-protein phosphatase 6 catalytic subunit	PPP6C	0	81.565	57	15	109	15	305	35.1	5.69	1667	0	2.63552e+07	2.35e+07	2.38165e+07	2.56468e+07	2.78659e+07	2.37076e+07	2.42815e+07	2.45277e+07	2.52313e+07	2.11801e+07	2.60669e+07	2.25807e+07
P48556	26S proteasome non-ATPase regulatory subunit 8	PSMD8	0	81.554	41	11	90	11	350	39.6	9.7	2176	0	8.77955e+07	7.0833e+07	6.98707e+07	7.10473e+07	9.34659e+07	7.98134e+07	6.48685e+07	8.91668e+07	8.1797e+07	9.44857e+07	1.11718e+08	1.03788e+08
Q9H993	Damage-control phosphatase ARMT1	ARMT1	0	81.527	43	13	135	13	441	51.1	5.76	2627	0	1.46305e+07	1.8534e+07	2.07424e+07	2.23727e+07	1.96624e+07	2.03098e+07	2.13858e+07	2.10697e+07	1.83336e+07	1.58153e+07	1.84639e+07	1.73191e+07
O43252	Bifunctional 3'-phosphoadenosine 5'-phosphosulfate synthase 1	PAPSS1	0	81.512	39	19	116	19	624	70.8	6.86	1425	0	1.76492e+07	1.05091e+07	1.17449e+07	3.05238e+07	2.9616e+07	2.35478e+07	2.28481e+07	1.96701e+07	2.20393e+07	1.25705e+07	1.80881e+07	1.5139e+07
Q5TDH0	Protein DDI1 homolog 2	DDI2	0	81.467	46	13	100	13	399	44.5	5.05	1524	0	1.30328e+07	1.40578e+07	1.56037e+07	2.33434e+07	1.68557e+07	1.61421e+07	2.01948e+07	1.68345e+07	1.45408e+07	1.60543e+07	1.77794e+07	1.518e+07
Q9BZK7	F-box-like/WD repeat-containing protein TBL1XR1	TBL1XR1	0	81.401	32	10	94	6	514	55.6	5.55	2608	4	1.92085e+07	1.93e+07	1.697e+07	2.07909e+07	1.7482e+07	1.71284e+07	2.09731e+07	1.79357e+07	1.6212e+07	1.82613e+07	1.4663e+07	1.5435e+07
O75874	Isocitrate dehydrogenase [NADP] cytoplasmic	IDH1	0	81.398	41	16	176	15	414	46.6	7.01	4326	0	8.74775e+07	7.6107e+07	1.07894e+08	1.15834e+08	7.72111e+07	9.74188e+07	1.15827e+08	9.12703e+07	1.06312e+08	6.74826e+07	1.07101e+08	1.02159e+08
P04818	Thymidylate synthase	TYMS	0	81.368	49	14	133	14	313	35.7	7.01	3108	0	2.49063e+07	2.45749e+07	1.46565e+07	2.69884e+07	4.80765e+07	3.41451e+07	3.57862e+07	3.49005e+07	3.23178e+07	3.47702e+07	2.26471e+07	3.38948e+07
Q9BXW7	Haloacid dehalogenase-like hydrolase domain-containing 5	HDHD5	0	81.254	39	10	74	10	423	46.3	8.13	2598	0	1.51821e+07	1.16613e+07	1.14113e+07	1.06884e+07	1.28955e+07	1.21213e+07	1.29974e+07	1.23604e+07	1.43232e+07	1.39195e+07	1.14355e+07	1.4087e+07
P53990	IST1 homolog	IST1	0	80.848	61	14	126	14	364	39.7	5.35	2014	0	4.15669e+07	4.47403e+07	4.33603e+07	4.19748e+07	3.70936e+07	3.55881e+07	3.99971e+07	4.17117e+07	3.78679e+07	4.06518e+07	3.97254e+07	3.81525e+07
Q13564	NEDD8-activating enzyme E1 regulatory subunit	NAE1	0	80.83	36	13	105	13	534	60.2	5.4	2476	0	2.57434e+07	3.04283e+07	2.41301e+07	2.58259e+07	2.59405e+07	2.6191e+07	2.69622e+07	2.87479e+07	2.23592e+07	3.21912e+07	2.593e+07	2.58036e+07
Q13155	Aminoacyl tRNA synthase complex-interacting multifunctional protein 2	AIMP2	0	80.817	53	11	110	11	320	35.3	8.22	3506	0	4.73825e+07	4.70783e+07	5.08995e+07	4.62817e+07	4.4479e+07	5.00726e+07	5.04798e+07	5.33202e+07	5.13842e+07	5.43851e+07	5.08529e+07	5.03564e+07
P05107	Integrin beta-2	ITGB2	0	80.787	28	20	119	19	769	84.7	6.95	1493	1	6.72602e+07	6.67364e+07	6.79592e+07	6.38796e+07	7.81634e+07	8.41287e+07	5.2376e+07	7.10028e+07	6.66716e+07	4.69444e+07	7.27223e+07	7.2837e+07
Q9Y2T2	AP-3 complex subunit mu-1	AP3M1	0	80.779	43	11	133	10	418	46.9	6.93	2334	1	2.03493e+07	2.24674e+07	2.43528e+07	2.3461e+07	2.34795e+07	2.32722e+07	2.6666e+07	2.55021e+07	2.61989e+07	2.38811e+07	25883034	2.25651e+07
Q5T6F2	Ubiquitin-associated protein 2	UBAP2	0	80.681	19	12	103	12	1119	117	7.34	3201	0	1.78721e+07	1.60929e+07	1.02812e+07	1.40844e+07	2.1771e+07	1.25337e+07	1.36768e+07	1.92581e+07	1.11685e+07	1.81463e+07	1.21122e+07	1.10834e+07
Q13363	C-terminal-binding protein 1	CTBP1	0	80.618	47	14	144	14	440	47.5	6.77	3066	0	4.7116e+07	3.48152e+07	4.47066e+07	3.70783e+07	3.86132e+07	2.83576e+07	3.36782e+07	3.78096e+07	3.85991e+07	2.94427e+07	4.45114e+07	4.36993e+07
O60885	Bromodomain-containing protein 4	BRD4	0	80.606	13	15	114	10	1362	152.1	9.19	1879	5	2.07928e+07	1.77537e+07	1.56121e+07	2.05803e+07	2.00748e+07	1.72974e+07	1.45163e+07	1.81996e+07	1.51025e+07	1.71953e+07	1.81808e+07	1.91212e+07
Q07812	Apoptosis regulator BAX	BAX	0	80.324	56	10	100	10	192	21.2	5.22	4031	0	6.87465e+07	6.08506e+07	5.92921e+07	9.00705e+07	7.61676e+07	7.05419e+07	6.3501e+07	6.36309e+07	6.61965e+07	6.53338e+07	9.55303e+07	7.19267e+07
P62753	40S ribosomal protein S6	RPS6	0	80.322	39	12	151	12	249	28.7	10.84	4712	0	3.84244e+08	3.50985e+08	3.63817e+08	3.682e+08	3.7922e+08	3.5781e+08	3.89173e+08	3.73264e+08	3.42277e+08	3.97798e+08	3.23283e+08	3.85199e+08
Q16719	Kynureninase	KYNU	0	80.315	38	13	136	13	465	52.3	7.03	1956	0	2.34651e+07	2.64278e+07	2.94512e+07	2.76818e+07	3.39865e+07	2.28321e+07	2.8847e+07	2.86304e+07	1.96583e+07	1.48909e+07	2.46368e+07	1.91396e+07
Q13418	Integrin-linked protein kinase	ILK	0	80.289	42	16	147	16	452	51.4	8.07	2707	0	3.10461e+07	2.90987e+07	2.81048e+07	3.90026e+07	4.34238e+07	3.51953e+07	3.56679e+07	3.36338e+07	2.81588e+07	2.62248e+07	3.03939e+07	3.37182e+07
P40925	Malate dehydrogenase, cytoplasmic	MDH1	0	80.255	43	12	193	12	334	36.4	7.36	4335	0	3.1781e+08	3.92227e+08	3.74449e+08	3.2113e+08	3.17473e+08	3.2847e+08	3.26385e+08	4.32217e+08	3.02308e+08	3.89953e+08	3.37821e+08	2.96353e+08
P42226	Signal transducer and activator of transcription 6	STAT6	0	80.228	23	18	149	18	847	94.1	6.23	2493	0	3.13775e+07	3.13553e+07	2.83382e+07	3.2919e+07	4.30178e+07	4.23203e+07	3.64074e+07	2.29369e+07	3.07632e+07	2.79122e+07	5.44388e+07	3.6264e+07
P20290	Transcription factor BTF3	BTF3	0	80.213	68	10	120	10	206	22.2	9.38	4206	0	8.7345e+07	8.37571e+07	7.63904e+07	7.47986e+07	9.6932e+07	8.10148e+07	8.77103e+07	9.28557e+07	8.30257e+07	9.10679e+07	7.44878e+07	8.70426e+07
Q9Y376	Calcium-binding protein 39	CAB39	0	80.201	41	14	134	12	341	39.8	6.89	2349	2	3.57589e+07	5.6708e+07	4.5936e+07	4.52907e+07	3.43826e+07	3.09711e+07	4.4735e+07	5.90263e+07	4.90759e+07	5.61723e+07	3.76374e+07	4.63096e+07
O00161	Synaptosomal-associated protein 23	SNAP23	0	80.186	54	10	110	10	211	23.3	5.01	3057	0	4.50922e+07	4.89934e+07	4.3651e+07	5.07189e+07	4.394e+07	4.66647e+07	3.99681e+07	4.68997e+07	4.55378e+07	4.41912e+07	44603257	3.87372e+07
Q14498	RNA-binding protein 39	RBM39	0	80.121	32	13	142	13	530	59.3	10.1	4442	0	7.06356e+07	6.16613e+07	6.10981e+07	6.86034e+07	7.99225e+07	6.06441e+07	7.44978e+07	6.78599e+07	7.14133e+07	6.7233e+07	6.02755e+07	6.871e+07
O95299	NADH dehydrogenase [ubiquinone] 1 alpha subcomplex subunit 10, mitochondrial	NDUFA10	0	80.105	39	14	135	14	355	40.7	8.48	2884	0	9.59904e+07	8.46695e+07	8.61036e+07	9.47312e+07	1.06365e+08	8.29941e+07	8.12102e+07	9.05328e+07	9.72945e+07	8.61803e+07	8.98743e+07	8.69615e+07
P07948	Tyrosine-protein kinase Lyn	LYN	0	80.105	36	15	66	12	512	58.5	7.11	1595	2	6.67583e+07	4.60719e+07	3.92488e+07	4.45202e+07	5.25833e+07	5.42965e+07	3.81249e+07	3.2121e+07	4.1832e+07	3.18883e+07	3.8137e+07	4.81398e+07
Q92696	Geranylgeranyl transferase type-2 subunit alpha	RABGGTA	0	80.078	40	19	147	19	567	65	5.67	2204	0	2.09796e+07	2.73719e+07	2.80637e+07	2.5332e+07	2.20769e+07	2.8313e+07	1.89754e+07	2.59448e+07	2.14736e+07	2.37275e+07	3.10211e+07	1.74043e+07
Q13011	Delta(3,5)-Delta(2,4)-dienoyl-CoA isomerase, mitochondrial	ECH1	0	80.044	46	11	126	11	328	35.8	8	4177	0	9.29673e+07	7.7873e+07	9.32345e+07	8.69346e+07	5.72018e+07	7.76693e+07	8.83293e+07	8.61283e+07	7.57523e+07	7.6286e+07	7.36699e+07	7.30433e+07
P06132	Uroporphyrinogen decarboxylase	UROD	0	80.02	50	12	105	12	367	40.8	6.14	2228	0	2.32848e+07	2.63787e+07	2.93987e+07	3.1027e+07	2.49166e+07	2.28803e+07	2.23864e+07	3.58312e+07	2.78705e+07	3.22633e+07	2.40721e+07	2.53803e+07
Q9NSE4	Isoleucine--tRNA ligase, mitochondrial	IARS2	0	80.017	20	17	145	17	1012	113.7	7.2	2036	0	2.55338e+07	1.61481e+07	1.77355e+07	1.66565e+07	2.34485e+07	2.43838e+07	1.70154e+07	1.76885e+07	1.64761e+07	2.26908e+07	2.21888e+07	2.44635e+07
P25787	Proteasome subunit alpha type-2	PSMA2	0	80.001	55	10	103	10	234	25.9	7.43	2871	0	1.36716e+08	1.29828e+08	1.24851e+08	1.4317e+08	1.42943e+08	1.63841e+08	1.42036e+08	1.41401e+08	1.48459e+08	1.28572e+08	1.48516e+08	1.49807e+08
A4D1P6	WD repeat-containing protein 91	WDR91	0	79.939	23	14	90	14	747	83.3	6.58	1692	0	1.73248e+07	1.32323e+07	1.16472e+07	1.13903e+07	1.14158e+07	1.77375e+07	2.13411e+07	1.39843e+07	1.22963e+07	1.24741e+07	2.17149e+07	1.86936e+07
Q9UBF2	Coatomer subunit gamma-2	COPG2	0	79.747	26	15	94	12	871	97.6	5.81	1776	0	1.93673e+07	9.51609e+06	1.5322e+07	1.75269e+07	1.40897e+07	1.44037e+07	1.44079e+07	1.58986e+07	1.04377e+07	9.05058e+06	9.19852e+06	8.9481e+06
Q16643	Drebrin	DBN1	0	79.736	26	13	66	13	649	71.4	4.45	1977	0	1.0953e+06	9.59769e+06	5.31297e+06	2.02245e+07	2.84019e+07	8.18172e+06	1.82296e+07	9.01934e+06	9.57938e+06	1.16486e+07	1.30375e+07	1.83361e+07
Q9NUQ8	ATP-binding cassette sub-family F member 3	ABCF3	0	79.631	30	15	94	15	709	79.7	6.34	2410	0	1.40996e+07	1.40559e+07	1.51784e+07	1.51474e+07	1.33172e+07	1.35525e+07	1.30582e+07	1.50047e+07	1.59476e+07	1.50278e+07	1.29951e+07	1.21461e+07
Q05048	Cleavage stimulation factor subunit 1	CSTF1	0	79.509	34	9	80	9	431	48.3	6.58	2412	0	1.25499e+07	9.70969e+06	1.5199e+07	1.36257e+07	1.2645e+07	1.30225e+07	1.03515e+07	1.56746e+07	1.31462e+07	1.45053e+07	9.71329e+06	1.32486e+07
Q9HC16	DNA dC->dU-editing enzyme APOBEC-3G	APOBEC3G	0	79.422	46	14	109	14	384	46.4	8	1557	0	2.48062e+07	2.0178e+07	2.42017e+07	1.79154e+07	2.34409e+07	2.43055e+07	1.74617e+07	1.87906e+07	2.26373e+07	1.65364e+07	3.61325e+07	1.7936e+07
Q9Y305	Acyl-coenzyme A thioesterase 9, mitochondrial	ACOT9	0	79.417	41	15	118	15	439	49.9	8.6	1608	0	2.47384e+07	1.91209e+07	1.5978e+07	2.18106e+07	2.30696e+07	2.49834e+07	2.24618e+07	2.18294e+07	2.37875e+07	1.01951e+07	2.74058e+07	2.22724e+07
Q7Z5L9	Interferon regulatory factor 2-binding protein 2	IRF2BP2	0	79.403	33	13	93	13	587	61	8.69	2360	0	9.68062e+06	2.24682e+07	1.20451e+07	1.05509e+07	8.28998e+06	2.14011e+07	1.70385e+07	2.27661e+07	1.47734e+07	2.21294e+07	8.15301e+06	1.30511e+07
P22061	Protein-L-isoaspartate(D-aspartate) O-methyltransferase	PCMT1	0	79.288	69	11	117	11	227	24.6	7.21	2735	0	3.03412e+07	3.30335e+07	3.79669e+07	4.51074e+07	4.2702e+07	3.82711e+07	4.63314e+07	3.85711e+07	3.85044e+07	2.82869e+07	4.26674e+07	5.03875e+07
Q53H12	Acylglycerol kinase, mitochondrial	AGK	0	79.284	43	12	124	12	422	47.1	8.09	2376	0	6.58713e+07	7.11559e+07	7.24407e+07	5.51262e+07	5.98044e+07	7.22837e+07	5.73093e+07	8.22217e+07	6.57735e+07	7.70596e+07	7.57127e+07	5.9729e+07
Q5BKZ1	DBIRD complex subunit ZNF326	ZNF326	0	79.284	29	12	98	12	582	65.6	5.15	2889	0	1.40113e+07	1.07365e+07	1.44699e+07	1.70273e+07	1.96752e+07	1.52356e+07	1.28465e+07	1.50075e+07	1.05281e+07	1.45469e+07	1.27041e+07	1.56891e+07
Q9H4E7	Differentially expressed in FDCP 6 homolog	DEF6	0	79.254	23	15	118	15	631	73.9	6.05	2071	0	1.40148e+07	1.45211e+07	5.28579e+07	4.88598e+07	1.03761e+07	9.85236e+06	5.50445e+07	6.02726e+07	1.6131e+07	1.36082e+07	1.39517e+07	1.31942e+07
O43837	Isocitrate dehydrogenase [NAD] subunit beta, mitochondrial	IDH3B	0	79.115	43	14	140	14	385	42.2	8.46	2656	0	5.33125e+07	6.81216e+07	6.68e+07	7.3613e+07	7.37942e+07	7.92065e+07	6.85357e+07	7.48079e+07	7.34067e+07	6.58641e+07	8.94753e+07	7.29763e+07
P08754	Guanine nucleotide-binding protein G(i) subunit alpha-3	GNAI3	0	79.103	40	12	120	5	354	40.5	5.69	2572	0	7.44627e+06	7.53086e+06	8.24819e+06	9.4149e+06	1.24795e+07	9.98531e+06	1.07003e+07	9.63451e+06	8.19439e+06	7.93989e+06	7.61288e+06	8.61245e+06
Q96HC4	PDZ and LIM domain protein 5	PDLIM5	0	79.007	30	12	94	12	596	63.9	8.21	2026	0	3.51471e+07	3.70364e+07	3.85323e+07	4.00834e+07	4.91612e+07	5.50232e+07	3.8208e+07	3.73052e+07	4.37958e+07	2.98659e+07	4.41231e+07	3.0411e+07
Q9UBQ5	Eukaryotic translation initiation factor 3 subunit K	EIF3K	0	78.991	55	9	75	9	218	25	4.93	1375	0	5.42151e+07	4.99462e+07	4.4658e+07	4.73149e+07	5.78453e+07	5.29408e+07	4.90072e+07	5.1268e+07	4.94839e+07	5.16438e+07	4.32594e+07	4.582e+07
Q13287	N-myc-interactor	NMI	0	78.929	49	15	129	15	307	35	5.34	2458	0	3.72847e+07	2.92617e+07	3.20223e+07	3.7853e+07	4.51074e+07	8.50173e+07	7.72199e+07	3.70277e+07	4.73516e+07	1.66059e+07	5.50623e+07	7.19165e+07
Q9NZL9	Methionine adenosyltransferase 2 subunit beta	MAT2B	0	78.926	51	13	97	13	334	37.5	7.36	2998	0	5.82809e+07	3.91194e+07	4.78374e+07	5.66648e+07	6.40114e+07	6.04192e+07	5.22511e+07	5.10496e+07	5.01358e+07	4.37811e+07	5.12883e+07	5.40917e+07
P39687	Acidic leucine-rich nuclear phosphoprotein 32 family member A	ANP32A	0	78.891	43	13	209	10	249	28.6	4.09	4346	3	2.31561e+08	2.09251e+08	1.95354e+08	2.06286e+08	2.45467e+08	1.95058e+08	2.37176e+08	2.12181e+08	2.37577e+08	2.32303e+08	2.12037e+08	2.50366e+08
P10321	HLA class I histocompatibility antigen, C alpha chain	HLA-C	0	78.856	40	11	191	5	366	40.6	6.04	4786	0	7.75252e+07	6.59654e+07	6.05043e+07	1.72044e+07	1.42028e+08	1.68899e+08	1.37765e+08	1.18095e+08	1.45079e+08	7.27031e+07	143259922	3.26373e+07
Q00688	Peptidyl-prolyl cis-trans isomerase FKBP3	FKBP3	0	78.811	51	11	110	11	224	25.2	9.28	2285	0	1.1175e+08	1.23823e+08	1.28889e+08	1.20868e+08	1.32556e+08	1.28423e+08	1.32537e+08	1.34145e+08	1.23643e+08	1.29214e+08	1.23961e+08	1.378e+08
Q9H2U1	ATP-dependent DNA/RNA helicase DHX36	DHX36	0	78.786	21	15	54	15	1008	114.7	7.68	1071	0	7.43193e+06	8.81376e+06	9.00689e+06	7.63727e+06	9.53795e+06	7.88309e+06	7.83089e+06	9.74257e+06	1.01983e+07	9.57366e+06	7512137	9.88212e+06
Q4V328	GRIP1-associated protein 1	GRIPAP1	0	78.686	24	14	63	14	841	95.9	5.11	1356	0	1.54262e+07	1.45979e+07	1.51478e+07	1.45576e+07	1.58481e+07	1.18841e+07	1.42639e+07	1.03786e+07	1.47312e+07	1.12515e+07	1.39087e+07	1.19938e+07
Q96P70	Importin-9	IPO9	0	78.662	18	15	144	15	1041	115.9	4.81	2195	0	2.11673e+07	3.01199e+07	1.62317e+07	2.64565e+07	3.43286e+07	2.7716e+07	2.27512e+07	3.04744e+07	2.69105e+07	2.57282e+07	2.62563e+07	2.0513e+07
Q9P2R7	Succinate--CoA ligase [ADP-forming] subunit beta, mitochondrial	SUCLA2	0	78.654	38	14	130	14	463	50.3	7.42	2378	0	3.92235e+07	3.93827e+07	3.63184e+07	4.41787e+07	3.91337e+07	3.50283e+07	3.82069e+07	4.01825e+07	4.58742e+07	3.2623e+07	3.88531e+07	3.38446e+07
Q10471	Polypeptide N-acetylgalactosaminyltransferase 2	GALNT2	0	78.634	33	15	134	15	571	64.7	8.35	2446	0	2.12627e+07	1.24069e+07	1.92599e+07	3.61011e+07	2.61356e+07	2.82105e+07	2.93655e+07	1.9759e+07	2.59268e+07	1.16116e+07	2.78285e+07	2.77754e+07
Q7Z3B4	Nucleoporin p54	NUP54	0	78.566	35	14	128	14	507	55.4	7.02	2082	0	3.31274e+07	3.88134e+07	2.5605e+07	3.25415e+07	3.39471e+07	3.94935e+07	3.19091e+07	3.61253e+07	3.32266e+07	4.19131e+07	3.45573e+07	3.79079e+07
Q96EE3	Nucleoporin SEH1	SEH1L	0	78.506	47	11	105	11	360	39.6	8.09	2825	0	2.38847e+07	1.2485e+07	2.05581e+07	1.79436e+07	2.06428e+07	1.75138e+07	1.77728e+07	1.54806e+07	1.78832e+07	1.31163e+07	1.98692e+07	2.08268e+07
O15382	Branched-chain-amino-acid aminotransferase, mitochondrial	BCAT2	0	78.412	46	12	81	12	392	44.3	8.65	1499	0	3.22429e+07	2.36519e+07	2.52247e+07	1.51751e+07	1.90697e+07	1.20973e+07	1.52271e+07	1.98715e+07	1.50431e+07	2.01851e+07	2.02984e+07	1.49034e+07
Q14677	Clathrin interactor 1	CLINT1	0	78.352	28	13	99	13	625	68.2	6.42	1910	0	2.4576e+07	3.06186e+07	2.60975e+07	2.56369e+07	1.35075e+07	1.77528e+07	2.10612e+07	2.37875e+07	2.52528e+07	2.52808e+07	2.0175e+07	2.64654e+07
Q8IWZ3	Ankyrin repeat and KH domain-containing protein 1	ANKHD1	0	78.301	10	18	90	7	2542	269.3	5.73	925	0	1.77121e+06	2.20707e+06	2.09482e+06	1.72166e+06	2.16411e+06	1.53696e+06	2.29937e+06	2.33916e+06	2.14449e+06	1.19934e+06	1.37191e+06	489593
Q9BYD3	39S ribosomal protein L4, mitochondrial	MRPL4	0	78.296	56	11	86	11	311	34.9	9.72	1958	0	2.03379e+07	2.11836e+07	1.61011e+07	1.75211e+07	1.99493e+07	1.35366e+07	1.98974e+07	2.04756e+07	1.53551e+07	2.05809e+07	1.78194e+07	1.57407e+07
O75396	Vesicle-trafficking protein SEC22b	SEC22B	0	78.273	60	12	128	12	215	24.7	8.51	3295	0	1.02911e+08	1.26711e+08	1.22686e+08	1.23158e+08	1.03524e+08	1.15752e+08	1.15745e+08	1.29238e+08	1.29171e+08	1.2227e+08	1.25968e+08	1.22738e+08
P45880	Voltage-dependent anion-selective channel protein 2	VDAC2	0	78.19	53	12	216	12	294	31.5	7.56	8878	0	2.4942e+08	3.10584e+08	2.77611e+08	2.63761e+08	2.86097e+08	2.89264e+08	2.54506e+08	2.9985e+08	2.90262e+08	2.8926e+08	2.88742e+08	2.72919e+08
Q14137	Ribosome biogenesis protein BOP1	BOP1	0	78.078	27	11	89	11	746	83.6	6.19	2719	0	1.8356e+07	1.33053e+07	1.31044e+07	1.20198e+07	1.90611e+07	1.81237e+07	1.54136e+07	1.30897e+07	1.4665e+07	1.49208e+07	1.28753e+07	1.51763e+07
Q9Y2W2	WW domain-binding protein 11	WBP11	0	78.075	30	17	152	17	641	70	8.38	2267	0	3.48087e+07	3.34362e+07	3.03797e+07	3.16825e+07	3.68314e+07	3.22004e+07	3.42622e+07	3.31992e+07	3.4572e+07	3.39865e+07	3.24179e+07	3.26243e+07
Q08AF3	Schlafen family member 5	SLFN5	0	78.059	22	15	62	13	891	101	8.22	1376	2	1.2046e+07	686731	952175	362666	2.06238e+07	1.43314e+07	1.87118e+07	1.11645e+06	417633	1.0183e+07	1.62442e+07	674188
Q9NVI1	Fanconi anemia group I protein	FANCI	0	77.892	15	17	102	17	1328	149.2	6.74	1222	0	1.21612e+07	1.15192e+07	7.33382e+06	1.0914e+07	1.50157e+07	1.08846e+07	1.59881e+07	1.04215e+07	9.87766e+06	1.19824e+07	9.32358e+06	1.32181e+07
Q9BZE1	39S ribosomal protein L37, mitochondrial	MRPL37	0	77.88	43	13	101	13	423	48.1	8.59	1672	0	3.06356e+07	2.19664e+07	2.2472e+07	2.37777e+07	2.43512e+07	1.56894e+07	2.10389e+07	2.81248e+07	2.17457e+07	2.37132e+07	1.97437e+07	2.09269e+07
Q00796	Sorbitol dehydrogenase	SORD	0	77.852	39	11	113	11	357	38.3	7.97	2031	0	3.24326e+07	2.86847e+07	2.57159e+07	2.19103e+07	2.56161e+07	2.15993e+07	2.30254e+07	2.72098e+07	1.98525e+07	2.88532e+07	2.2664e+07	2.62049e+07
Q5JTV8	Torsin-1A-interacting protein 1	TOR1AIP1	0	77.843	31	13	122	12	583	66.2	8.18	2865	1	1.87337e+07	2.19886e+07	2.19585e+07	2.90043e+07	2.09919e+07	2.16149e+07	2.58604e+07	2.11864e+07	2.39867e+07	1.76099e+07	2.61592e+07	2.5606e+07
Q96KG9	N-terminal kinase-like protein	SCYL1	0	77.837	29	14	85	14	808	89.6	6.3	1058	0	5.94948e+06	5.56312e+06	8.37029e+06	9.25469e+06	7.15026e+06	7.97354e+06	9.34093e+06	9.41345e+06	8.99907e+06	8.60927e+06	8.39868e+06	8.30316e+06
P46821	Microtubule-associated protein 1B	MAP1B	0	77.83	8	15	29	14	2468	270.5	4.81	408	0	1.29873e+06	3.48776e+06	683129	869357	2.15299e+06		4.09851e+06	2.66215e+06	1.82837e+06	756676	1.072e+07	2.51624e+06
Q6NVY1	3-hydroxyisobutyryl-CoA hydrolase, mitochondrial	HIBCH	0	77.672	41	16	131	16	386	43.5	8.19	2156	0	4.02696e+07	3.15275e+07	2.8539e+07	2.81833e+07	3.01906e+07	2.63005e+07	2.15602e+07	3.09136e+07	3.2877e+07	3.61769e+07	4.46146e+07	3.27348e+07
O75608	Acyl-protein thioesterase 1	LYPLA1	0	77.668	78	9	115	9	230	24.7	6.77	2598	0	7.12387e+07	7.12189e+07	6.92454e+07	6.92097e+07	6.39224e+07	5.56708e+07	6.28584e+07	6.74997e+07	6.56372e+07	6.64541e+07	6.27807e+07	6.94555e+07
O75410	Transforming acidic coiled-coil-containing protein 1	TACC1	0	77.616	23	13	93	13	805	87.7	4.88	1926	0	1.651e+07	1.83955e+07	2.06944e+07	2.03761e+07	2.16435e+07	2.62039e+07	2.1124e+07	2.04952e+07	1.99493e+07	2.16375e+07	2.1925e+07	2.00294e+07
O76021	Ribosomal L1 domain-containing protein 1	RSL1D1	0	77.581	33	14	125	14	490	54.9	10.13	3071	0	4.00515e+07	3.06624e+07	3.78316e+07	4.97092e+07	6.10035e+07	3.57343e+07	2.61027e+07	3.59266e+07	2.61874e+07	7.82442e+07	4.23568e+07	3.18464e+07
Q15276	Rab GTPase-binding effector protein 1	RABEP1	0	77.499	23	17	105	17	862	99.2	5.01	1344	0	1.26846e+07	1.79719e+07	1.36875e+07	1.22066e+07	1.15666e+07	1.14949e+07	1.44184e+07	1.38048e+07	1.5499e+07	1.28614e+07	1.22412e+07	1.1882e+07
P19878	Neutrophil cytosol factor 2	NCF2	0	77.49	40	16	88	16	526	59.7	6.16	1780	0	1.79447e+07	8.25403e+07	4.42125e+07	3.07963e+07	3.10641e+07	2.21974e+07	1.48083e+07	7.30019e+07	1.69442e+07	1.94965e+07	4.29109e+07	2.05166e+07
O75312	Zinc finger protein ZPR1	ZPR1	0	77.384	44	15	111	15	459	50.9	4.73	2127	0	1.80923e+07	2.52275e+07	2.78736e+07	1.9714e+07	2.17949e+07	2.32916e+07	2.31632e+07	2.49646e+07	2.36779e+07	2.6697e+07	2.17272e+07	2.22486e+07
Q96GQ7	Probable ATP-dependent RNA helicase DDX27	DDX27	0	77.344	27	21	129	21	796	89.8	9.28	1823	0	6.04566e+07	5.05624e+07	5.43002e+07	5.83558e+07	5.27847e+07	4.7851e+07	4.92553e+07	4.24375e+07	4.76742e+07	4.70237e+07	5.72848e+07	4.50581e+07
Q12765	Secernin-1	SCRN1	0	77.303	31	11	97	11	414	46.4	4.75	2246	0	1.11262e+07	1.6098e+07	2.74717e+07	2.2283e+07	2.87997e+07	3.00744e+07	9.06172e+06	2.75372e+07	1.85938e+07	2.31e+07	2.7729e+07	1.95967e+07
P16989	Y-box-binding protein 3	YBX3	0	77.28	34	12	145	7	372	40.1	9.77	3902	0	3.56242e+07	2.95117e+07	2.99288e+07	3.01162e+07	4.48993e+07	4.02067e+07	3.40688e+07	3.69554e+07	3.25951e+07	3.12214e+07	43165723	2.57052e+07
P30622	CAP-Gly domain-containing linker protein 1	CLIP1	0	77.279	15	18	51	17	1438	162.1	5.36	797	0	1.44416e+07	1.24976e+07	1.46257e+07	1.06142e+07	9.47294e+06	1.18419e+07	1.33338e+07	1.28652e+07	1.28839e+07	1.14747e+07	1.00656e+07	9.40421e+06
P12277	Creatine kinase B-type	CKB	0	77.233	49	11	36	11	381	42.6	5.59	851	0		2.73778e+06	4.48353e+06	1.564e+06		1.17731e+07	133771	1.17866e+07	2.95675e+06	7.65962e+06	2.21911e+07	2.39719e+06
O00499	Myc box-dependent-interacting protein 1	BIN1	0	77.178	28	11	67	10	593	64.7	5.06	1930	1	1.08059e+06	4.81213e+06	1.75544e+06	1.20008e+07	1.38872e+07	2.23849e+07	1.073e+07	7.91426e+06	8.03963e+06	3.28929e+06	13000883	6.28263e+06
O43488	Aflatoxin B1 aldehyde reductase member 2	AKR7A2	0	77.162	42	13	109	13	359	39.6	7.17	2052	0	3.2353e+07	3.78936e+07	4.60751e+07	4.69257e+07	3.90664e+07	4.0015e+07	3.82168e+07	3.70559e+07	3.35768e+07	3.32708e+07	3.5554e+07	3.28092e+07
O43264	Centromere/kinetochore protein zw10 homolog	ZW10	0	77.129	26	14	109	14	779	88.8	6.27	2339	0	1.1041e+07	1.19322e+07	9.5153e+06	1.2069e+07	1.6589e+07	1.07445e+07	9.23464e+06	1.23332e+07	1.22756e+07	1.13941e+07	9.38474e+06	1.3111e+07
Q96FW1	Ubiquitin thioesterase OTUB1	OTUB1	0	77.128	48	11	115	11	271	31.3	4.94	2098	0	6.18786e+07	6.67697e+07	6.61769e+07	6.77473e+07	6.90416e+07	6.94596e+07	7.04539e+07	7.34206e+07	7.18626e+07	6.49826e+07	7.52502e+07	6.669e+07
O14787	Transportin-2	TNPO2	0	77.11	25	14	111	9	897	101.3	5.01	2637	0	1.1344e+07	9.05515e+06	1.02579e+07	1.09483e+07	9.45086e+06	1.17669e+07	1.14023e+07	8.34035e+06	1.08994e+07	8.23624e+06	1.01853e+07	9.94413e+06
P00441	Superoxide dismutase [Cu-Zn]	SOD1	0	77.019	65	7	78	7	154	15.9	6.13	2157	0	1.57131e+08	1.61878e+08	1.5209e+08	1.47971e+08	1.64136e+08	1.43421e+08	1.30724e+08	1.61086e+08	1.29594e+08	1.57186e+08	1.42397e+08	1.31436e+08
P33316	Deoxyuridine 5'-triphosphate nucleotidohydrolase, mitochondrial	DUT	0	76.961	50	9	118	9	252	26.5	9.36	3286	0	1.54561e+08	1.38395e+08	1.1887e+08	1.38093e+08	2.2868e+08	1.62489e+08	2.188e+08	1.75147e+08	1.82107e+08	1.85305e+08	1.36981e+08	1.91289e+08
Q3LXA3	Triokinase/FMN cyclase	TKFC	0	76.94	38	16	120	16	575	58.9	7.49	2355	0	3.04171e+07	2.80067e+07	2.90865e+07	3.15959e+07	2.60201e+07	2.42659e+07	2.83128e+07	3.23531e+07	2.90408e+07	2.8331e+07	2.63108e+07	2.9541e+07
Q8WU39	Marginal zone B- and B1-cell-specific protein	MZB1	0	76.937	66	7	74	7	189	20.7	5.57	3321	0	6.31515e+07	1.22822e+08	1.28641e+08	1.72363e+08	6.22727e+07	4.99366e+07	1.37442e+08	1.07062e+08	1.57226e+08	1.41958e+08	1.03773e+08	1.29829e+08
P06239	Tyrosine-protein kinase Lck	LCK	0	76.908	34	13	96	11	509	58	5.36	1892	0	4.63108e+06	1.54501e+07	1.21014e+07	1.21025e+07	7.56388e+06	8.44812e+06	1.07162e+07	1.1934e+07	1.13413e+07	1.22025e+07	1.11188e+07	1.95611e+07
O60271	C-Jun-amino-terminal kinase-interacting protein 4	SPAG9	0	76.81	13	11	85	11	1321	146.1	5.15	2323	0	9.07443e+06	1.09617e+07	1.01375e+07	7.92154e+06	8.76901e+06	1.05197e+07	8.16611e+06	8.84262e+06	9.65197e+06	8.75994e+06	8.326e+06	9.72961e+06
P12235	ADP/ATP translocase 1	SLC25A4	0	76.793	55	15	222	4	298	33	9.76	3717	11	5.67918e+08	5.85521e+08	5.30831e+08	6.21417e+08	6.18902e+08	5.47332e+08	5.45014e+08	6.15241e+08	5.87915e+08	5.96187e+08	5.51795e+08	4.98539e+08
Q7Z478	ATP-dependent RNA helicase DHX29	DHX29	0	76.646	13	11	58	11	1369	155.1	8.09	1399	0	2.42111e+07	3.02814e+07	3.10882e+07	2.57683e+07	2.61835e+07	2.43319e+07	2.69066e+07	2.90254e+07	3.00154e+07	2.5477e+07	2.2884e+07	2.62007e+07
Q8WTT2	Nucleolar complex protein 3 homolog	NOC3L	0	76.58	26	13	86	13	800	92.5	9.17	1233	0	4.85973e+07	4.18318e+07	3.62174e+07	3.85484e+07	3.758e+07	3.75416e+07	3.72282e+07	3.72557e+07	3.99338e+07	4.22153e+07	4.05465e+07	4.00969e+07
P37198	Nuclear pore glycoprotein p62	NUP62	0	76.53	25	10	127	10	522	53.2	5.31	2325	0	4.05532e+07	3.54498e+07	2.69264e+07	3.29493e+07	4.05959e+07	3.41108e+07	3.36974e+07	3.74779e+07	3.33618e+07	3.74716e+07	3.56515e+07	3.59777e+07
Q96A33	PAT complex subunit CCDC47	CCDC47	0	76.442	27	12	110	12	483	55.8	4.87	2486	0	3.22563e+07	2.85814e+07	3.36321e+07	3.57917e+07	2.80755e+07	3.03898e+07	3.38118e+07	2.87284e+07	3.33334e+07	3.14541e+07	34209533	2.88231e+07
Q9Y277	Voltage-dependent anion-selective channel protein 3	VDAC3	0	76.415	54	13	152	13	283	30.6	8.66	3365	0	2.1749e+08	2.30742e+08	2.04841e+08	2.07134e+08	1.97912e+08	2.13537e+08	2.00437e+08	2.15356e+08	2.02334e+08	2.47227e+08	2.10916e+08	2.04178e+08
Q01844	RNA-binding protein EWS	EWSR1	0	76.383	16	9	116	9	656	68.4	9.33	4237	0	7.77591e+07	6.77472e+07	7.05363e+07	8.01023e+07	7.90927e+07	6.75977e+07	7.70081e+07	6.79393e+07	7.60716e+07	7.2053e+07	6.33435e+07	7.68055e+07
Q9UEY8	Gamma-adducin	ADD3	0	76.289	28	16	77	16	706	79.1	6.32	1635	0	2.01866e+07	1.05573e+07	1.00041e+07	2.16487e+07	2.92078e+07	1.22326e+07	2.76959e+07	1.36451e+07	1.50546e+07	7.78701e+06	2.01787e+07	2.68756e+07
Q14690	Protein RRP5 homolog	PDCD11	0	76.272	13	16	80	16	1871	208.6	8.87	990	0	2.04557e+07	1.10462e+07	1.54087e+07	1.80923e+07	4.21844e+06	1.14202e+07	3.70041e+06	1.40645e+07	8.87445e+06	1.55256e+07	1.41363e+07	9.75791e+06
Q6NUQ4	Transmembrane protein 214	TMEM214	0	76.237	28	16	133	16	689	77.1	9.14	1529	0	1.65019e+07	2.03122e+07	2.58077e+07	2.27972e+07	2.45128e+07	2.09116e+07	3.34908e+07	2.65248e+07	3.16357e+07	3.3883e+07	2.03676e+07	2.71417e+07
O00139	Kinesin-like protein KIF2A	KIF2A	0	76.227	24	17	167	16	706	79.9	6.68	2738	1	3.15477e+07	3.93129e+07	3.05025e+07	3.61617e+07	4.52818e+07	4.27304e+07	3.97983e+07	4.1825e+07	3.58974e+07	4.76207e+07	4.05454e+07	4.24038e+07
P52732	Kinesin-like protein KIF11	KIF11	0	76.195	19	17	102	17	1056	119.1	5.64	1348	0	1.64336e+07	1.53026e+07	1.28339e+07	1.07519e+07	2.20525e+07	1.75914e+07	2.07527e+07	1.871e+07	1.67388e+07	1.74831e+07	1.19799e+07	1.64748e+07
P16949	Stathmin	STMN1	0	76.147	67	19	214	19	149	17.3	5.97	3401	0	2.42734e+08	2.30659e+08	1.65593e+08	1.95957e+08	2.15085e+08	1.72986e+08	2.57492e+08	1.74157e+08	2.16459e+08	1.96455e+08	1.27438e+08	2.11456e+08
Q13126	S-methyl-5'-thioadenosine phosphorylase	MTAP	0	76.106	52	11	80	11	283	31.2	7.18	1435	0	2.64274e+07	2.69147e+07	2.68769e+07	2.95496e+07	2.57927e+07	2.98688e+07	2.85514e+07	2.63536e+07	2.41599e+07	2.47323e+07	2.19959e+07	2.19249e+07
P31942	Heterogeneous nuclear ribonucleoprotein H3	HNRNPH3	0	76.068	47	9	80	8	346	36.9	6.87	1818	0	1.73251e+07	1.82707e+07	1.3298e+07	2.6499e+07	2.8855e+07	1.86553e+07	2.17197e+07	1.80872e+07	1.68676e+07	2.29839e+07	24923746	2.60032e+07
Q16566	Calcium/calmodulin-dependent protein kinase type IV	CAMK4	0	76.067	29	11	77	10	473	51.9	5.82	2291	1	9.60846e+06	1.16626e+07	1.28012e+07	7.58103e+06	9.27394e+06	1.12068e+07	7.61943e+06	1.46345e+07	1.26869e+07	1.43153e+07	1.2443e+07	1.03074e+07
Q9NXF1	Testis-expressed protein 10	TEX10	0	76.01	21	14	90	14	929	105.6	9.36	2183	0	9.47618e+06	9.20705e+06	7.53222e+06	8.81271e+06	1.11439e+07	8.90294e+06	8.98106e+06	1.07479e+07	1.02241e+07	1.122e+07	1.01493e+07	9.18637e+06
Q9UBS4	DnaJ homolog subfamily B member 11	DNAJB11	0	76.005	39	12	113	12	358	40.5	6.18	2535	0	2.30315e+07	3.54404e+07	4.66947e+07	4.78309e+07	3.60487e+07	4.46909e+07	5.16344e+07	3.03506e+07	5.00479e+07	3.84699e+07	4.54027e+07	5.09351e+07
Q9BW27	Nuclear pore complex protein Nup85	NUP85	0	75.96	23	10	75	10	656	75	5.55	1881	0	1.66913e+07	1.64581e+07	1.52545e+07	1.37642e+07	1.61014e+07	1.94441e+07	1.75578e+07	1.9068e+07	1.6334e+07	1.55105e+07	1.28684e+07	1.69807e+07
O96019	Actin-like protein 6A	ACTL6A	0	75.907	37	11	105	11	429	47.4	5.6	2051	0	5.67285e+07	5.59137e+07	5.09051e+07	5.19357e+07	6.34178e+07	5.33198e+07	5.46594e+07	5.54314e+07	5.41199e+07	5.79436e+07	4.69387e+07	4.89034e+07
Q9Y6E0	Serine/threonine-protein kinase 24	STK24	0	75.735	36	15	120	7	443	49.3	5.69	2440	0	1.10128e+07	9.51382e+06	9.05977e+06	1.11757e+07	1.18903e+07	8.91393e+06	1.13379e+07	8.64742e+06	9.36434e+06	8.90202e+06	9.59276e+06	1.37531e+07
Q14160	Protein scribble homolog	SCRIB	0	75.695	14	16	81	16	1630	174.8	5.07	1220	0	2.27686e+07	1.51451e+07	1.8842e+07	2.10408e+07	2.294e+07	1.76571e+07	1.79433e+07	1.76718e+07	1.96902e+07	1.77819e+07	2.04116e+07	1.71978e+07
P51398	28S ribosomal protein S29, mitochondrial	DAP3	0	75.683	45	12	108	12	398	45.5	8.88	1932	0	4.14879e+07	3.28169e+07	2.79238e+07	3.59315e+07	3.25211e+07	3.06074e+07	3.03483e+07	2.95585e+07	3.34812e+07	3.59705e+07	3.12695e+07	2.85399e+07
Q15813	Tubulin-specific chaperone E	TBCE	0	75.68	33	12	105	12	527	59.3	6.76	3056	0	9.58592e+06	1.1871e+07	1.15777e+07	1.29245e+07	1.49986e+07	1.13949e+07	1.39893e+07	1.52821e+07	1.20592e+07	1.19681e+07	1.07616e+07	1.25982e+07
Q9NTZ6	RNA-binding protein 12	RBM12	0	75.658	20	16	129	16	932	97.3	8.63	2230	0	3.28902e+07	3.34808e+07	3.19195e+07	3.71442e+07	4.21725e+07	3.78076e+07	3.61444e+07	3.61722e+07	3.71253e+07	3.38461e+07	3.24338e+07	3.81052e+07
O60711	Leupaxin	LPXN	0	75.612	42	9	88	9	386	43.3	6.01	2418	0	5.30347e+07	4.54029e+07	4.1282e+07	5.24183e+07	3.85077e+07	4.51409e+07	4.25346e+07	4.40028e+07	4.98976e+07	4.09605e+07	5.04031e+07	5.45963e+07
Q9UKV8	Protein argonaute-2	AGO2	0	75.453	25	15	74	9	859	97.1	9.19	1012	6	1.03702e+07	1.34914e+07	9.54196e+06	8.66194e+06	1.18132e+07	5.33967e+06	1.03214e+07	1.07849e+07	1.21985e+07	9.14778e+06	4.68367e+06	1.26215e+07
P06734	Low affinity immunoglobulin epsilon Fc receptor	FCER2	0	75.447	52	13	121	13	321	36.4	5.57	2904	0	6.93647e+07	1.05529e+08	1.18144e+08	1.05357e+08	9.72893e+07	8.85288e+07	1.39654e+08	8.99717e+07	4.50873e+07	1.27735e+08	8.5647e+07	6.43821e+07
O43172	U4/U6 small nuclear ribonucleoprotein Prp4	PRPF4	0	75.442	33	13	116	13	522	58.4	7.42	2207	0	2.1153e+07	1.69083e+07	1.55038e+07	2.26714e+07	2.6941e+07	2.05633e+07	2.18826e+07	1.65423e+07	1.9088e+07	1.68015e+07	2.30703e+07	1.79385e+07
Q9Y2Q3	Glutathione S-transferase kappa 1	GSTK1	0	75.434	64	10	84	10	226	25.5	8.41	2109	0	4.51836e+07	3.90039e+07	4.41199e+07	4.47624e+07	2.88246e+07	3.8888e+07	3.38279e+07	4.8245e+07	3.89675e+07	3.48764e+07	4.66284e+07	3.24696e+07
Q9Y5K5	Ubiquitin carboxyl-terminal hydrolase isozyme L5	UCHL5	0	75.414	48	14	141	14	329	37.6	5.33	3581	0	3.91227e+07	3.92644e+07	3.74851e+07	4.48706e+07	5.18014e+07	4.37932e+07	4.21717e+07	4.97171e+07	4.27295e+07	4.59635e+07	4.36394e+07	4.58006e+07
Q7L2H7	Eukaryotic translation initiation factor 3 subunit M	EIF3M	0	75.339	32	9	114	9	374	42.5	5.63	2920	0	6.21295e+07	5.3577e+07	5.56008e+07	5.69766e+07	7.17839e+07	6.25638e+07	6.08549e+07	5.81252e+07	5.86571e+07	6.17779e+07	5.15591e+07	5.50417e+07
P27144	Adenylate kinase 4, mitochondrial	AK4	0	75.252	56	9	76	9	223	25.3	8.4	1249	0	4.7604e+07	9.39392e+07	5.69918e+07	2.84229e+07	4.18899e+07	2.28032e+07	1.001e+07	8.55654e+07	2.78485e+07	1.11448e+08	1.55137e+07	1.89349e+07
P24539	ATP synthase F(0) complex subunit B1, mitochondrial	ATP5PB	0	75.128	46	11	95	11	256	28.9	9.36	2050	0	1.62837e+08	1.53514e+08	1.46687e+08	1.44518e+08	1.27057e+08	1.37278e+08	1.25702e+08	1.49685e+08	1.54279e+08	1.42071e+08	1.50888e+08	1.20031e+08
P49773	Adenosine 5'-monophosphoramidase HINT1	HINT1	0	75.115	79	7	88	7	126	13.8	6.95	2898	0	8.92522e+07	8.89863e+07	7.5087e+07	8.33844e+07	9.20217e+07	8.70325e+07	7.7213e+07	1.36945e+08	9.01945e+07	9.06769e+07	1.29185e+08	9.90812e+07
Q8WVY7	Ubiquitin-like domain-containing CTD phosphatase 1	UBLCP1	0	75.11	39	12	104	12	318	36.8	6.46	2227	0	2.48565e+07	2.51742e+07	2.78642e+07	2.569e+07	2.57792e+07	2.37494e+07	2.69821e+07	2.55848e+07	2.65616e+07	2.7217e+07	2.47817e+07	2.5285e+07
P58546	Myotrophin	MTPN	0	75.076	73	8	91	8	118	12.9	5.52	2799	0	5.56121e+07	4.36662e+07	4.90828e+07	6.46497e+07	6.27972e+07	6.3482e+07	5.62785e+07	3.9755e+07	5.62327e+07	3.64149e+07	57958870	6.11876e+07
P49006	MARCKS-related protein	MARCKSL1	0	75.029	74	7	85	7	195	19.5	4.67	4554	0	1.0869e+08	1.11248e+08	6.08161e+07	9.11036e+07	1.02168e+08	1.85242e+08	8.57501e+07	8.18739e+07	1.19069e+08	8.83678e+07	8.1811e+07	1.20016e+08
Q9HC38	Glyoxalase domain-containing protein 4	GLOD4	0	75.015	55	15	183	15	313	34.8	5.6	2840	0	7.32263e+07	7.8411e+07	7.63223e+07	7.21982e+07	7.74503e+07	8.27241e+07	7.43167e+07	7.74349e+07	7.57257e+07	8.33514e+07	7.07336e+07	8.22612e+07
P25789	Proteasome subunit alpha type-4	PSMA4	0	75	54	11	134	11	261	29.5	7.72	3939	0	1.19394e+08	1.10852e+08	1.06611e+08	1.19878e+08	1.17978e+08	1.3229e+08	1.2071e+08	1.15523e+08	1.2244e+08	1.14879e+08	1.2557e+08	1.2214e+08
O43592	Exportin-T	XPOT	0	74.928	20	14	106	14	962	109.9	5.39	1955	0	3.41075e+07	2.98022e+07	2.73053e+07	3.10588e+07	4.00813e+07	3.24417e+07	3.68926e+07	3.16733e+07	3.30451e+07	3.94136e+07	3.43679e+07	3.45859e+07
P40938	Replication factor C subunit 3	RFC3	0	74.928	49	14	138	14	356	40.5	8.34	3018	0	2.53213e+07	2.12638e+07	1.40492e+07	2.83542e+07	3.17286e+07	2.72426e+07	3.27648e+07	2.82392e+07	2.79761e+07	2.33261e+07	2.0615e+07	3.31752e+07
P09661	U2 small nuclear ribonucleoprotein A'	SNRPA1	0	74.92	49	13	135	13	255	28.4	8.62	3101	0	8.73074e+07	8.56382e+07	7.72667e+07	9.53341e+07	9.99906e+07	9.40215e+07	9.492e+07	8.1134e+07	8.71697e+07	8.89041e+07	7.68057e+07	8.64623e+07
Q9BZZ5	Apoptosis inhibitor 5	API5	0	74.835	39	17	155	17	524	59	7.34	2289	0	8.31689e+07	7.08519e+07	7.12846e+07	8.52231e+07	9.39207e+07	7.98212e+07	8.78163e+07	8.73685e+07	8.54155e+07	8.5559e+07	7.94861e+07	9.30641e+07
Q9H0S4	Probable ATP-dependent RNA helicase DDX47	DDX47	0	74.733	35	13	117	13	455	50.6	9.1	2995	0	2.36968e+07	1.56566e+07	1.84279e+07	1.99014e+07	2.54878e+07	1.73765e+07	1.57333e+07	1.95815e+07	1.80876e+07	2.36751e+07	2.18128e+07	1.57877e+07
O95671	Probable bifunctional dTTP/UTP pyrophosphatase/methyltransferase protein	ASMTL	0	74.648	35	13	82	13	621	68.8	6.07	2251	0	2.19542e+07	2.04757e+07	1.61977e+07	1.30833e+07	4.89632e+06	1.11756e+07	1.63189e+07	1.49915e+07	1.54378e+07	1.27582e+07	1.53008e+07	1.92561e+07
Q8IYD1	Eukaryotic peptide chain release factor GTP-binding subunit ERF3B	GSPT2	0	74.636	28	16	148	5	628	68.8	5.43	2662	0	6.59712e+06	6.21723e+06	4.81806e+06	3.97939e+06	6.44068e+06	5.66133e+06	7.17481e+06	6.38541e+06	6.54112e+06	8.06589e+06	4.72693e+06	7.25795e+06
P49916	DNA ligase 3	LIG3	0	74.59	20	18	89	18	1009	112.8	9.01	786	0	5.18752e+07	6.52269e+07	5.37045e+07	5.11071e+07	4.6997e+07	4.24582e+07	5.04364e+07	5.7058e+07	4.11187e+07	5.83524e+07	3.86749e+07	4.49412e+07
Q7L591	Docking protein 3	DOK3	0	74.564	39	13	82	13	496	53.3	7.77	1492	0	1.56537e+07	1.59476e+07	1.9553e+07	2.26176e+07	2.36833e+07	1.83044e+07	2.24874e+07	2.36992e+07	2.10456e+07	2.07635e+07	1.83397e+07	2.41041e+07
Q96T37	RNA-binding protein 15	RBM15	0	74.535	19	13	89	13	977	107.1	10.08	1798	0	1.07135e+07	7.60396e+06	1.03971e+07	1.02206e+07	9.78432e+06	1.00212e+07	1.19493e+07	7.64296e+06	9.16899e+06	8.54268e+06	7.99312e+06	9.75804e+06
P41218	Myeloid cell nuclear differentiation antigen	MNDA	0	74.45	48	15	79	15	407	45.8	9.76	1450	0	5.85295e+06	3.55607e+07	3.98049e+07	2.74543e+07	6.42546e+06	1.9525e+07	2.73056e+07	3.6189e+07	4.5709e+07	2.84087e+07	6.89569e+07	6.65252e+07
P57678	Gem-associated protein 4	GEMIN4	0	74.441	16	11	73	11	1058	120	6.04	1926	0	1.04938e+07	1.11925e+07	6.97459e+06	5.21383e+06	1.17237e+07	7.90689e+06	6.01555e+06	1.1681e+07	7.16557e+06	8.73382e+06	4.39741e+06	6.85564e+06
Q16401	26S proteasome non-ATPase regulatory subunit 5	PSMD5	0	74.345	41	17	145	17	504	56.2	5.48	1993	0	4.40333e+07	5.48438e+07	5.67297e+07	6.28497e+07	6.23592e+07	5.80663e+07	6.31246e+07	5.09324e+07	5.62925e+07	5.01233e+07	5.58745e+07	6.055e+07
Q7Z401	C-myc promoter-binding protein	DENND4A	0	74.317	13	16	59	16	1863	209.1	7.31	1347	0	6.22911e+07	6.3412e+07	7.69939e+07	8.34552e+07	5.71375e+07	6.10826e+07	8.81139e+07	6.11111e+07	7.25746e+07	5.73378e+07	4.71068e+07	5.30334e+07
O75347	Tubulin-specific chaperone A	TBCA	0	74.107	69	14	140	14	108	12.8	5.29	3480	0	1.37199e+08	1.25057e+08	1.44105e+08	1.26747e+08	1.58787e+08	1.52616e+08	1.46936e+08	1.53713e+08	1.5543e+08	1.43372e+08	143257531	1.32787e+08
O14976	Cyclin-G-associated kinase	GAK	0	74.071	16	17	95	17	1311	143.1	5.73	1874	0	2.61022e+07	2.0673e+07	2.16194e+07	1.87946e+07	1.77519e+07	1.9915e+07	1.71839e+07	2.20047e+07	2.27071e+07	1.84047e+07	1.99209e+07	1.87895e+07
Q9GZL7	Ribosome biogenesis protein WDR12	WDR12	0	74.062	36	11	91	11	423	47.7	5.9	1686	0	1.91374e+07	1.64609e+07	1.62413e+07	2.07064e+07	2.80196e+07	2.31001e+07	2.39582e+07	1.87115e+07	1.85082e+07	1.65498e+07	19389775	1.83036e+07
O75150	E3 ubiquitin-protein ligase BRE1B	RNF40	0	74.057	21	14	92	12	1001	113.6	6.29	1817	0	1.56585e+07	1.37156e+07	1.44576e+07	1.7692e+07	1.95122e+07	1.17273e+07	1.82502e+07	1.73635e+07	1.54204e+07	1.43152e+07	1.35702e+07	1.60067e+07
Q9P2N5	RNA-binding protein 27	RBM27	0	74.057	20	16	106	15	1060	118.6	9.19	1392	0	1.5213e+07	1.39245e+07	1.345e+07	1.15436e+07	1.64552e+07	1.32716e+07	1.40266e+07	1.34702e+07	1.31807e+07	1.33892e+07	1.41032e+07	1.52291e+07
Q8WWY3	U4/U6 small nuclear ribonucleoprotein Prp31	PRPF31	0	74.049	39	14	139	14	499	55.4	5.78	2878	0	3.23518e+07	3.28148e+07	3.60623e+07	3.92998e+07	3.52165e+07	3.63583e+07	3.88045e+07	3.28107e+07	3.20502e+07	3.68757e+07	3.80107e+07	3.23963e+07
P48595	Serpin B10	SERPINB10	0	73.962	41	13	56	13	397	45.4	6.16	1123	0	2.78399e+07	2.03349e+07	3.41829e+07	814762	841972	298402	6.71762e+06	1.59549e+07	3.99859e+06	4.45008e+07	2.03213e+07	1.83171e+06
Q9UKJ3	G patch domain-containing protein 8	GPATCH8	0	73.951	10	12	78	12	1502	164.1	8.66	2171	0	4.52963e+06	6.91398e+06	4.40113e+06	5.82691e+06	4.91008e+06	5.96767e+06	6.54814e+06	4.95422e+06	4.79231e+06	4.22439e+06	5.64212e+06	5.71765e+06
Q99538	Legumain	LGMN	0	73.924	34	8	66	8	433	49.4	6.55	2203	0	1.68302e+07	2.95062e+07	1.31405e+07	1.59617e+07	1.79093e+06	1.30835e+07	6.55501e+06	2.03949e+07	1.59881e+07	1.84124e+07	4.82472e+06	1.91443e+07
Q66K74	Microtubule-associated protein 1S	MAP1S	0	73.855	18	10	84	10	1059	112.1	7.3	1698	0	8.29929e+06	8.91612e+06	1.03913e+07	9.91541e+06	7.28818e+06	9.18224e+06	9.65299e+06	7.73213e+06	1.09724e+07	7.62908e+06	9.19342e+06	1.07639e+07
O60443	Gasdermin-E	GSDME	0	73.854	34	14	94	14	496	54.5	5.17	2194	0	1.50934e+07	4.21827e+07	4.61172e+07	3.58772e+07	4.22605e+07	6.142e+07	3.5208e+07	5.09544e+07	3.43239e+07	7.47297e+07	1.73765e+07	3.22836e+07
Q8TDD1	ATP-dependent RNA helicase DDX54	DDX54	0	73.765	21	12	97	12	881	98.5	10.02	2009	0	1.12323e+07	9.08807e+06	9.17561e+06	1.27281e+07	1.10155e+07	9.63829e+06	1.00555e+07	8.41014e+06	8.9244e+06	1.17383e+07	1.37319e+07	8.99084e+06
Q9H6T3	RNA polymerase II-associated protein 3	RPAP3	0	73.763	31	15	73	15	665	75.7	6.84	1399	0	5.60527e+06	1.05927e+07	7.12741e+06	7.73611e+06	1.00803e+07	8.68343e+06	1.09345e+07	1.19194e+07	1.10106e+07	1.09621e+07	8.9446e+06	6.82265e+06
P59998	Actin-related protein 2/3 complex subunit 4	ARPC4	0	73.733	65	9	102	9	168	19.7	8.43	2969	0	1.78375e+08	2.36351e+08	2.05439e+08	1.73856e+08	1.6245e+08	1.7425e+08	1.66816e+08	1.87252e+08	1.80948e+08	1.7881e+08	1.81076e+08	1.5768e+08
P07602	Prosaposin	PSAP	0	73.727	29	13	121	13	524	58.1	5.17	1817	0	4.23788e+07	6.46387e+07	5.84474e+07	6.29479e+07	4.23981e+07	6.20239e+07	3.62439e+07	4.90518e+07	5.39235e+07	5.37771e+07	5.70622e+07	3.26067e+07
Q14671	Pumilio homolog 1	PUM1	0	73.714	15	14	91	10	1186	126.4	6.84	1349	4	2.23744e+07	2.11415e+07	1.72649e+07	2.64295e+07	2.51634e+07	2.07073e+07	2.39344e+07	2.13084e+07	2.21922e+07	2.35185e+07	1.88082e+07	2.25271e+07
Q9H3S7	Tyrosine-protein phosphatase non-receptor type 23	PTPN23	0	73.667	12	15	74	15	1636	178.9	6.92	1343	0	7.61293e+06	4.71603e+06	5.77691e+06	1.0546e+07	9.1675e+06	7.25625e+06	8.15378e+06	5.10299e+06	6.49699e+06	4.84498e+06	6.10858e+06	9.79658e+06
Q9NRZ9	Lymphoid-specific helicase	HELLS	0	73.598	19	15	122	15	838	97	7.93	2219	0	2.03836e+07	1.99852e+07	1.36195e+07	1.94144e+07	2.9101e+07	1.67371e+07	2.13224e+07	2.49108e+07	2.33369e+07	2.39708e+07	1.46462e+07	2.41345e+07
Q15067	Peroxisomal acyl-coenzyme A oxidase 1	ACOX1	0	73.587	22	9	62	9	660	74.4	8.16	1426	0	6.37259e+06	8.67372e+06	9.3485e+06	4.82402e+06	8.60119e+06	8.59628e+06	7.28608e+06	8.32e+06	7.93696e+06	8.73917e+06	6.61614e+06	7.74219e+06
Q15907	Ras-related protein Rab-11B	RAB11B	0	73.585	61	13	179	2	218	24.5	5.94	2738	11	2.1672e+08	2.28924e+08	2.4533e+08	2.51167e+08	2.62806e+08	2.84212e+08	2.68138e+08	2.44195e+08	2.73129e+08	2.0378e+08	2.68997e+08	2.33972e+08
Q96FV9	THO complex subunit 1	THOC1	0	73.566	33	12	56	12	657	75.6	4.98	1085	0	6.00638e+06	4.63715e+06	2.33096e+06	7.00117e+06	1.14439e+07	4.59001e+06	6.76472e+06	6.88675e+06	5.98658e+06	8.8176e+06	6.54691e+06	8.10923e+06
O14828	Secretory carrier-associated membrane protein 3	SCAMP3	0	73.545	41	9	86	9	347	38.3	7.64	2131	0	2.27985e+07	2.87525e+07	5.4173e+07	2.36514e+07	2.43653e+07	2.35881e+07	2.57854e+07	2.97102e+07	2.60957e+07	2.5362e+07	2.56028e+07	2.51e+07
P00492	Hypoxanthine-guanine phosphoribosyltransferase	HPRT1	0	73.506	65	10	117	10	218	24.6	6.68	3904	0	8.17514e+07	1.03755e+08	9.06509e+07	1.10648e+08	1.053e+08	1.08352e+08	1.06431e+08	1.11915e+08	9.40853e+07	9.08294e+07	100921143	9.79338e+07
Q9Y383	Putative RNA-binding protein Luc7-like 2	LUC7L2	0	73.505	40	15	153	9	392	46.5	10.01	2114	6	6.63474e+07	5.58968e+07	5.9724e+07	6.29931e+07	6.99194e+07	6.33842e+07	6.79733e+07	6.16778e+07	6.78735e+07	6.38888e+07	5.70451e+07	6.50879e+07
Q99439	Calponin-2	CNN2	0	73.484	49	12	156	11	309	33.7	7.33	3722	1	9.57052e+07	8.2103e+07	8.31721e+07	5.30579e+07	5.82643e+07	7.36453e+07	5.35448e+07	5.48702e+07	8.02369e+07	7.05123e+07	6.30428e+07	7.16515e+07
Q5SW79	Centrosomal protein of 170 kDa	CEP170	0	73.438	11	12	83	12	1584	175.2	7.11	1892	0	4.37662e+07	3.2548e+07	2.81835e+07	1.03252e+08	3.38028e+07	4.75882e+07	3.5328e+07	2.78147e+07	3.71928e+07	3.11258e+07	3.06372e+07	3.48717e+07
O60684	Importin subunit alpha-7	KPNA6	0	73.419	27	13	109	8	536	60	4.98	2355	5	3.02983e+07	3.35431e+07	3.55272e+07	4.03481e+07	4.13878e+07	4.25774e+07	3.68781e+07	3.12935e+07	2.98752e+07	3.32563e+07	3.55449e+07	3.78309e+07
Q9NRR5	Ubiquilin-4	UBQLN4	0	73.385	30	10	58	7	601	63.8	5.22	1786	0	3.77462e+06	4.55237e+06	3.03735e+06	4.46222e+06	5.0987e+06	4.83908e+06	5.40013e+06	4.0955e+06	5.09025e+06	6.31964e+06	4.1485e+06	2.56764e+06
P46977	Dolichyl-diphosphooligosaccharide--protein glycosyltransferase subunit STT3A	STT3A	0	73.35	19	13	138	13	705	80.5	8.07	2780	0	4.28079e+07	5.19564e+07	6.39555e+07	6.39029e+07	4.92417e+07	4.45638e+07	6.42398e+07	4.85714e+07	5.84444e+07	5.41985e+07	6.00134e+07	5.76889e+07
Q9Y5A7	NEDD8 ultimate buster 1	NUB1	0	73.338	25	13	94	13	615	70.5	5.96	1996	0	1.53257e+07	6.20746e+06	1.43905e+07	1.15786e+07	1.50428e+07	1.61951e+07	1.09487e+07	8.45662e+06	1.2321e+07	6.20991e+06	1.6828e+07	1.30321e+07
Q9Y4P3	Transducin beta-like protein 2	TBL2	0	73.328	35	14	119	14	447	49.8	9.44	2070	0	3.21976e+07	3.23369e+07	4.52462e+07	5.1478e+07	3.50107e+07	3.19218e+07	5.29255e+07	2.91472e+07	4.54066e+07	3.06949e+07	4.1821e+07	3.67573e+07
Q92665	28S ribosomal protein S31, mitochondrial	MRPS31	0	73.266	39	12	116	12	395	45.3	9.29	2205	0	1.93687e+07	1.58478e+07	1.48004e+07	1.32985e+07	1.60077e+07	1.66342e+07	1.60433e+07	1.79693e+07	1.5997e+07	1.87688e+07	1.7767e+07	1.60341e+07
Q9UI26	Importin-11	IPO11	0	73.251	17	12	72	12	975	112.5	5.25	1417	0	5.75896e+06	6.39249e+06	3.82305e+06	4.14743e+06	9.00768e+06	6.81959e+06	6.32218e+06	8.02492e+06	6.55184e+06	6.61775e+06	5.71171e+06	6.31087e+06
Q9BQ67	Glutamate-rich WD repeat-containing protein 1	GRWD1	0	73.246	39	10	84	10	446	49.4	4.92	2731	0	2.62003e+07	2.36344e+07	2.32638e+07	2.413e+07	2.50872e+07	2.15281e+07	1.86893e+07	1.97115e+07	2.02683e+07	2.47527e+07	1.63137e+07	2.49142e+07
P55145	Mesencephalic astrocyte-derived neurotrophic factor	MANF	0	73.236	51	13	146	13	182	20.7	8.69	2809	0	3.95068e+07	7.31356e+07	9.78857e+07	8.58372e+07	6.30651e+07	5.8023e+07	1.14763e+08	6.25482e+07	1.07449e+08	7.39945e+07	9.28413e+07	1.13745e+08
P61224	Ras-related protein Rap-1b	RAP1B	0	73.168	64	12	149	5	184	20.8	5.78	3078	7	9.6861e+07	8.36761e+07	7.55435e+07	7.68938e+07	7.38252e+07	7.13255e+07	7.07627e+07	7.35141e+07	7.76741e+07	7.80728e+07	7.90302e+07	7.86824e+07
P52565	Rho GDP-dissociation inhibitor 1	ARHGDIA	0	73.164	63	10	253	10	204	23.2	5.11	3334	0	1.78301e+08	1.96822e+08	1.89575e+08	1.8706e+08	1.75076e+08	1.69618e+08	1.61559e+08	1.50419e+08	1.78221e+08	1.50821e+08	1.62805e+08	1.77548e+08
P34896	Serine hydroxymethyltransferase, cytosolic	SHMT1	0	73.145	35	14	83	13	483	53	7.71	1532	0	1.18156e+07	1.32741e+07	1.06843e+07	1.04862e+07	9.9223e+06	5.76145e+06	1.28976e+07	2.02472e+07	1.35361e+07	8.76237e+06	1.35806e+07	1.43761e+07
P67775	Serine/threonine-protein phosphatase 2A catalytic subunit alpha isoform	PPP2CA	0	73.112	44	9	89	8	309	35.6	5.54	2225	1	4.82316e+07	4.68898e+07	4.76934e+07	5.05081e+07	5.78783e+07	4.61071e+07	4.73576e+07	4.69837e+07	4.65105e+07	4.59378e+07	4.39266e+07	4.36043e+07
P01903	HLA class II histocompatibility antigen, DR alpha chain	HLA-DRA	0	73.087	42	8	185	7	254	28.6	5	3570	1	4.786e+08	1.26897e+09	7.17288e+08	8.7918e+08	3.49435e+08	5.19396e+08	8.30987e+08	1.01326e+09	5.80636e+08	9.38156e+08	7.69879e+08	1.00292e+09
Q15031	Leucine--tRNA ligase, mitochondrial	LARS2	0	73.087	22	15	103	15	903	101.9	8.22	1607	0	1.83557e+07	1.82825e+07	1.70224e+07	1.24479e+07	2.06788e+07	1.89141e+07	1.26969e+07	2.28419e+07	1.40182e+07	2.20574e+07	2.00333e+07	1.92281e+07
P83111	Serine beta-lactamase-like protein LACTB, mitochondrial	LACTB	0	73.079	36	14	133	14	547	60.7	8.53	2002	0	2.78079e+07	3.72728e+07	3.20901e+07	2.83199e+07	1.41365e+07	3.46023e+07	2.09014e+07	4.36068e+07	3.09387e+07	3.56333e+07	3.79306e+07	2.21463e+07
Q9UNN5	FAS-associated factor 1	FAF1	0	73.043	26	13	112	13	650	73.9	4.88	2395	0	2.45766e+07	1.9797e+07	2.35303e+07	2.4855e+07	2.76125e+07	2.46881e+07	2.73124e+07	1.90535e+07	2.05628e+07	2.12111e+07	1.78933e+07	2.16481e+07
Q5SRE5	Nucleoporin NUP188	NUP188	0	73.036	10	13	81	13	1749	195.9	6.73	1283	0	1.25026e+07	1.03138e+07	9.67857e+06	9.90193e+06	1.07583e+07	1.0832e+07	1.11206e+07	1.01436e+07	9.1744e+06	9.85882e+06	9.73516e+06	1.03733e+07
Q8N6H7	ADP-ribosylation factor GTPase-activating protein 2	ARFGAP2	0	73.029	34	16	97	15	521	56.7	7.99	2272	1	2.93386e+07	2.79406e+07	3.01543e+07	3.18255e+07	2.96895e+07	2.90706e+07	2.85411e+07	2.93777e+07	2.95199e+07	2.75897e+07	2.66805e+07	3.08545e+07
Q99704	Docking protein 1	DOK1	0	73.02	29	8	59	8	481	52.4	6.47	1100	0	7.20143e+06	1.09472e+07	9.90406e+06	8.93204e+06	7.46939e+06	8.12699e+06	6.08091e+06	9.48087e+06	6.13281e+06	1.04197e+07	6.6379e+06	6.19018e+06
Q96EP5	DAZ-associated protein 1	DAZAP1	0	72.92	37	9	100	9	407	43.4	8.56	2284	0	4.73716e+07	4.18342e+07	4.43928e+07	4.48203e+07	5.20397e+07	4.2594e+07	4.16232e+07	3.60299e+07	4.39089e+07	4.21515e+07	3.96092e+07	4.5892e+07
Q16630	Cleavage and polyadenylation specificity factor subunit 6	CPSF6	0	72.849	18	9	91	9	551	59.2	7.15	1841	0	6.52986e+07	5.07522e+07	5.02329e+07	5.63849e+07	6.27355e+07	5.46809e+07	5.91359e+07	5.47635e+07	5.86874e+07	5.46308e+07	51257862	5.88634e+07
Q92905	COP9 signalosome complex subunit 5	COPS5	0	72.773	48	10	57	10	334	37.6	6.54	1406	0	1.75554e+07	1.50236e+07	1.53339e+07	1.87529e+07	2.1489e+07	1.72525e+07	1.60362e+07	1.96643e+07	1.96587e+07	1.65702e+07	17689631	1.85188e+07
Q96AG4	Leucine-rich repeat-containing protein 59	LRRC59	0	72.723	50	13	105	13	307	34.9	9.57	2272	0	7.57002e+07	7.64843e+07	9.60158e+07	9.5814e+07	9.53015e+07	7.80469e+07	9.56571e+07	9.76344e+07	9.04557e+07	9.73188e+07	8.33527e+07	9.31657e+07
P05362	Intercellular adhesion molecule 1	ICAM1	0	72.721	31	12	123	12	532	57.8	7.99	3781	0	4.94961e+07	2.64247e+07	2.87873e+07	3.07169e+07	3.01145e+07	3.00017e+07	2.75298e+07	2.42008e+07	3.6655e+07	2.58383e+07	3.72535e+07	3.28424e+07
P13612	Integrin alpha-4	ITGA4	0	72.6	16	12	80	12	1032	114.8	6.48	1795	0	3.80563e+07	3.05241e+07	4.31198e+07	4.46307e+07	4.04039e+07	3.50528e+07	4.86813e+07	3.10875e+07	4.22794e+07	3.80495e+07	3.80564e+07	4.55325e+07
P10644	cAMP-dependent protein kinase type I-alpha regulatory subunit	PRKAR1A	0	72.574	41	15	143	13	381	43	5.35	2124	2	3.68315e+07	5.57378e+07	5.10533e+07	5.93861e+07	5.63194e+07	5.61393e+07	5.88282e+07	5.94669e+07	5.44768e+07	6.42385e+07	5.09215e+07	5.31503e+07
Q9NTJ5	Phosphatidylinositol-3-phosphatase SAC1	SACM1L	0	72.547	31	16	111	16	587	66.9	7.12	1539	0	1.81644e+07	1.49927e+07	1.65278e+07	1.55051e+07	1.54527e+07	1.53779e+07	1.66471e+07	1.75898e+07	1.3046e+07	1.6766e+07	1.74974e+07	1.55701e+07
P61106	Ras-related protein Rab-14	RAB14	0	72.513	69	11	97	11	215	23.9	6.21	2390	0	8.842e+07	8.01841e+07	8.75275e+07	9.08798e+07	9.07691e+07	8.89023e+07	8.47887e+07	8.77766e+07	8.4359e+07	7.80388e+07	8.85559e+07	9.81657e+07
P33240	Cleavage stimulation factor subunit 2	CSTF2	0	72.486	33	12	111	8	577	60.9	6.83	2236	0	1.8326e+07	1.76545e+07	1.653e+07	2.07779e+07	1.78223e+07	1.90874e+07	1.86727e+07	1.97369e+07	1.98219e+07	2.12851e+07	1.71657e+07	1.65296e+07
P43034	Platelet-activating factor acetylhydrolase IB subunit beta	PAFAH1B1	0	72.484	40	15	145	15	410	46.6	7.37	3027	0	4.8174e+07	5.03406e+07	5.4131e+07	5.31687e+07	5.08774e+07	5.21848e+07	5.49142e+07	5.28547e+07	5.33531e+07	4.97048e+07	5.62854e+07	5.58292e+07
O43809	Cleavage and polyadenylation specificity factor subunit 5	NUDT21	0	72.299	62	12	135	12	227	26.2	8.82	2539	0	7.43795e+07	6.07596e+07	6.18309e+07	6.06794e+07	7.73397e+07	6.9118e+07	6.72827e+07	6.59036e+07	6.69684e+07	6.50751e+07	5.76573e+07	6.27529e+07
Q9UHR4	Brain-specific angiogenesis inhibitor 1-associated protein 2-like protein 1	BAIAP2L1	0	72.242	37	14	44	14	511	56.8	8.68	977	0	3.2467e+07	2.36576e+07	1.22697e+07	959988	71319.1	36040.3	246803	9.90526e+06	2.7901e+06	1.6277e+07	1.25182e+06	754627
Q8TCU6	Phosphatidylinositol 3,4,5-trisphosphate-dependent Rac exchanger 1 protein	PREX1	0	72.138	11	14	100	14	1659	186.1	6.44	1871	0	1.06188e+07	1.49841e+07	1.62967e+07	9.38506e+06	9.66727e+06	1.29908e+07	1.15163e+07	1.37699e+07	1.29391e+07	1.2884e+07	1.04463e+07	1.22835e+07
O60231	Pre-mRNA-splicing factor ATP-dependent RNA helicase DHX16	DHX16	0	72.135	20	15	86	14	1041	119.2	6.8	2370	0	8.29962e+06	7.10182e+06	6.95317e+06	9.91326e+06	1.43142e+07	9.87389e+06	8.05513e+06	9.87512e+06	9.57166e+06	7.73559e+06	7.88952e+06	7.1749e+06
Q53GS9	U4/U6.U5 tri-snRNP-associated protein 2	USP39	0	72.134	28	13	105	13	565	65.3	8.91	1488	0	2.01263e+07	2.10255e+07	1.85496e+07	2.0051e+07	2.30846e+07	1.83191e+07	2.32909e+07	1.96807e+07	1.54374e+07	2.27184e+07	1.5197e+07	2.21516e+07
O75351	Vacuolar protein sorting-associated protein 4B	VPS4B	0	72.123	44	14	121	11	444	49.3	7.23	1788	3	6.95903e+07	4.9669e+07	6.40359e+07	6.81125e+07	5.8535e+07	6.08914e+07	5.8677e+07	5.7333e+07	5.85883e+07	5.26436e+07	5.85196e+07	6.01455e+07
O14981	TATA-binding protein-associated factor 172	BTAF1	0	72.06	10	11	70	11	1849	206.8	6.52	2015	0	5.74979e+06	7.43266e+06	7.0958e+06	7.60021e+06	5.1455e+06	8.25876e+06	7.32773e+06	7.86907e+06	6.71718e+06	7.18216e+06	5.66879e+06	8.023e+06
P61758	Prefoldin subunit 3	VBP1	0	72.051	50	12	131	12	197	22.6	7.11	2745	0	5.11054e+07	5.36813e+07	4.93037e+07	4.7384e+07	5.76878e+07	4.98337e+07	5.20749e+07	5.45273e+07	5.37619e+07	5.20812e+07	4.89221e+07	5.32538e+07
Q13501	Sequestosome-1	SQSTM1	0	72.025	43	9	73	9	440	47.7	5.22	2805	0	9.46317e+06	1.33283e+07	1.20113e+07	1.18175e+07	2.44559e+07	1.90922e+07	1.77864e+07	1.82114e+07	1.62457e+07	1.16194e+07	1.58203e+07	1.60537e+07
Q9BYT8	Neurolysin, mitochondrial	NLN	0	72.013	24	14	84	14	704	80.6	6.64	1431	0	9.64551e+07	9.60725e+07	8.04367e+07	9.05906e+07	1.50962e+08	1.19978e+08	1.19352e+08	1.08138e+08	9.66242e+07	1.16198e+08	9.42453e+07	1.01125e+08
O43432	Eukaryotic translation initiation factor 4 gamma 3	EIF4G3	0	71.988	10	14	113	10	1585	176.5	5.38	1855	0	1.09264e+07	1.10754e+07	1.15316e+07	1.09671e+07	1.63611e+07	1.14301e+07	1.18886e+07	1.21717e+07	1.16926e+07	1.24485e+07	1.16254e+07	1.17912e+07
P30520	Adenylosuccinate synthetase isozyme 2	ADSS2	0	71.983	33	13	125	13	456	50.1	6.55	2830	0	4.76006e+07	4.87901e+07	4.42742e+07	3.43467e+07	5.06924e+07	4.31431e+07	3.97926e+07	4.93649e+07	4.1605e+07	4.47096e+07	3.5452e+07	4.21857e+07
P36507	Dual specificity mitogen-activated protein kinase kinase 2	MAP2K2	0	71.958	41	14	120	9	400	44.4	6.55	2136	5	2.76539e+07	3.63697e+07	4.32339e+07	4.09558e+07	3.2949e+07	3.75985e+07	3.86099e+07	3.61829e+07	4.79319e+07	3.70371e+07	4.52404e+07	4.0171e+07
P08621	U1 small nuclear ribonucleoprotein 70 kDa	SNRNP70	0	71.951	38	15	136	15	437	51.5	9.94	2729	0	7.29331e+07	6.38465e+07	5.94846e+07	6.94534e+07	7.03021e+07	6.00629e+07	6.79826e+07	6.14297e+07	5.84052e+07	7.55559e+07	6.98552e+07	7.04313e+07
P36542	ATP synthase subunit gamma, mitochondrial	ATP5F1C	0	71.945	48	12	151	12	298	33	9.22	3592	0	1.95927e+08	1.72904e+08	1.89365e+08	1.82833e+08	1.73686e+08	1.77249e+08	1.75009e+08	1.78013e+08	1.76521e+08	1.76081e+08	1.89245e+08	1.71593e+08
P20020	Plasma membrane calcium-transporting ATPase 1	ATP2B1	0	71.865	15	12	75	12	1220	134.6	5.91	1697	0	1.40512e+07	8.61883e+06	1.0455e+07	1.35755e+07	1.45604e+07	1.00536e+07	1.16476e+07	9.39664e+06	1.0072e+07	9.71548e+06	1.43743e+07	1.03762e+07
P35251	Replication factor C subunit 1	RFC1	0	71.8	17	15	83	15	1148	128.2	9.36	2569	0	1.31579e+07	6.50671e+06	6.65588e+06	1.1501e+07	1.46885e+07	9.60132e+06	1.86664e+07	1.0041e+07	1.20438e+07	8.59011e+06	1.00379e+07	1.58076e+07
Q9UHD9	Ubiquilin-2	UBQLN2	0	71.782	25	10	84	6	624	65.7	5.22	2600	0	7.99741e+06	7.36981e+06	7.35766e+06	8.36766e+06	7.54689e+06	8.90416e+06	9.4195e+06	6.49536e+06	7.63025e+06	6.81248e+06	7.18061e+06	7.94036e+06
Q8NFD5	AT-rich interactive domain-containing protein 1B	ARID1B	0	71.781	10	15	74	14	2236	236	6.73	989	0	7.33557e+06	8.92932e+06	9.16801e+06	5.66186e+06	6.70599e+06	7.71632e+06	7.16598e+06	8.5938e+06	7.58611e+06	1.234e+07	7.31958e+06	8.7425e+06
O43615	Mitochondrial import inner membrane translocase subunit TIM44	TIMM44	0	71.768	35	14	153	14	452	51.3	8.32	3188	0	4.0212e+07	3.80843e+07	3.75437e+07	3.90494e+07	3.53001e+07	3.84557e+07	4.70342e+07	4.1579e+07	4.27673e+07	5.20852e+07	3.6635e+07	3.63644e+07
O95163	Elongator complex protein 1	ELP1	0	71.737	16	14	84	14	1332	150.2	5.94	1674	0	1.51447e+07	1.75796e+07	1.59836e+07	1.45364e+07	1.8159e+07	1.6812e+07	1.78684e+07	1.8941e+07	1.71087e+07	1.64856e+07	1.29808e+07	1.68542e+07
P30084	Enoyl-CoA hydratase, mitochondrial	ECHS1	0	71.668	47	12	128	12	290	31.4	8.07	3037	0	7.62471e+07	5.94953e+07	6.84395e+07	6.73727e+07	5.83339e+07	6.08517e+07	6.10033e+07	6.32593e+07	6.09894e+07	6.35028e+07	7.02895e+07	5.79811e+07
P21980	Protein-glutamine gamma-glutamyltransferase 2	TGM2	0	71.561	26	12	31	12	687	77.3	5.22	651	0	1.69223e+06	1.61906e+06	879769	848211	1.93831e+07	8.36731e+06	5.17858e+06	1.954e+06	3.26459e+06	811004	5.57759e+06	1.45764e+06
O15160	DNA-directed RNA polymerases I and III subunit RPAC1	POLR1C	0	71.558	47	10	101	10	346	39.2	5.5	2714	0	7.18437e+07	9.20702e+07	8.0742e+07	8.85196e+07	9.21577e+07	8.97017e+07	1.00437e+08	9.50329e+07	9.2992e+07	8.64621e+07	9.14457e+07	8.51901e+07
O43516	WAS/WASL-interacting protein family member 1	WIPF1	0	71.558	44	12	135	12	503	51.2	11.47	2759	0	5.95567e+07	4.50044e+07	4.84094e+07	5.11712e+07	4.98236e+07	4.41884e+07	4.56226e+07	4.21407e+07	4.94898e+07	3.42917e+07	5.64722e+07	4.35972e+07
Q9NZN8	CCR4-NOT transcription complex subunit 2	CNOT2	0	71.546	40	11	77	11	540	59.7	7.66	1488	0	6.83993e+06	5.76927e+06	7.20369e+06	7.90002e+06	8.50369e+06	7.51797e+06	5.62474e+06	6.64538e+06	8.16657e+06	8.1058e+06	6.05089e+06	8.89856e+06
P15374	Ubiquitin carboxyl-terminal hydrolase isozyme L3	UCHL3	0	71.54	60	11	131	11	230	26.2	4.92	3107	0	3.33915e+07	2.64979e+07	3.37983e+07	2.9572e+07	2.46328e+07	2.65584e+07	2.51653e+07	3.11623e+07	2.62963e+07	2.91083e+07	2.47311e+07	2.87522e+07
Q13557	Calcium/calmodulin-dependent protein kinase type II subunit delta	CAMK2D	0	71.516	32	14	122	10	499	56.3	7.25	2839	4	2.55478e+07	1.83108e+07	2.43093e+07	4.88764e+07	2.86357e+07	4.55783e+07	4.43166e+07	2.56219e+07	3.52717e+07	1.02531e+07	3.98256e+07	4.4998e+07
P51148	Ras-related protein Rab-5C	RAB5C	0	71.51	59	9	128	6	216	23.5	8.41	3991	3	8.35331e+07	7.82261e+07	8.7028e+07	8.79275e+07	8.88378e+07	8.75005e+07	8.87063e+07	8.37699e+07	8.96997e+07	8.03153e+07	9.23324e+07	8.00493e+07
Q16512	Serine/threonine-protein kinase N1	PKN1	0	71.47	18	10	93	10	942	103.9	6.37	3334	0	1.4737e+07	1.03827e+07	1.53731e+07	1.62269e+07	1.35603e+07	1.29974e+07	1.37449e+07	1.29788e+07	1.56011e+07	1.21944e+07	1.56165e+07	1.38993e+07
P24666	Low molecular weight phosphotyrosine protein phosphatase	ACP1	0	71.469	67	8	85	8	158	18	6.74	2675	0	2.9363e+07	3.69228e+07	4.44859e+07	3.51203e+07	3.52593e+07	3.61603e+07	3.80996e+07	3.69887e+07	3.67051e+07	3.70143e+07	2.99389e+07	4.27045e+07
P09543	2',3'-cyclic-nucleotide 3'-phosphodiesterase	CNP	0	71.302	35	13	118	13	421	47.5	9.07	2042	0	2.1528e+07	2.84651e+07	2.85166e+07	3.70845e+07	2.69099e+07	3.02575e+07	2.85737e+07	2.99227e+07	3.5249e+07	2.50561e+07	3.53046e+07	2.5398e+07
Q16204	Coiled-coil domain-containing protein 6	CCDC6	0	71.294	32	12	112	12	474	53.3	7.34	1654	0	1.37296e+07	1.81986e+07	1.95798e+07	1.78754e+07	2.61687e+07	2.50543e+07	1.92785e+07	2.10458e+07	2.6782e+07	2.4569e+07	2.51279e+07	2.2352e+07
Q9BTE6	Alanyl-tRNA editing protein Aarsd1	AARSD1	0	71.278	43	12	83	12	412	45.5	6.42	1391	0	1.3723e+07	1.44729e+07	1.49954e+07	1.64555e+07	1.29252e+07	1.32593e+07	1.90737e+07	1.6379e+07	1.41437e+07	1.47162e+07	1.32716e+07	1.43244e+07
Q15428	Splicing factor 3A subunit 2	SF3A2	0	71.261	31	10	92	10	464	49.2	9.64	2182	0	3.21742e+07	2.87281e+07	2.63759e+07	2.85651e+07	3.14714e+07	2.44947e+07	3.04915e+07	2.78383e+07	2.76877e+07	2.96288e+07	2.45431e+07	2.9237e+07
P20273	B-cell receptor CD22	CD22	0	71.222	24	14	87	14	847	95.3	6.65	1901	0	3.21474e+07	2.79853e+07	2.50946e+07	3.0942e+07	3.88221e+07	2.54473e+07	2.93752e+07	2.74594e+07	2.79842e+07	3.18996e+07	2.8778e+07	3.57974e+07
P15586	N-acetylglucosamine-6-sulfatase	GNS	0	71.194	31	13	48	13	552	62	8.31	1093	0	8.60303e+06	6.1317e+06	1.26358e+07	1.48503e+07	9.40153e+06	1.17112e+07	1.31285e+07	6.61977e+06	1.21926e+07	8.08893e+06	1.70089e+07	9.47121e+06
Q7Z434	Mitochondrial antiviral-signaling protein	MAVS	0	71.162	33	8	67	8	540	56.5	5.52	2458	0	1.23868e+07	1.46205e+07	1.58711e+07	1.79484e+07	1.13612e+07	1.59521e+07	1.59607e+07	1.85555e+07	1.38278e+07	1.60092e+07	14046652	1.3885e+07
Q13867	Bleomycin hydrolase	BLMH	0	71.111	39	11	105	11	455	52.5	6.27	1996	0	2.9094e+07	3.18392e+07	3.19365e+07	4.13344e+07	3.94414e+07	3.57586e+07	4.44397e+07	3.62288e+07	3.21672e+07	3.30352e+07	3.83459e+07	3.20238e+07
P19474	E3 ubiquitin-protein ligase TRIM21	TRIM21	0	71.051	41	16	130	16	475	54.1	6.38	1704	0	3.11137e+07	2.25487e+07	2.6876e+07	3.57126e+07	2.77583e+07	3.69744e+07	3.45055e+07	2.41613e+07	3.17785e+07	1.86191e+07	3.45685e+07	3.09722e+07
P12955	Xaa-Pro dipeptidase	PEPD	0	71.025	33	12	109	12	493	54.5	6	1606	0	1.92965e+07	1.89206e+07	1.788e+07	1.48681e+07	1.22479e+07	1.13467e+07	1.17652e+07	1.54178e+07	1.96878e+07	1.69815e+07	1.83464e+07	1.4435e+07
P55036	26S proteasome non-ATPase regulatory subunit 4	PSMD4	0	70.967	37	10	128	10	377	40.7	4.79	2893	0	5.30242e+07	5.16572e+07	4.65361e+07	4.89708e+07	5.54826e+07	5.29883e+07	5.12745e+07	5.47306e+07	5.45421e+07	5.49348e+07	5.46883e+07	5.72437e+07
Q92917	G-patch domain and KOW motifs-containing protein	GPKOW	0	70.816	40	13	113	13	476	52.2	6.15	1919	0	1.23256e+07	1.35723e+07	1.06888e+07	9.74437e+06	1.36364e+07	1.05866e+07	1.2742e+07	1.3354e+07	1.56565e+07	1.23374e+07	1.06772e+07	1.00213e+07
P13984	General transcription factor IIF subunit 2	GTF2F2	0	70.805	52	10	108	10	249	28.4	9.23	2919	0	1.7208e+07	1.4563e+07	1.35339e+07	1.75858e+07	2.3188e+07	1.63468e+07	1.87762e+07	1.82805e+07	1.74581e+07	1.35596e+07	1.57549e+07	1.95506e+07
Q92673	Sortilin-related receptor	SORL1	0	70.768	12	19	46	19	2214	248.3	5.55	701	0	6.0365e+06	3.51993e+06	6.47679e+06	8.0708e+06	1.66628e+07	1.07033e+07	6.85497e+06	6.72161e+06	7.73727e+06	8.21302e+06	7.62496e+06	6.99387e+06
O14929	Histone acetyltransferase type B catalytic subunit	HAT1	0	70.744	39	10	96	10	419	49.5	5.69	3360	0	3.633e+07	3.39098e+07	2.79785e+07	3.24405e+07	6.60341e+07	4.4907e+07	4.17982e+07	5.55329e+07	3.73732e+07	4.45358e+07	2.93265e+07	4.0246e+07
Q9NVJ2	ADP-ribosylation factor-like protein 8B	ARL8B	0	70.718	54	11	141	6	186	21.5	8.43	2650	4	5.19054e+07	6.16804e+07	6.39251e+07	6.6456e+07	5.66531e+07	6.47806e+07	5.08829e+07	7.37658e+07	6.25067e+07	6.41372e+07	7.18834e+07	4.95024e+07
P32456	Guanylate-binding protein 2	GBP2	0	70.696	27	14	109	10	591	67.2	5.71	2085	0	791098	2.30014e+07	1.1527e+07	4.50722e+06	3.84481e+06	2.6108e+07	1.29745e+07	3.14302e+07	1.76957e+07	8.38423e+06	2.28707e+07	6.73724e+06
O14545	TRAF-type zinc finger domain-containing protein 1	TRAFD1	0	70.605	22	10	81	10	582	64.8	5.29	2210	0	6.38719e+06	9.13949e+06	1.03026e+07	1.27747e+07	1.43179e+07	1.82308e+07	1.48183e+07	1.41135e+07	1.49816e+07	7.67541e+06	1.88016e+07	1.7003e+07
P40121	Macrophage-capping protein	CAPG	0	70.59	41	10	92	10	348	38.5	6.19	3829	0	8.69467e+07	3.72124e+07	4.93585e+07	1.5503e+07	5.37237e+07	3.98304e+07	3.50137e+07	3.32418e+07	5.16359e+07	8.73684e+06	6.01065e+07	5.93385e+07
Q12929	Epidermal growth factor receptor kinase substrate 8	EPS8	0	70.569	23	13	25	13	822	91.8	7.5	572	0				8.87885e+06	2.41981e+07		3.56131e+06	894971	1.83379e+06		4.60693e+06
Q12849	G-rich sequence factor 1	GRSF1	0	70.544	33	10	83	10	480	53.1	6.19	1798	0	2.68864e+07	2.26539e+07	1.75705e+07	1.20785e+07	3.07905e+07	2.21427e+07	2.09803e+07	2.5112e+07	2.25826e+07	3.66157e+07	1.91762e+07	1.92819e+07
Q13895	Bystin	BYSL	0	70.528	37	12	101	12	437	49.6	8.12	2386	0	2.45619e+07	2.05644e+07	1.89833e+07	2.41746e+07	2.2834e+07	2.34566e+07	2.45221e+07	2.21507e+07	1.70749e+07	2.53026e+07	1.67395e+07	2.11001e+07
P01920	HLA class II histocompatibility antigen, DQ beta 1 chain	HLA-DQB1	0	70.457	41	10	81	10	261	30	7.25	2064	0	3.2848e+07	1.12692e+08	7.84572e+07	1.11984e+08	4.58439e+07	9.37326e+07	2.74399e+08	1.7438e+08	1.94876e+08	2.43755e+08	2.73712e+08	1.91343e+08
Q8IVM0	Coiled-coil domain-containing protein 50	CCDC50	0	70.328	41	8	85	8	306	35.8	6.65	1728	0	2.4515e+07	1.60841e+07	1.44832e+07	2.39384e+07	2.54427e+07	2.38788e+07	1.93128e+07	2.75178e+07	2.28168e+07	8.65315e+06	2.61497e+07	2.24421e+07
O75368	SH3 domain-binding glutamic acid-rich-like protein	SH3BGRL	0	70.308	85	9	124	9	114	12.8	5.25	2478	0	1.16396e+08	1.15344e+08	1.38556e+08	1.29612e+08	1.0305e+08	1.13336e+08	1.06914e+08	1.38099e+08	1.27218e+08	1.00707e+08	1.39472e+08	1.29645e+08
Q8NDX1	PH and SEC7 domain-containing protein 4	PSD4	0	70.187	20	13	76	13	1056	116.2	5.48	1223	0	4.59309e+06	4.91211e+06	6.78939e+06	4.29247e+06	6.72404e+06	9.13149e+06	6.54107e+06	6.09506e+06	8.76453e+06	6.62077e+06	7.01673e+06	6.74023e+06
O75663	TIP41-like protein	TIPRL	0	70.18	49	9	83	9	272	31.4	5.91	1878	0	2.72525e+07	3.27575e+07	2.92971e+07	2.76607e+07	2.73417e+07	2.80081e+07	2.93376e+07	3.22788e+07	2.9641e+07	2.97527e+07	3.2872e+07	2.39948e+07
Q2M2I8	AP2-associated protein kinase 1	AAK1	0	70.167	19	11	60	11	961	103.8	6.6	1881	0	7.27531e+06	5.13474e+06	5.80205e+06	9.07946e+06	1.53483e+07	8.33726e+06	8.77539e+06	7.83902e+06	7.4523e+06	6.32125e+06	7.80653e+06	5.04022e+06
Q8TDN6	Ribosome biogenesis protein BRX1 homolog	BRIX1	0	70.161	50	12	70	12	353	41.4	9.92	955	0	1.67519e+07	1.64111e+07	1.3315e+07	1.95952e+07	1.88559e+07	1.96424e+07	1.91915e+07	1.71954e+07	1.94316e+07	1.76421e+07	1.79442e+07	1.62221e+07
Q00325	Phosphate carrier protein, mitochondrial	SLC25A3	0	70.16	32	12	133	12	362	40.1	9.38	1517	0	2.02219e+08	2.19794e+08	2.22671e+08	2.24236e+08	1.68096e+08	2.1466e+08	1.89697e+08	2.2459e+08	2.1926e+08	2.15712e+08	271595331	1.84468e+08
Q6PJG2	Mitotic deacetylase-associated SANT domain protein	MIDEAS	0	70.116	14	9	45	9	1045	114.9	9.19	1896	0	3.63971e+06	3.76823e+06	4.701e+06	4.9932e+06	4.88655e+06	2.91706e+06	5.02681e+06	3.14761e+06	3.96185e+06	3.15215e+06	3.40483e+06	5.91436e+06
P62879	Guanine nucleotide-binding protein G(I)/G(S)/G(T) subunit beta-2	GNB2	0	69.946	44	12	136	6	340	37.3	6	3393	0	1.40915e+07	9.56162e+06	1.1346e+07	1.24224e+07	1.20255e+07	1.13505e+07	9.59363e+06	1.08591e+07	1.06277e+07	1.01956e+07	1.06301e+07	1.33497e+07
P82970	High mobility group nucleosome-binding domain-containing protein 5	HMGN5	0	69.941	37	11	85	11	282	31.5	4.55	2286	0	1.25234e+07	6.06756e+06	1.37562e+07	2.15534e+07	2.64585e+07	1.72151e+07	1.82805e+07	1.22634e+07	1.43773e+07	1.43763e+07	1.61062e+07	1.74245e+07
Q6NYC8	Phostensin	PPP1R18	0	69.936	36	16	144	16	613	67.9	5.4	2003	0	4.72424e+07	3.53126e+07	3.74981e+07	4.513e+07	3.92419e+07	4.37174e+07	3.52694e+07	3.96965e+07	4.31896e+07	3.39961e+07	38149119	3.47797e+07
P55327	Tumor protein D52	TPD52	0	69.87	56	7	88	7	224	24.3	4.83	3704	0	5.12984e+07	4.79344e+07	4.34353e+07	5.68374e+07	5.00551e+07	3.44533e+07	4.06542e+07	4.19985e+07	4.32501e+07	4.34459e+07	5.20076e+07	4.82688e+07
Q7Z6I6	Rho GTPase-activating protein 30	ARHGAP30	0	69.815	13	12	92	11	1101	118.5	4.81	2475	1	1.44945e+07	1.30665e+07	1.25742e+07	1.14056e+07	1.17191e+07	1.26877e+07	1.18797e+07	1.13373e+07	1.31115e+07	1.12087e+07	1.26079e+07	1.14797e+07
P28070	Proteasome subunit beta type-4	PSMB4	0	69.769	48	8	113	8	264	29.2	5.97	3334	0	1.17837e+08	1.12718e+08	8.48614e+07	7.4728e+07	1.21857e+08	1.19728e+08	1.27156e+08	9.98038e+07	9.99364e+07	1.06547e+08	1.31301e+08	1.30303e+08
Q96JM3	Chromosome alignment-maintaining phosphoprotein 1	CHAMP1	0	69.656	22	16	105	16	812	89	8.44	1540	0	1.26365e+07	1.20017e+07	1.1186e+07	1.42094e+07	1.20877e+07	1.08801e+07	1.53317e+07	1.24015e+07	1.21522e+07	1.4604e+07	1.11731e+07	1.38457e+07
P55011	Solute carrier family 12 member 2	SLC12A2	0	69.647	16	13	43	13	1212	131.4	6.4	642	0	2.80728e+06	4.25879e+06	3.6263e+06	6.85975e+06	1.37026e+07	1.19532e+07	6.46305e+06	6.43241e+06	6.36246e+06	4.62138e+06	5.55133e+06	4.85876e+06
P20618	Proteasome subunit beta type-1	PSMB1	0	69.631	55	12	127	12	241	26.5	8.13	1751	0	1.32145e+08	1.42791e+08	1.30415e+08	1.47887e+08	1.48896e+08	1.60788e+08	1.4951e+08	1.51313e+08	1.55856e+08	1.41542e+08	1.54619e+08	1.54443e+08
Q9NU22	Midasin	MDN1	0	69.534	4	15	67	15	5596	632.4	5.68	767	0	2.26412e+07	1.87894e+07	1.55958e+07	1.72048e+07	2.50838e+07	1.93797e+07	1.91685e+07	2.12295e+07	1.9595e+07	2.78002e+07	2.15344e+07	2.07478e+07
O95816	BAG family molecular chaperone regulator 2	BAG2	0	69.525	60	11	100	11	211	23.8	6.7	2199	0	2.41385e+07	2.18665e+07	2.00602e+07	2.73712e+07	3.11408e+07	3.02532e+07	3.01011e+07	3.54557e+07	2.48079e+07	3.26504e+07	3.19623e+07	2.9717e+07
O75431	Metaxin-2	MTX2	0	69.492	54	11	85	11	263	29.7	6.29	971	0	1.99139e+07	2.15066e+07	1.94694e+07	1.59968e+07	1.69005e+07	1.90795e+07	1.76947e+07	2.31592e+07	1.98019e+07	1.87082e+07	2.07984e+07	1.77026e+07
Q9NVS9	Pyridoxine-5'-phosphate oxidase	PNPO	0	69.465	56	10	102	10	261	30	7.06	1441	0	3.75082e+07	7.13612e+07	4.26992e+07	3.99335e+07	3.11626e+07	4.24686e+07	4.01116e+07	5.15135e+07	3.32189e+07	2.44349e+07	3.77424e+07	5.38865e+07
Q14161	ARF GTPase-activating protein GIT2	GIT2	0	69.35	29	14	84	10	759	84.5	7.23	1393	4	1.44169e+07	1.56286e+07	1.41232e+07	1.36067e+07	1.37869e+07	1.41325e+07	1.32318e+07	1.35572e+07	1.20925e+07	1.45526e+07	1.75162e+07	1.22427e+07
A0A0B4J2D5	Putative glutamine amidotransferase-like class 1 domain-containing protein 3B, mitochondrial	GATD3B	0	69.33	51	8	80	8	268	28.1	8.27	1503	0	5.18811e+07	6.5752e+07	6.31302e+07	5.24483e+07	5.49911e+07	5.10911e+07	4.30801e+07	6.25041e+07	4.60766e+07	6.24049e+07	6.6609e+07	4.72045e+07
O75436	Vacuolar protein sorting-associated protein 26A	VPS26A	0	69.329	42	13	87	11	327	38.1	6.57	1356	2	4.13232e+07	3.4294e+07	4.90028e+07	5.0569e+07	5.32002e+07	5.46792e+07	4.80989e+07	4.64828e+07	5.23216e+07	4.51252e+07	5.07257e+07	5.35253e+07
P62241	40S ribosomal protein S8	RPS8	0	69.283	52	11	150	11	208	24.2	10.32	4012	0	4.69668e+08	4.29767e+08	4.48932e+08	4.35423e+08	4.72814e+08	4.3804e+08	4.67894e+08	4.4286e+08	4.40895e+08	4.77251e+08	4.04279e+08	4.60208e+08
Q15738	Sterol-4-alpha-carboxylate 3-dehydrogenase, decarboxylating	NSDHL	0	69.168	47	12	97	12	373	41.9	8.06	1561	0	3.90431e+07	3.92319e+07	3.93494e+07	3.66961e+07	3.26776e+07	4.36318e+07	4.01314e+07	3.85445e+07	3.94896e+07	3.78e+07	3.88303e+07	3.656e+07
P35908	Keratin, type II cytoskeletal 2 epidermal	KRT2	0	69.059	28	16	33	13	639	65.4	8	648	1	4.2517e+06	4.24634e+06	2.27894e+06	4.8406e+06	4.74718e+06	1.47661e+07	3.42679e+06	7.75063e+06	1.71452e+06	3.861e+06	2.53872e+06	1.25292e+07
Q9NRL2	Bromodomain adjacent to zinc finger domain protein 1A	BAZ1A	0	69.045	13	16	84	16	1556	178.6	6.6	813	0	1.06333e+07	9.94977e+06	7.97204e+06	1.16957e+07	1.73427e+07	1.42946e+07	1.24723e+07	1.29619e+07	1.29563e+07	1.60106e+07	1.03275e+07	1.28127e+07
Q9NXR1	Nuclear distribution protein nudE homolog 1	NDE1	0	69.043	41	11	100	11	335	37.7	5.15	2952	0	3.9048e+07	3.70604e+07	3.55642e+07	3.08909e+07	3.15973e+07	3.44731e+07	2.86696e+07	3.1641e+07	3.64235e+07	3.08059e+07	3.00188e+07	2.74895e+07
O14979	Heterogeneous nuclear ribonucleoprotein D-like	HNRNPDL	0	69.033	22	12	132	10	420	46.4	9.57	2768	1	1.07863e+08	8.14081e+07	1.04841e+08	1.27108e+08	1.23324e+08	1.11774e+08	1.06318e+08	9.40793e+07	1.01393e+08	1.05731e+08	1.11119e+08	1.29998e+08
O15247	Chloride intracellular channel protein 2	CLIC2	0	69.032	64	11	26	11	247	28.3	5.59	989	0	992504	6.0291e+06	7.813e+06	3.06937e+06	557615	6.71652e+06	3.65159e+06	2.12848e+06	5.5104e+06	5.99156e+06	2.04672e+07	1.00235e+07
O75027	Iron-sulfur clusters transporter ABCB7, mitochondrial	ABCB7	0	69.019	26	13	68	13	752	82.6	9.33	1819	0	1.46506e+07	1.43448e+07	1.03385e+07	1.4662e+07	1.49139e+07	1.76057e+07	1.47982e+07	1.77366e+07	1.53444e+07	1.36466e+07	1.56963e+07	1.57474e+07
Q7L5N1	COP9 signalosome complex subunit 6	COPS6	0	69.016	45	10	98	10	327	36.1	5.73	1839	0	2.42404e+07	2.58022e+07	2.17269e+07	2.23146e+07	2.7752e+07	2.70569e+07	2.691e+07	2.57169e+07	2.613e+07	2.34395e+07	2.55496e+07	2.44136e+07
Q8NI27	THO complex subunit 2	THOC2	0	68.873	14	16	93	16	1593	182.7	8.44	1848	0	1.24734e+07	1.29665e+07	9.71696e+06	1.22142e+07	1.59061e+07	1.1086e+07	1.48131e+07	1.57378e+07	1.13273e+07	1.47772e+07	1.14201e+07	1.59408e+07
Q14232	Translation initiation factor eIF-2B subunit alpha	EIF2B1	0	68.838	44	11	113	11	305	33.7	7.33	2319	0	2.48721e+07	2.99266e+07	3.6859e+07	3.75535e+07	4.02432e+07	3.78457e+07	3.54576e+07	4.06184e+07	3.76137e+07	3.36658e+07	2.70368e+07	3.5712e+07
P62917	60S ribosomal protein L8	RPL8	0	68.781	53	13	201	13	257	28	11.03	2787	0	5.04947e+08	4.74102e+08	4.63406e+08	4.7226e+08	4.75858e+08	4.39327e+08	4.81422e+08	4.75744e+08	4.88854e+08	5.16628e+08	4.33343e+08	4.54282e+08
Q99661	Kinesin-like protein KIF2C	KIF2C	0	68.762	22	12	60	11	725	81.3	7.83	1279	0	1.94667e+08	1.77832e+08	1.99829e+08	1.75751e+08	1.8692e+08	1.69718e+08	1.8118e+08	1.85754e+08	1.77548e+08	2.13249e+08	1.57786e+08	1.91341e+08
P53602	Diphosphomevalonate decarboxylase	MVD	0	68.75	46	12	94	12	400	43.4	7.23	1606	0	2.21612e+07	3.41269e+07	2.8169e+07	2.02977e+07	2.09309e+07	2.18031e+07	2.0098e+07	3.51921e+07	2.46819e+07	2.88608e+07	2.36018e+07	2.00823e+07
P80303	Nucleobindin-2	NUCB2	0	68.746	41	12	88	12	420	50.2	5.12	2105	0	8.04129e+06	1.3409e+07	1.50351e+07	1.76715e+07	9.38461e+06	1.14959e+07	2.469e+07	1.34866e+07	2.21863e+07	1.43721e+07	1.49021e+07	1.87551e+07
P04792	Heat shock protein beta-1	HSPB1	0	68.709	86	13	94	13	205	22.8	6.4	1854	0	2.72928e+07	9.03472e+07	1.10631e+08	3.09867e+07	2.51976e+07	7.97591e+07	6.38753e+07	1.43255e+08	3.68701e+07	1.02071e+08	1.25291e+08	7.3408e+07
Q86U44	N6-adenosine-methyltransferase catalytic subunit	METTL3	0	68.627	29	11	67	11	580	64.4	6.42	1227	0	7.21226e+06	8.05246e+06	6.61347e+06	6.67561e+06	9.89073e+06	5.49054e+06	9.62039e+06	8.14389e+06	9.94692e+06	9.66138e+06	6.06144e+06	8.94671e+06
Q96AZ6	Interferon-stimulated gene 20 kDa protein	ISG20	0	68.541	62	9	82	9	181	20.4	8.92	2761	0	3.37314e+07	1.68162e+07	3.19317e+07	5.36228e+07	2.54663e+07	3.35377e+07	3.20463e+07	2.68883e+07	5.09873e+07	1.49177e+07	4.9948e+07	3.48752e+07
Q92747	Actin-related protein 2/3 complex subunit 1A	ARPC1A	0	68.459	41	10	65	9	370	41.5	8.18	1362	0	5.51851e+06	8.10376e+06	9.3608e+06	1.11648e+07	7.7947e+06	1.02659e+07	5.23865e+06	1.0242e+07	8.19822e+06	1.03284e+07	1.0511e+07	7.35633e+06
O43681	ATPase GET3	GET3	0	68.437	47	10	79	10	348	38.8	4.91	1611	0	2.95111e+07	2.79009e+07	2.87857e+07	3.47484e+07	3.5042e+07	2.77633e+07	2.52499e+07	3.06351e+07	3.08561e+07	2.5528e+07	3.04151e+07	2.9326e+07
Q9UPY3	Endoribonuclease Dicer	DICER1	0	68.304	8	11	58	11	1922	218.5	5.68	1627	0	3.32181e+06	4.5381e+06	4.41483e+06	5.29805e+06	6.89613e+06	6.20411e+06	7.05035e+06	4.92784e+06	4.43569e+06	2.56364e+06	5.48418e+06	3.48853e+06
P84085	ADP-ribosylation factor 5	ARF5	0	68.288	64	11	137	6	180	20.5	6.79	2942	6	1.55327e+08	1.70805e+08	1.92641e+08	1.96214e+08	1.95352e+08	1.82814e+08	2.04272e+08	1.80032e+08	1.62118e+08	1.78309e+08	2.03324e+08	1.8741e+08
Q13144	Translation initiation factor eIF-2B subunit epsilon	EIF2B5	0	68.231	24	12	99	12	721	80.3	5.08	1064	0	8.82114e+07	2.13873e+07	2.50396e+08	1.39125e+08	2.20274e+07	2.13702e+07	2.54855e+07	2.25161e+07	2.24367e+07	1.43677e+08	2.068e+07	2.52178e+07
Q96P48	Arf-GAP with Rho-GAP domain, ANK repeat and PH domain-containing protein 1	ARAP1	0	68.221	14	15	81	15	1450	162.1	6.23	1287	0	2.66881e+07	2.22708e+07	2.05461e+07	2.49818e+07	2.7141e+07	2.20692e+07	2.39213e+07	2.30259e+07	2.68136e+07	2.21512e+07	2.36955e+07	2.38941e+07
P15531	Nucleoside diphosphate kinase A	NME1	0	68.213	80	11	192	6	152	17.1	6.19	2948	0	1.74014e+08	1.76136e+08	1.77408e+08	1.66347e+08	1.72615e+08	1.82789e+08	1.61749e+08	1.9432e+08	1.54012e+08	1.84655e+08	1.42928e+08	1.66415e+08
P30048	Thioredoxin-dependent peroxide reductase, mitochondrial	PRDX3	0	68.192	48	8	101	8	256	27.7	7.78	2086	0	2.18763e+08	1.80877e+08	2.04947e+08	2.0254e+08	1.79328e+08	1.72626e+08	1.60303e+08	1.80774e+08	1.81244e+08	1.73633e+08	1.86965e+08	1.64755e+08
Q13325	Interferon-induced protein with tetratricopeptide repeats 5	IFIT5	0	68.156	33	13	82	13	482	55.8	7.4	1726	0	1.57363e+07	7.96415e+06	1.12165e+07	1.60603e+07	2.2439e+07	2.20984e+07	1.89673e+07	1.22534e+07	1.94988e+07	4.12133e+06	2.1585e+07	1.59801e+07
Q9ULZ3	Apoptosis-associated speck-like protein containing a CARD	PYCARD	0	68.087	62	12	70	12	195	21.6	6.34	2112	0	1.33096e+07	1.171e+07	2.23298e+07	2.8972e+07	2.61834e+07	1.91625e+07	2.0538e+07	1.40159e+07	2.12787e+07	1.27756e+07	3.76513e+07	2.72596e+07
Q5T9A4	ATPase family AAA domain-containing protein 3B	ATAD3B	0	68.059	23	15	138	5	648	72.5	9.2	2237	0	1.04362e+07	1.04637e+07	8.99516e+06	9.37074e+06	9.4033e+06	8.54146e+06	8.71086e+06	1.05911e+07	9.88181e+06	1.12816e+07	9.90865e+06	8.67802e+06
Q27J81	Inverted formin-2	INF2	0	68.001	14	10	56	10	1249	135.5	5.38	1935	0	2.94715e+06	2.76393e+06	4.00996e+06	4.94231e+06	6.82551e+06	6.30474e+06	8.66597e+06	3.81026e+06	4.87578e+06	3.57723e+06	6.47338e+06	6.44958e+06
O95239	Chromosome-associated kinesin KIF4A	KIF4A	0	67.963	16	16	52	16	1232	139.8	6.27	1027	0	1.45303e+07	1.28969e+07	9.74188e+06	9.5598e+06	1.43199e+07	1.30128e+07	1.58433e+07	1.52886e+07	1.38451e+07	1.30407e+07	1.10207e+07	1.26253e+07
P35659	Protein DEK	DEK	0	67.962	30	14	117	14	375	42.6	8.56	2305	0	1.1657e+08	1.06711e+08	1.01916e+08	1.0981e+08	1.23863e+08	1.18652e+08	1.08354e+08	1.22039e+08	1.16449e+08	1.32284e+08	9.20359e+07	1.2611e+08
Q9BTV4	Transmembrane protein 43	TMEM43	0	67.78	40	10	93	10	400	44.8	8.13	1748	0	1.92777e+07	1.70376e+07	1.87475e+07	2.04392e+07	1.74161e+07	2.45987e+07	1.20178e+07	1.63975e+07	1.75324e+07	1.47237e+07	1.68674e+07	1.6355e+07
O95372	Acyl-protein thioesterase 2	LYPLA2	0	67.752	45	7	89	7	231	24.7	7.23	2463	0	3.7299e+07	3.94749e+07	3.89121e+07	4.3354e+07	3.7786e+07	3.69446e+07	4.08217e+07	4.20535e+07	4.01964e+07	4.05331e+07	3.77646e+07	3.78038e+07
O75937	DnaJ homolog subfamily C member 8	DNAJC8	0	67.749	45	13	165	13	253	29.8	9.06	2360	0	5.90588e+07	5.22761e+07	4.43536e+07	5.49502e+07	6.16399e+07	5.41834e+07	5.78376e+07	5.6587e+07	5.48436e+07	5.71563e+07	5.00649e+07	5.97447e+07
P17612	cAMP-dependent protein kinase catalytic subunit alpha	PRKACA	0	67.602	42	11	92	4	351	40.6	8.79	2428	7	2.57481e+07	4.46755e+07	2.84627e+07	3.3077e+07	4.23389e+07	3.52082e+07	3.39084e+07	3.74284e+07	3.24903e+07	3.74443e+07	3.34641e+07	3.37195e+07
P50213	Isocitrate dehydrogenase [NAD] subunit alpha, mitochondrial	IDH3A	0	67.597	39	13	161	13	366	39.6	6.92	3414	0	1.38807e+08	1.65605e+08	1.90066e+08	1.96847e+08	1.95311e+08	2.15795e+08	2.03278e+08	1.96181e+08	1.9921e+08	1.72569e+08	2.15342e+08	1.90056e+08
P53582	Methionine aminopeptidase 1	METAP1	0	67.424	43	9	66	9	386	43.2	7.17	1868	0	1.10903e+07	1.08124e+07	6.15123e+06	1.44987e+07	1.84582e+07	1.13582e+07	1.18168e+07	1.04636e+07	7.81226e+06	9.85981e+06	1.1558e+07	1.44487e+07
Q86TB9	Protein PAT1 homolog 1	PATL1	0	67.356	27	14	94	14	770	86.8	6.67	1838	0	1.88417e+07	1.2242e+07	9.64807e+06	1.09569e+07	1.35175e+07	1.17129e+07	1.33115e+07	1.19561e+07	1.22768e+07	1.18035e+07	1.48585e+07	1.84389e+07
P53004	Biliverdin reductase A	BLVRA	0	67.327	52	14	137	14	296	33.4	6.44	2276	0	1.13088e+08	4.87712e+07	9.46745e+07	5.85931e+07	3.82016e+07	7.80389e+07	4.01283e+07	5.35361e+07	6.8123e+07	4.89624e+07	8.81034e+07	4.7669e+07
Q8WXI9	Transcriptional repressor p66-beta	GATAD2B	0	67.283	29	12	96	11	593	65.2	9.7	2562	0	1.63566e+07	1.30862e+07	1.23801e+07	1.71328e+07	1.73653e+07	1.33958e+07	1.69198e+07	1.42983e+07	1.45712e+07	1.62771e+07	11155083	1.79567e+07
P51151	Ras-related protein Rab-9A	RAB9A	0	67.238	55	9	73	9	201	22.8	5.47	817	0	1.65838e+07	1.77919e+07	3.32528e+07	2.34787e+07	8.47043e+06	3.10988e+07	1.58492e+07	2.51947e+07	1.48322e+07	1.80434e+07	2.72447e+07	1.94718e+07
A3KMH1	von Willebrand factor A domain-containing protein 8	VWA8	0	67.188	9	12	69	12	1905	214.7	7.4	1586	0	9.09424e+06	1.78782e+07	1.90015e+07	1.02374e+07	1.32452e+07	1.28718e+07	1.01708e+07	3.73866e+06	1.61172e+07	1.72649e+07	7.68668e+06	1.00482e+07
Q9NY27	Serine/threonine-protein phosphatase 4 regulatory subunit 2	PPP4R2	0	67.162	31	11	99	11	417	46.9	4.54	1948	0	1.04724e+07	1.14654e+07	8.70609e+06	1.25004e+07	1.28527e+07	9.47309e+06	8.14595e+06	1.22683e+07	1.28264e+07	1.3756e+07	1.06348e+07	1.42011e+07
Q71RC2	La-related protein 4	LARP4	0	67.156	24	14	100	14	724	80.5	6.61	1616	0	2.39323e+07	2.34739e+07	2.10499e+07	2.38369e+07	2.8705e+07	2.14501e+07	2.40213e+07	2.30243e+07	2.61316e+07	2.36251e+07	2.41889e+07	2.16377e+07
P32322	Pyrroline-5-carboxylate reductase 1, mitochondrial	PYCR1	0	67.156	39	9	95	8	319	33.3	7.61	2115	0	2.14237e+07	3.24681e+07	2.63452e+07	2.43285e+07	2.0528e+07	2.32691e+07	3.51445e+07	2.92549e+07	2.96286e+07	2.77678e+07	2.48341e+07	2.16734e+07
P28066	Proteasome subunit alpha type-5	PSMA5	0	67.052	52	10	123	10	241	26.4	4.79	3570	0	2.3136e+08	2.05774e+08	1.92919e+08	2.23197e+08	2.64805e+08	2.42422e+08	2.51605e+08	2.59307e+08	2.58856e+08	2.38221e+08	2.40085e+08	2.51275e+08
P54727	UV excision repair protein RAD23 homolog B	RAD23B	0	66.997	47	13	150	11	409	43.1	4.84	2767	2	1.06396e+08	1.02257e+08	1.06262e+08	1.10043e+08	1.15357e+08	1.1499e+08	1.2565e+08	1.15824e+08	9.78951e+07	1.0547e+08	9.28663e+07	1.18377e+08
Q13907	Isopentenyl-diphosphate Delta-isomerase 1	IDI1	0	66.964	61	9	74	8	227	26.3	6.34	1112	1	2.7925e+07	3.8597e+07	3.06028e+07	2.64447e+07	3.8996e+07	3.39896e+07	3.01952e+07	4.06505e+07	3.78538e+07	4.25907e+07	2.97642e+07	3.17492e+07
Q9NXE4	Sphingomyelin phosphodiesterase 4	SMPD4	0	66.956	24	13	63	13	866	97.7	8.27	1025	0	9.31194e+06	9.55864e+06	6.99815e+06	9.06499e+06	1.17489e+07	8.93357e+06	1.00052e+07	1.05958e+07	8.5985e+06	7.25167e+06	9.0412e+06	7.8695e+06
P60900	Proteasome subunit alpha type-6	PSMA6	0	66.871	65	12	103	12	246	27.4	6.76	3079	0	1.57514e+08	1.60641e+08	1.58945e+08	1.88135e+08	1.76923e+08	1.84563e+08	1.855e+08	1.67154e+08	1.75531e+08	1.58243e+08	1.803e+08	1.80619e+08
P42025	Beta-centractin	ACTR1B	0	66.858	48	13	111	4	376	42.3	6.4	2018	0	4.67255e+06	1.07306e+07	1.1016e+07	1.05771e+07	6.00947e+06	1.01226e+07	8.7826e+06	6.59739e+06	6.84011e+06	6.07327e+06	7.39377e+06	9.0874e+06
P22392	Nucleoside diphosphate kinase B	NME2	0	66.802	74	11	179	3	152	17.3	8.41	2635	8	5.36369e+08	5.01632e+08	5.18347e+08	4.99925e+08	5.44253e+08	5.95941e+08	5.06239e+08	5.50422e+08	5.03722e+08	5.59037e+08	4.2046e+08	5.61333e+08
O95758	Polypyrimidine tract-binding protein 3	PTBP3	0	66.561	37	10	88	9	552	59.7	9.04	1576	0	1.71871e+07	8.77795e+06	1.01379e+07	1.49557e+07	1.46998e+07	1.32545e+07	1.36518e+07	1.13584e+07	1.31411e+07	9.92566e+06	1.35858e+07	1.43381e+07
Q6PD62	RNA polymerase-associated protein CTR9 homolog	CTR9	0	66.52	16	14	72	14	1173	133.4	6.77	883	0	1.21862e+07	1.06401e+07	9.46247e+06	1.33725e+07	1.34463e+07	1.17713e+07	1.25702e+07	1.30256e+07	1.25267e+07	1.23833e+07	1.22653e+07	1.2177e+07
P30519	Heme oxygenase 2	HMOX2	0	66.507	48	10	104	10	316	36	5.41	1729	0	3.16766e+07	3.97906e+07	3.72373e+07	2.79095e+07	2.9622e+07	3.86203e+07	3.0455e+07	4.12684e+07	3.35635e+07	2.99757e+07	3.48456e+07	3.72797e+07
P30040	Endoplasmic reticulum resident protein 29	ERP29	0	66.467	57	13	150	13	261	29	7.31	3033	0	1.72818e+08	1.53819e+08	2.04216e+08	2.56058e+08	2.00923e+08	2.20021e+08	2.59798e+08	1.6248e+08	2.72226e+08	1.41638e+08	2.95163e+08	2.67202e+08
P48047	ATP synthase subunit O, mitochondrial	ATP5PO	0	66.441	62	10	113	10	213	23.3	9.96	3512	0	2.26259e+08	1.91466e+08	1.97406e+08	2.16173e+08	1.76139e+08	1.8014e+08	1.72846e+08	1.95544e+08	2.007e+08	1.9033e+08	2.06143e+08	1.76232e+08
Q7Z2Z2	Elongation factor-like GTPase 1	EFL1	0	66.427	13	12	74	12	1120	125.4	5.91	1182	0	1.36345e+07	1.26942e+07	9.4381e+06	9.80535e+06	1.21018e+07	1.05841e+07	9.14283e+06	1.16269e+07	1.14219e+07	1.02545e+07	8.7251e+06	9.90943e+06
Q15942	Zyxin	ZYX	0	66.393	30	11	98	11	572	61.2	6.67	1782	0	4.2273e+07	4.89597e+07	3.99346e+07	3.46574e+07	3.14045e+07	4.43548e+07	3.32516e+07	4.45086e+07	3.81235e+07	3.96477e+07	3.01581e+07	2.22107e+07
P84095	Rho-related GTP-binding protein RhoG	RHOG	0	66.327	61	10	106	9	191	21.3	8.12	3136	1	8.56112e+07	7.92494e+07	7.87565e+07	7.70893e+07	6.77896e+07	7.68589e+07	6.15761e+07	7.50009e+07	6.57967e+07	6.84733e+07	7.08496e+07	6.31515e+07
P50749	Ras association domain-containing protein 2	RASSF2	0	66.324	52	12	83	11	326	37.8	8.84	1582	1	1.78325e+07	1.88516e+07	1.47693e+07	1.45676e+07	1.62826e+07	2.46217e+07	1.82754e+07	1.76194e+07	1.42318e+07	1.4704e+07	1.37379e+07	1.31567e+07
P41214	Eukaryotic translation initiation factor 2D	EIF2D	0	66.277	35	13	69	13	584	64.7	7.65	1186	0	1.46684e+07	1.72692e+07	1.51608e+07	1.1372e+07	1.04997e+07	7.5342e+06	1.28309e+07	1.62437e+07	1.38996e+07	1.69052e+07	1.36015e+07	1.04586e+07
P30050	60S ribosomal protein L12	RPL12	0	66.27	59	7	93	7	165	17.8	9.42	2405	0	2.78358e+08	2.50332e+08	2.65445e+08	2.71026e+08	2.83422e+08	2.44022e+08	2.79999e+08	2.57999e+08	2.4912e+08	2.72289e+08	2.42901e+08	2.69603e+08
A5A3E0	POTE ankyrin domain family member F	POTEF	0	66.25	9	10	630	2	1075	121.4	6.2	10868	0	388798			280155	205959	227501	249517	299859		217073	264701	244370
P62820	Ras-related protein Rab-1A	RAB1A	0	66.236	54	10	140	5	205	22.7	6.21	2987	0	2.17319e+07	2.78922e+07	2.58815e+07	2.12672e+07	2.50859e+07	2.21535e+07	3.09585e+07	2.79582e+07	2.6908e+07	2.45837e+07	2.8643e+07	2.74855e+07
Q99570	Phosphoinositide 3-kinase regulatory subunit 4	PIK3R4	0	66.224	14	14	55	14	1358	153	7.17	911	0	9.05674e+06	1.15394e+07	8.97825e+06	1.0663e+07	1.16206e+07	9.96413e+06	9.66081e+06	1.35041e+07	8.65486e+06	1.07433e+07	8.61015e+06	9.07583e+06
P49585	Choline-phosphate cytidylyltransferase A	PCYT1A	0	66.201	39	11	94	6	367	41.7	7.25	1904	5	2.28649e+07	2.23305e+07	2.63968e+07	2.69273e+07	2.54263e+07	2.3895e+07	2.42753e+07	2.72187e+07	2.51398e+07	2.61517e+07	2.82582e+07	2.67668e+07
Q9BVP2	Guanine nucleotide-binding protein-like 3	GNL3	0	66.197	30	14	129	14	549	62	9.16	2118	0	2.72371e+07	2.15205e+07	2.37844e+07	3.14918e+07	3.12896e+07	2.45184e+07	3.36446e+07	2.1311e+07	2.52913e+07	3.05777e+07	2.30053e+07	2.82673e+07
P42331	Rho GTPase-activating protein 25	ARHGAP25	0	66.175	30	15	24	15	645	73.4	6.37	475	0	838075	2.68943e+07	1.25973e+06	1.0594e+06	1.02004e+06	1.07805e+06	1.04444e+06	2.28056e+06	3.35758e+06	1.8606e+07	1.37129e+06	1.86455e+06
Q6YP21	Kynurenine--oxoglutarate transaminase 3	KYAT3	0	66.123	39	14	90	14	454	51.4	8.19	1415	0	2.51012e+07	2.90968e+07	2.75869e+07	2.35804e+07	1.72909e+07	2.58373e+07	2.36277e+07	2.84931e+07	3.05297e+07	2.33698e+07	1.87712e+07	2.09052e+07
Q92609	TBC1 domain family member 5	TBC1D5	0	66.088	23	13	84	13	795	88.9	6.54	1664	0	1.49676e+07	9.3932e+06	8.99271e+06	1.11739e+07	1.32429e+07	1.10448e+07	1.52657e+07	9.19039e+06	9.43357e+06	6.05014e+06	8.943e+06	1.0781e+07
P43897	Elongation factor Ts, mitochondrial	TSFM	0	66.054	49	10	96	10	325	35.4	8.38	2419	0	2.93807e+07	3.42854e+07	3.04502e+07	3.75043e+07	3.54659e+07	3.22777e+07	2.4153e+07	3.98621e+07	3.10459e+07	3.79231e+07	4.88234e+07	3.41219e+07
Q16836	Hydroxyacyl-coenzyme A dehydrogenase, mitochondrial	HADH	0	66.047	55	11	91	11	314	34.3	8.85	1549	0	5.01049e+07	4.35999e+07	4.00761e+07	4.32578e+07	6.85851e+07	5.56228e+07	4.96178e+07	5.23941e+07	4.12453e+07	4.82811e+07	4.44599e+07	4.01998e+07
Q30154	HLA class II histocompatibility antigen, DR beta 5 chain	HLA-DRB5	0	65.989	47	10	159	4	266	30	6.93	3603	6	3.73832e+08	7.34242e+08	7.1219e+08	7.62775e+08	1.7186e+08	2.97458e+08	3.2096e+08	7.80228e+08	4.25375e+08	7.9347e+08	4.93076e+08	6.06831e+08
O14950	Myosin regulatory light chain 12B	MYL12B	0	65.982	63	10	139	10	172	19.8	4.84	3450	0	2.9211e+08	3.33847e+08	2.9403e+08	3.34083e+08	3.47843e+08	3.71868e+08	3.06252e+08	3.1277e+08	3.10988e+08	3.01648e+08	3.18396e+08	2.82143e+08
Q9Y228	TRAF3-interacting JNK-activating modulator	TRAF3IP3	0	65.91	28	11	67	11	551	63.6	8.51	1506	0	2.91227e+07	2.17569e+07	1.65073e+07	1.67129e+07	8.2845e+06	6.65445e+06	8.53869e+06	1.17479e+07	1.14696e+07	1.02984e+07	1.56886e+07	9.23844e+06
Q13185	Chromobox protein homolog 3	CBX3	0	65.908	36	6	88	5	183	20.8	5.33	2639	1	7.29848e+07	6.53988e+07	6.07651e+07	9.05415e+07	9.93189e+07	7.97869e+07	7.8151e+07	6.58321e+07	7.40243e+07	8.22609e+07	8.10803e+07	9.69349e+07
P40306	Proteasome subunit beta type-10	PSMB10	0	65.894	46	9	98	9	273	28.9	7.81	1716	0	8.02926e+07	6.07567e+07	7.26492e+07	9.30592e+07	8.48106e+07	9.24978e+07	9.11235e+07	7.70237e+07	8.70661e+07	6.23665e+07	9.24892e+07	8.92339e+07
Q12979	Active breakpoint cluster region-related protein	ABR	0	65.888	21	13	97	12	859	97.5	6.55	1558	1	8.95903e+06	8.93664e+06	1.28353e+07	1.18119e+07	1.14806e+07	1.1856e+07	1.07399e+07	8.55751e+06	9.04593e+06	1.11209e+07	1.09968e+07	9.56845e+06
Q9NVH1	DnaJ homolog subfamily C member 11	DNAJC11	0	65.843	34	14	107	14	559	63.2	8.4	1547	0	1.4006e+07	1.46148e+07	1.52105e+07	1.45679e+07	1.50922e+07	1.38113e+07	1.40803e+07	1.50016e+07	1.47304e+07	1.41603e+07	1.35213e+07	1.26483e+07
Q9NR50	Translation initiation factor eIF-2B subunit gamma	EIF2B3	0	65.796	38	12	78	12	452	50.2	6.47	899	0	1.10584e+07	1.1342e+07	1.07566e+07	1.1947e+07	9.54941e+06	9.81184e+06	1.022e+07	1.21545e+07	1.00274e+07	1.20042e+07	1.00657e+07	1.02995e+07
P09382	Galectin-1	LGALS1	0	65.77	76	8	144	8	135	14.7	5.5	3367	0	3.37992e+08	2.70538e+08	3.58842e+08	1.77612e+08	3.02311e+08	2.44306e+08	1.56744e+08	4.51983e+08	3.41113e+08	1.39687e+08	5.26216e+08	8.50167e+07
Q9Y6A5	Transforming acidic coiled-coil-containing protein 3	TACC3	0	65.713	22	10	64	10	838	90.3	5.05	1334	0	4.65658e+06	4.91277e+06	3.164e+06	5.89819e+06	6.23118e+06	5.01622e+06	6.44094e+06	5.63438e+06	6.75362e+06	6.76464e+06	3.60135e+06	6.06461e+06
P55039	Developmentally-regulated GTP-binding protein 2	DRG2	0	65.7	40	14	112	14	364	40.7	8.88	1625	0	2.72235e+07	2.87107e+07	2.9173e+07	2.95971e+07	3.21753e+07	2.71502e+07	3.17922e+07	2.85148e+07	2.93668e+07	2.64573e+07	3.18413e+07	2.53366e+07
Q01469	Fatty acid-binding protein 5	FABP5	0	65.693	70	11	127	11	135	15.2	7.01	3479	0	2.11826e+08	2.39759e+08	2.15736e+08	1.27756e+08	2.38527e+08	2.62362e+08	1.60041e+08	2.83039e+08	2.02864e+08	2.56263e+08	2.025e+08	1.82169e+08
Q8N201	Integrator complex subunit 1	INTS1	0	65.655	8	12	58	12	2190	244.1	6.13	1273	0	3.74858e+06	3.96443e+06	3.41478e+06	3.23824e+06	3.46217e+06	4.05098e+06	4.13326e+06	3.26054e+06	4.97095e+06	4.49717e+06	4.72652e+06	3.94946e+06
Q96JB5	CDK5 regulatory subunit-associated protein 3	CDK5RAP3	0	65.52	30	13	95	13	506	56.9	4.75	1984	0	1.72566e+07	1.55179e+07	1.5193e+07	1.64406e+07	1.38391e+07	1.63257e+07	1.69461e+07	1.82205e+07	1.9599e+07	1.67011e+07	1.70047e+07	2.13011e+07
P80217	Interferon-induced 35 kDa protein	IFI35	0	65.481	56	12	99	12	286	31.5	6.09	1946	0	3.30793e+07	2.51857e+07	2.9066e+07	4.37636e+07	4.6314e+07	4.10418e+07	3.77363e+07	3.42789e+07	3.95773e+07	2.18974e+07	5.28538e+07	3.53014e+07
Q96JJ7	Protein disulfide-isomerase TMX3	TMX3	0	65.459	28	10	79	10	454	51.8	4.91	2399	0	1.55304e+07	1.16218e+07	1.44542e+07	1.75199e+07	1.17212e+07	1.4876e+07	1.30557e+07	1.27075e+07	1.50731e+07	1.33449e+07	1.41759e+07	1.1983e+07
P53999	Activated RNA polymerase II transcriptional coactivator p15	SUB1	0	65.45	46	11	139	11	127	14.4	9.6	2625	0	4.18062e+08	4.07164e+08	4.14513e+08	2.92512e+08	1.77342e+08	2.13071e+08	3.41515e+08	4.11437e+08	4.26949e+08	3.15221e+08	3.89323e+08	4.24357e+08
P49903	Selenide, water dikinase 1	SEPHS1	0	65.437	40	8	67	8	392	42.9	5.97	2107	0	1.38307e+07	1.27977e+07	1.27335e+07	1.78132e+07	2.22454e+07	1.5638e+07	1.8688e+07	1.55075e+07	1.45756e+07	1.24794e+07	1.6571e+07	1.62886e+07
O60547	GDP-mannose 4,6 dehydratase	GMDS	0	65.434	33	10	92	10	372	41.9	7.31	1433	0	3.0182e+07	1.89022e+07	3.23917e+07	2.44549e+07	1.82459e+07	1.97291e+07	2.32026e+07	2.57723e+07	2.71047e+07	2.57814e+07	2.52628e+07	2.40326e+07
P09110	3-ketoacyl-CoA thiolase, peroxisomal	ACAA1	0	65.38	45	11	92	11	424	44.3	8.44	1650	0	2.18126e+07	2.13265e+07	2.03745e+07	2.2731e+07	1.46164e+07	1.75218e+07	2.0063e+07	2.01996e+07	2.04001e+07	1.60612e+07	2.43513e+07	1.90012e+07
Q96HS1	Serine/threonine-protein phosphatase PGAM5, mitochondrial	PGAM5	0	65.348	40	11	91	11	289	32	8.68	1661	0	3.89633e+07	3.68084e+07	3.61142e+07	3.62453e+07	3.82261e+07	3.3067e+07	3.59365e+07	3.9516e+07	3.49596e+07	3.72564e+07	3.86376e+07	2.83682e+07
O60934	Nibrin	NBN	0	65.324	21	13	96	13	754	84.9	6.9	1525	0	1.65131e+07	1.11522e+07	1.40777e+07	1.19827e+07	1.71677e+07	1.56644e+07	1.77958e+07	1.45759e+07	1.60523e+07	1.48527e+07	1.33783e+07	1.48722e+07
Q13422	DNA-binding protein Ikaros	IKZF1	0	65.307	23	9	56	8	519	57.5	6.58	1766	0	2.20119e+06	1.45705e+07	4.33565e+06	5.87831e+06	2.68858e+06	447175	7.6645e+06	1.05162e+07	8.59034e+06	1.39139e+07	5.37658e+06	1.13551e+07
P11908	Ribose-phosphate pyrophosphokinase 2	PRPS2	0	65.307	42	9	108	5	318	34.7	6.61	3915	0	1.82064e+07	2.20726e+07	2.23347e+07	1.83787e+07	2.06158e+07	1.9905e+07	2.31338e+07	2.05859e+07	2.02366e+07	2.14383e+07	1.88097e+07	2.26973e+07
Q99590	Protein SCAF11	SCAF11	0	65.29	11	15	94	15	1463	164.6	8.41	1585	0	1.8476e+07	1.59087e+07	1.877e+07	1.63255e+07	1.8757e+07	1.68641e+07	1.85777e+07	1.58538e+07	1.76404e+07	1.63421e+07	1.27709e+07	1.49219e+07
P82979	SAP domain-containing ribonucleoprotein	SARNP	0	65.256	58	9	93	9	210	23.7	6.42	3805	0	7.81544e+07	8.33754e+07	7.10289e+07	8.32097e+07	6.14526e+07	7.56442e+07	7.72279e+07	5.54448e+07	8.54442e+07	7.88373e+07	8.69766e+07	6.23031e+07
Q15785	Mitochondrial import receptor subunit TOM34	TOMM34	0	65.187	48	13	119	13	309	34.5	8.98	1514	0	1.26359e+07	1.46405e+07	8.55926e+07	7.26916e+07	1.77745e+07	8.5156e+07	9.38438e+07	1.95272e+07	1.42676e+07	2.06665e+07	1.0373e+08	1.40775e+07
P30044	Peroxiredoxin-5, mitochondrial	PRDX5	0	65.166	56	9	105	9	214	22.1	8.7	2202	0	1.67666e+08	1.67169e+08	1.72183e+08	1.81062e+08	1.55305e+08	1.53442e+08	1.81669e+08	1.76856e+08	1.90765e+08	1.55849e+08	1.78694e+08	1.72513e+08
P13861	cAMP-dependent protein kinase type II-alpha regulatory subunit	PRKAR2A	0	65.165	37	11	86	11	404	45.5	5.07	1848	0	2.65716e+07	2.80894e+07	2.55067e+07	2.33284e+07	2.22961e+07	2.04952e+07	1.90853e+07	2.36694e+07	2.20307e+07	2.88336e+07	2.24982e+07	1.87654e+07
Q8IXM2	Chromatin complexes subunit BAP18	BAP18	0	65.075	60	8	79	8	172	17.9	7.33	2368	0	3.90496e+07	2.69346e+07	2.60658e+07	3.0196e+07	2.19318e+07	2.52243e+07	2.53817e+07	2.23426e+07	2.62018e+07	2.30499e+07	2.50965e+07	2.42795e+07
O43583	Density-regulated protein	DENR	0	65.047	41	8	101	8	198	22.1	5.3	3320	0	3.80074e+07	3.86073e+07	3.46906e+07	3.73286e+07	4.118e+07	4.05982e+07	3.45396e+07	3.57161e+07	3.63319e+07	3.44481e+07	4.33728e+07	3.60492e+07
Q7L513	Fc receptor-like A	FCRLA	0	65.047	59	11	78	11	359	38.9	5.36	1701	0	1.47309e+07	2.93046e+07	2.6838e+07	6.07842e+06	3.72798e+06	9.70075e+06	1.06931e+07	2.2089e+07	3.14868e+07	1.25012e+07	6.62211e+06	2.02969e+07
Q969V3	Nicalin	NCLN	0	65.047	28	13	105	13	563	62.9	6.89	1495	0	2.15233e+07	2.46156e+07	2.52617e+07	2.7473e+07	2.74662e+07	2.49122e+07	2.56711e+07	2.59685e+07	2.45545e+07	2.37903e+07	2.68806e+07	2.33243e+07
Q08752	Peptidyl-prolyl cis-trans isomerase D	PPID	0	65.023	45	16	166	16	370	40.7	7.21	2188	0	5.9475e+07	4.43326e+07	4.6494e+07	3.4629e+07	6.04463e+07	4.82559e+07	4.94551e+07	4.27942e+07	4.91005e+07	4.3801e+07	4.93325e+07	4.84526e+07
Q9BWU0	Kanadaptin	SLC4A1AP	0	64.979	20	12	64	12	796	88.8	5.19	1871	0	2.98457e+07	3.35518e+07	2.60264e+07	3.35167e+07	3.2208e+07	2.94962e+07	2.81432e+07	2.75425e+07	2.92831e+07	3.30457e+07	2.8914e+07	2.8633e+07
Q8IVD9	NudC domain-containing protein 3	NUDCD3	0	64.948	47	13	86	13	361	40.8	5.25	1784	0	1.02712e+07	1.12575e+07	1.18212e+07	9.59477e+06	1.63916e+07	1.15527e+07	1.37251e+07	1.16056e+07	1.25394e+07	1.25991e+07	8.16925e+06	1.07205e+07
O75489	NADH dehydrogenase [ubiquinone] iron-sulfur protein 3, mitochondrial	NDUFS3	0	64.899	54	12	111	12	264	30.2	7.5	2743	0	6.19993e+07	5.36853e+07	5.24107e+07	5.43346e+07	5.88338e+07	4.78239e+07	5.25388e+07	5.50211e+07	5.02738e+07	5.31833e+07	5.32938e+07	4.54054e+07
P55735	Protein SEC13 homolog	SEC13	0	64.89	51	9	83	9	322	35.5	5.48	1847	0	2.07121e+07	2.05513e+07	2.88482e+07	2.82698e+07	2.42767e+07	2.15521e+07	2.48918e+07	2.55827e+07	2.95863e+07	1.98877e+07	2.69917e+07	2.4896e+07
P05141	ADP/ATP translocase 2	SLC25A5	0	64.863	45	14	264	4	298	32.8	9.69	3945	3	3.45703e+08	3.00395e+08	2.82037e+08	3.14787e+08	3.40387e+08	2.99076e+08	2.98632e+08	3.11085e+08	3.30438e+08	3.09869e+08	3.16542e+08	3.21817e+08
Q07955	Serine/arginine-rich splicing factor 1	SRSF1	0	64.823	38	14	170	14	248	27.7	10.36	2974	0	1.98407e+08	1.64586e+08	1.53416e+08	1.65352e+08	1.84478e+08	1.72651e+08	1.53823e+08	1.44071e+08	1.77629e+08	1.95271e+08	1.85008e+08	1.88566e+08
Q05086	Ubiquitin-protein ligase E3A	UBE3A	0	64.797	18	11	98	11	875	100.6	5.22	2045	0	1.04861e+07	1.44485e+07	1.33884e+07	1.19237e+07	1.32667e+07	1.26667e+07	1.36024e+07	1.28966e+07	1.22232e+07	1.58971e+07	1.07851e+07	1.24794e+07
Q92734	Protein TFG	TFG	0	64.787	37	8	68	8	400	43.4	5.1	2485	0	7.80859e+07	5.48904e+07	7.59692e+07	7.61836e+07	7.7356e+07	7.21818e+07	8.31113e+07	7.37866e+07	7.24596e+07	6.85423e+07	7.17262e+07	6.85811e+07
P49720	Proteasome subunit beta type-3	PSMB3	0	64.778	53	11	117	11	205	22.9	6.55	2437	0	8.46732e+07	7.70953e+07	7.2201e+07	8.13141e+07	8.78027e+07	8.5532e+07	8.30934e+07	8.7479e+07	8.47855e+07	7.45304e+07	8.25966e+07	8.91261e+07
P22087	rRNA 2'-O-methyltransferase fibrillarin	FBL	0	64.766	49	11	99	11	321	33.8	10.18	1967	0	5.63363e+07	2.95102e+07	5.00905e+07	6.99046e+07	4.71717e+07	3.92199e+07	4.00126e+07	3.85113e+07	4.43671e+07	5.31432e+07	46166267	3.78518e+07
P16152	Carbonyl reductase [NADPH] 1	CBR1	0	64.716	57	12	112	12	277	30.4	8.32	2729	0	4.65179e+07	5.04761e+07	4.83339e+07	4.3815e+07	5.70453e+07	5.70729e+07	4.70456e+07	7.19447e+07	3.7131e+07	5.21276e+07	4.82804e+07	3.79166e+07
P29466	Caspase-1	CASP1	0	64.677	40	13	63	12	404	45.1	5.91	1200	1	3.496e+07	1.62601e+07	4.91956e+07	2.00948e+07	2.07875e+07	3.74473e+07	1.69e+07	2.18846e+07	2.99661e+07	1.1521e+07	4.00485e+07	1.87077e+07
P18085	ADP-ribosylation factor 4	ARF4	0	64.635	64	10	129	6	180	20.5	7.14	3354	0	5.90683e+07	7.99611e+07	9.24181e+07	8.96493e+07	7.02776e+07	6.9855e+07	8.20331e+07	8.20373e+07	9.05024e+07	8.34127e+07	8.54477e+07	6.99749e+07
O94888	UBX domain-containing protein 7	UBXN7	0	64.605	34	12	98	12	489	54.8	5.16	1830	0	1.34309e+07	1.89379e+07	1.32363e+07	1.21141e+07	9.85346e+06	1.24167e+07	1.17084e+07	1.90012e+07	1.38614e+07	2.22684e+07	1.19461e+07	1.17007e+07
O60716	Catenin delta-1	CTNND1	0	64.582	19	13	68	13	968	108.1	6.23	1197	0		4.5422e+06	7.30587e+06	7.19234e+06	9.51629e+06	8.39698e+06	7.06692e+06	6.57133e+06	5.14504e+06	974207	1.7763e+06	3.26151e+06
P11836	B-lymphocyte antigen CD20	MS4A1	0	64.563	43	9	94	9	297	33.1	5.05	2675	0	2.16867e+08	1.67354e+08	1.54022e+08	1.39693e+08	2.03153e+08	1.55826e+08	1.30307e+08	1.11777e+08	9.59209e+07	1.53348e+08	9.17918e+07	1.22292e+08
Q9H2J4	Phosducin-like protein 3	PDCL3	0	64.552	57	11	98	11	239	27.6	4.84	2148	0	2.43638e+07	2.76134e+07	2.28606e+07	1.75849e+07	2.33149e+07	2.3686e+07	1.99641e+07	2.376e+07	2.15726e+07	2.43707e+07	1.92359e+07	1.84701e+07
P18621	60S ribosomal protein L17	RPL17	0	64.508	51	10	227	10	184	21.4	10.17	3201	0	3.53255e+08	3.45196e+08	3.55434e+08	3.47769e+08	3.69301e+08	3.3938e+08	3.73057e+08	3.57994e+08	3.59987e+08	3.64713e+08	3.36572e+08	3.64239e+08
P09936	Ubiquitin carboxyl-terminal hydrolase isozyme L1	UCHL1	0	64.408	50	7	51	7	223	24.8	5.48	1486	0	4.07018e+07	9.86996e+07	1.20527e+08	5.19548e+07	1.05091e+08	2.14671e+07	1.02264e+08	2.38508e+07	6.71699e+07	4.79229e+07	4.42676e+07	1.13359e+08
Q9UI12	V-type proton ATPase subunit H	ATP6V1H	0	64.407	32	13	91	13	483	55.8	6.48	1863	0	1.37667e+07	1.44288e+07	1.54669e+07	1.62477e+07	2.16279e+07	2.10744e+07	2.09513e+07	1.75977e+07	1.82555e+07	1.41435e+07	2.09969e+07	1.83358e+07
P07910	Heterogeneous nuclear ribonucleoproteins C1/C2	HNRNPC	0	64.283	37	13	136	11	306	33.7	5.08	3924	2	1.57476e+08	1.5159e+08	1.33659e+08	2.13759e+08	1.88794e+08	1.73634e+08	1.51961e+08	1.40772e+08	1.54412e+08	1.60324e+08	1.65147e+08	1.65105e+08
Q9UNY4	Transcription termination factor 2	TTF2	0	64.151	16	14	56	14	1162	129.5	8.37	909	0	9.45931e+06	9.63786e+06	8.83855e+06	6.09097e+06	4.39847e+06	6.7229e+06	4.6984e+06	5.54504e+06	4.65115e+06	8.10466e+06	3.86054e+06	4.58588e+06
Q9BQA1	Methylosome protein 50	WDR77	0	64.147	44	10	89	10	342	36.7	5.17	1814	0	3.04673e+07	2.58252e+07	2.73517e+07	2.49944e+07	3.41261e+07	3.06745e+07	3.01521e+07	3.15854e+07	2.56816e+07	2.67039e+07	25721903	2.48498e+07
Q9UKK9	ADP-sugar pyrophosphatase	NUDT5	0	64.1	57	10	116	10	219	24.3	4.94	2672	0	5.08656e+07	5.55762e+07	4.84473e+07	5.2142e+07	5.18614e+07	5.59151e+07	4.96536e+07	5.8427e+07	4.30766e+07	5.28396e+07	5.19426e+07	4.78984e+07
P09488	Glutathione S-transferase Mu 1	GSTM1	0	63.987	58	12	52	4	218	25.7	6.7	1118	8	908081	2.5503e+07	2.35071e+07	2.85473e+07	3.50273e+06	2.1324e+07	6.11227e+06	3.14844e+07	575897	237508	1.88362e+06	962819
P39019	40S ribosomal protein S19	RPS19	0	63.913	57	11	158	11	145	16.1	10.32	2388	0	4.88182e+08	4.70119e+08	4.90186e+08	4.4364e+08	5.12318e+08	4.84658e+08	5.37092e+08	5.00406e+08	4.60545e+08	5.16755e+08	4.29271e+08	5.05384e+08
P16298	Serine/threonine-protein phosphatase 2B catalytic subunit beta isoform	PPP3CB	0	63.836	33	11	71	6	524	59	5.91	1677	5	1.12574e+07	8.91779e+06	9.249e+06	1.2456e+07	1.39329e+07	1.52133e+07	1.35614e+07	1.18112e+07	1.06438e+07	7.80902e+06	1.48533e+07	1.3856e+07
Q96C36	Pyrroline-5-carboxylate reductase 2	PYCR2	0	63.818	38	9	83	8	320	33.6	7.77	2400	1	2.98222e+07	4.50574e+07	2.68031e+07	4.55137e+07	4.78064e+07	4.00944e+07	5.64145e+07	4.73828e+07	3.61201e+07	5.46087e+07	3.5461e+07	3.19444e+07
Q92576	PHD finger protein 3	PHF3	0	63.781	8	10	39	10	2039	229.3	6.96	523	0	3.08236e+06	3.10826e+06	2.15547e+06	1.25203e+06	3.58391e+06	2.77874e+06	2.94785e+06	2.84927e+06	3.53613e+06	3.24435e+06	3.24715e+06	3.46666e+06
Q96CN7	Isochorismatase domain-containing protein 1	ISOC1	0	63.742	49	12	100	12	298	32.2	7.39	2484	0	3.34326e+07	3.31978e+07	3.46172e+07	4.19583e+07	5.28032e+07	4.10098e+07	4.34576e+07	3.91382e+07	3.54369e+07	2.48607e+07	3.51223e+07	3.1399e+07
P46781	40S ribosomal protein S9	RPS9	0	63.728	54	15	198	15	194	22.6	10.65	3252	0	7.24968e+08	6.94626e+08	6.51796e+08	6.75648e+08	7.43861e+08	7.14508e+08	7.14819e+08	7.09155e+08	6.76323e+08	7.47241e+08	6.40847e+08	6.96291e+08
Q9NQG5	Regulation of nuclear pre-mRNA domain-containing protein 1B	RPRD1B	0	63.706	43	9	109	8	326	36.9	5.97	2296	1	1.82491e+07	1.66323e+07	1.63445e+07	1.90534e+07	1.71525e+07	1.92123e+07	1.98495e+07	1.72216e+07	1.83345e+07	1.98532e+07	2.01614e+07	2.02288e+07
P30260	Cell division cycle protein 27 homolog	CDC27	0	63.702	21	10	65	10	824	91.8	7.02	1531	0	6.43119e+06	4.36762e+06	3.40369e+06	4.63081e+06	6.09255e+06	7.72781e+06	6.8677e+06	5.56719e+06	5.14118e+06	8.08954e+06	3.7441e+06	6.30282e+06
Q86U38	Nucleolar protein 9	NOP9	0	63.678	30	10	73	10	636	69.4	7.28	1615	0	1.12771e+07	7.31671e+06	9.01109e+06	7.77639e+06	8.47543e+06	8.45975e+06	9.798e+06	1.10136e+07	1.0295e+07	1.21426e+07	6.86047e+06	1.04697e+07
Q86V81	THO complex subunit 4	ALYREF	0	63.547	49	8	65	8	257	26.9	11.15	1395	0	6.27864e+07	6.28551e+07	5.57703e+07	6.41035e+07	6.97197e+07	6.16013e+07	5.40472e+07	5.29218e+07	6.5217e+07	6.43608e+07	6.4067e+07	6.68412e+07
Q96BP3	Peptidylprolyl isomerase domain and WD repeat-containing protein 1	PPWD1	0	63.534	29	16	83	16	646	73.5	7.15	732	0	1.65323e+07	1.26101e+07	1.2106e+07	1.53531e+07	1.6068e+07	1.59637e+07	1.52484e+07	1.38807e+07	1.44665e+07	1.34487e+07	9.91704e+06	1.68318e+07
P00973	2'-5'-oligoadenylate synthase 1	OAS1	0	63.533	36	12	41	12	400	46	8.22	1013	0	4.70644e+06	6.65699e+06	1.11512e+07	1.02764e+07	5.48223e+06	2.51319e+07	9.39004e+06	1.16369e+07	1.44149e+07	5.3331e+06	1.98083e+07	9.07032e+06
O75995	SAM and SH3 domain-containing protein 3	SASH3	0	63.497	27	7	71	7	380	41.6	5.27	1804	0	3.58739e+07	3.58518e+07	2.55715e+07	2.72499e+07	2.80193e+07	3.40478e+07	2.64123e+07	2.43597e+07	2.69702e+07	3.08624e+07	2.87688e+07	2.49819e+07
Q9BR76	Coronin-1B	CORO1B	0	63.49	24	9	72	9	489	54.2	5.88	1361	0	7.51953e+06	1.10616e+07	1.37014e+07	1.31107e+07	1.26457e+07	1.67104e+07	1.21315e+07	1.00635e+07	6.3409e+06	8.33331e+06	1.26594e+07	5.98459e+06
Q9UK76	Jupiter microtubule associated homolog 1	JPT1	0	63.435	74	7	77	7	154	16	5.6	2672	0	1.2631e+08	1.06969e+08	1.27657e+08	1.17907e+08	1.11604e+08	1.13752e+08	1.26788e+08	1.03268e+08	1.12218e+08	8.71671e+07	9.39708e+07	1.18935e+08
Q96HY7	Probable 2-oxoglutarate dehydrogenase E1 component DHKTD1, mitochondrial	DHTKD1	0	63.412	16	10	61	10	919	103	6.93	1530	0	6.40831e+06	3.76668e+06	4.18938e+06	5.60333e+06	4.55615e+06	1.36782e+07	6.60587e+06	4.62299e+06	6.18775e+06	8.99462e+06	6.60188e+06	1.28704e+07
P15391	B-lymphocyte antigen CD19	CD19	0	63.397	28	9	38	9	556	61.1	4.98	1105	0	5.04586e+06	4.23463e+06	3.74207e+06	3.81807e+06	1.19487e+07	4.93941e+06	5.10586e+06	5.93517e+06	5.51393e+06	9.68854e+06	3.94791e+06	1.97083e+06
Q9UIJ7	GTP:AMP phosphotransferase AK3, mitochondrial	AK3	0	63.38	62	12	93	12	227	25.6	9.16	1462	0	3.07719e+07	2.81892e+07	2.98615e+07	3.27578e+07	1.52594e+07	2.59459e+07	2.07962e+07	2.81812e+07	2.78572e+07	2.56614e+07	3.21344e+07	3.37924e+07
Q99614	Tetratricopeptide repeat protein 1	TTC1	0	63.348	46	12	121	12	292	33.5	4.84	1427	0	3.71149e+07	3.68747e+07	3.81918e+07	3.57844e+07	4.23066e+07	4.08481e+07	4.39345e+07	4.60311e+07	4.22651e+07	4.41715e+07	4.29322e+07	4.407e+07
P21127	Cyclin-dependent kinase 11B	CDK11B	0	63.303	24	18	157	18	795	92.6	5.54	1545	0	3.04756e+07	3.09877e+07	2.48526e+07	3.42057e+07	3.60941e+07	3.30497e+07	3.0239e+07	3.13308e+07	2.9751e+07	2.95932e+07	2.34775e+07	3.55384e+07
Q9H3P7	Golgi resident protein GCP60	ACBD3	0	63.289	32	10	75	10	528	60.6	5.06	2335	0	1.25957e+07	1.32212e+07	1.46904e+07	1.72392e+07	1.41259e+07	1.34232e+07	1.47915e+07	1.29321e+07	1.661e+07	1.50279e+07	1.49223e+07	1.49606e+07
Q9Y570	Protein phosphatase methylesterase 1	PPME1	0	63.279	34	10	90	10	386	42.3	5.97	2042	0	1.01465e+07	1.62361e+07	1.25301e+07	1.20221e+07	2.13479e+07	2.16958e+07	1.83426e+07	2.36275e+07	1.56055e+07	1.69125e+07	1.98541e+07	1.50325e+07
Q8NE62	Choline dehydrogenase, mitochondrial	CHDH	0	63.239	30	11	51	11	594	65.3	8.28	1394	0	192851	8.42176e+06	1.76405e+06	7.13743e+06	6.72206e+06	1.51126e+07	6.32681e+06	6.80594e+06	7.56166e+06	3.25475e+06	1.28646e+07	3.70941e+06
O43399	Tumor protein D54	TPD52L2	0	63.219	55	11	81	11	206	22.2	5.36	2383	0	2.97821e+07	3.54088e+07	3.61828e+07	4.0744e+07	3.96504e+07	4.56148e+07	4.36244e+07	3.72795e+07	3.95293e+07	3.52186e+07	3.78379e+07	3.78355e+07
Q96HW7	Integrator complex subunit 4	INTS4	0	63.215	19	13	60	13	963	108.1	6.44	1158	0	7.09217e+06	5.58615e+06	4.99772e+06	5.08029e+06	5.94393e+06	5.3593e+06	4.7694e+06	5.85647e+06	6.80754e+06	6.097e+06	6.3612e+06	5.41941e+06
P24941	Cyclin-dependent kinase 2	CDK2	0	63.189	56	12	103	11	298	33.9	8.68	2130	0	1.41922e+07	1.45637e+07	1.39653e+07	1.5823e+07	1.53622e+07	1.67555e+07	1.51331e+07	2.23059e+07	1.81686e+07	1.71021e+07	1.42465e+07	1.57176e+07
Q9NTX5	Ethylmalonyl-CoA decarboxylase	ECHDC1	0	63.185	42	9	104	9	307	33.7	8.21	2341	0	1.69141e+07	1.93687e+07	2.47107e+07	1.91379e+07	2.02049e+07	1.78384e+07	1.91555e+07	1.95617e+07	1.78863e+07	1.98165e+07	18886341	1.97901e+07
Q96IJ6	Mannose-1-phosphate guanyltransferase alpha	GMPPA	0	63.064	36	10	74	10	420	46.3	7.21	2226	0	1.47551e+07	1.85205e+07	2.34522e+07	2.31017e+07	1.46306e+07	1.1687e+07	2.23049e+07	1.8872e+07	2.36778e+07	1.92231e+07	1.92456e+07	1.87717e+07
Q99685	Monoglyceride lipase	MGLL	0	63.049	50	10	66	10	303	33.2	6.99	1258	0	418459	6.16e+06	8.16956e+06	8.72435e+06	1.28166e+07	1.56563e+07	9.19879e+06	1.51264e+07	9.55726e+06	9.90751e+06	1.1785e+07	1.28291e+07
P22090	40S ribosomal protein S4, Y isoform 1	RPS4Y1	0	62.949	53	15	91	8	263	29.4	10.24	1195	0	1.99481e+08	2.10419e+08	1.95458e+08	1.8737e+08	2.15332e+08	1.64473e+08	2.03574e+08	1.81034e+08	2.13035e+08	1.71416e+08	2.17244e+08	2.42215e+08
Q9UHI6	Probable ATP-dependent RNA helicase DDX20	DDX20	0	62.941	19	12	81	12	824	92.2	6.95	1282	0	1.20297e+07	1.35773e+07	8.78857e+06	7.69261e+06	1.1014e+07	1.25727e+07	1.40249e+07	1.20064e+07	1.18683e+07	1.36864e+07	8.89574e+06	9.96787e+06
Q53G44	Interferon-induced protein 44-like	IFI44L	0	62.89	33	11	36	11	452	51.3	6.79	630	0	1.69846e+06		1.78675e+06	3.43763e+06	1.10812e+07	1.76194e+07	4.91743e+06	1.65699e+07	3.99235e+06	4.2127e+06	1.50972e+07	8.08003e+06
O00178	GTP-binding protein 1	GTPBP1	0	62.889	26	12	104	12	669	72.4	8.34	1966	0	2.02505e+07	2.15782e+07	1.93838e+07	2.10982e+07	1.95811e+07	1.7911e+07	2.13001e+07	1.98232e+07	2.46966e+07	1.87867e+07	2.32216e+07	1.96712e+07
Q6UN15	Pre-mRNA 3'-end-processing factor FIP1	FIP1L1	0	62.69	32	10	72	10	594	66.5	5.59	1745	0	2.07808e+07	1.55991e+07	1.38755e+07	1.77463e+07	2.35387e+07	1.89047e+07	1.65112e+07	1.79622e+07	1.82759e+07	2.25732e+07	1.92334e+07	2.18009e+07
Q14651	Plastin-1	PLS1	0	62.602	15	9	133	5	629	70.2	5.41	3913	0	1.31577e+08	1.51339e+08	1.48027e+08	1.12406e+08	1.10626e+08	1.44991e+08	1.15903e+08	1.37171e+08	1.18164e+08	1.58129e+08	1.17488e+08	1.16872e+08
P46783	40S ribosomal protein S10	RPS10	0	62.6	52	9	188	9	165	18.9	10.15	3543	0	2.35577e+08	2.14625e+08	2.10849e+08	2.20845e+08	2.29424e+08	2.05237e+08	2.17403e+08	2.0759e+08	2.01499e+08	2.24257e+08	1.78709e+08	2.2256e+08
Q9NX55	Huntingtin-interacting protein K	HYPK	0	62.585	55	9	101	9	121	13.6	4.82	2572	0	1.51053e+07	1.53892e+07	1.50441e+07	1.22895e+07	1.95703e+07	1.64044e+07	1.65087e+07	1.88729e+07	1.52453e+07	1.93912e+07	1.32373e+07	1.37702e+07
P20023	Complement receptor type 2	CR2	0	62.564	16	15	68	15	1033	112.8	7.52	843	0	3.18477e+07	4.82437e+06	5.54238e+06	2.04285e+07	2.87443e+07	2.43689e+07	1.07675e+07	1.23105e+07	8.22089e+06	2.50387e+07	1.17289e+07	7.26257e+06
O75122	CLIP-associating protein 2	CLASP2	0	62.535	11	10	81	7	1294	141	8.4	2783	0	4.16398e+06	4.91755e+06	3.3018e+06	4.49431e+06	5.77082e+06	4.88939e+06	4.55624e+06	4.43395e+06	5.26806e+06	3.92386e+06	7.03913e+06	4.89803e+06
Q9Y371	Endophilin-B1	SH3GLB1	0	62.455	37	11	113	10	365	40.8	6.04	3406	0	3.94581e+07	3.52619e+07	4.22221e+07	3.66406e+07	3.54799e+07	3.54384e+07	3.59137e+07	3.33826e+07	3.78591e+07	3.18107e+07	3.79135e+07	3.80174e+07
Q8IUF8	Ribosomal oxygenase 2	RIOX2	0	62.45	28	9	66	9	465	52.8	6.7	1045	0	9.12643e+06	6.38428e+06	6.7095e+06	8.7607e+06	1.00413e+07	7.09991e+06	1.06189e+07	1.07553e+07	6.24374e+06	9.88585e+06	3.4582e+06	1.08758e+07
O00154	Cytosolic acyl coenzyme A thioester hydrolase	ACOT7	0	62.419	30	11	117	11	380	41.8	8.54	1812	0	5.71168e+07	6.09449e+07	5.45517e+07	5.31416e+07	6.90405e+07	6.65442e+07	6.13936e+07	6.89027e+07	5.65818e+07	5.52307e+07	6.0017e+07	5.05295e+07
P21964	Catechol O-methyltransferase	COMT	0	62.39	38	8	58	8	271	30	5.47	1507	0	9.54911e+06	8.56823e+06	1.42411e+07	1.23051e+07	9.98603e+06	1.3174e+07	1.36541e+07	1.17785e+07	1.32885e+07	9.32087e+06	1.38918e+07	1.36281e+07
Q86U86	Protein polybromo-1	PBRM1	0	62.363	9	13	67	13	1689	192.8	6.89	985	0	5.04754e+06	4.40893e+06	3.591e+06	5.77718e+06	6.66822e+06	5.84407e+06	6.31169e+06	5.30597e+06	6.22942e+06	5.65496e+06	5.66844e+06	6.20843e+06
P60953	Cell division control protein 42 homolog	CDC42	0	62.298	63	10	181	9	191	21.2	6.55	3703	0	1.46116e+08	1.54413e+08	1.53939e+08	1.38349e+08	1.41626e+08	1.29729e+08	1.41786e+08	1.28091e+08	1.37983e+08	1.31631e+08	1.3079e+08	1.278e+08
Q9NUQ6	SPATS2-like protein	SPATS2L	0	62.277	20	9	56	9	558	61.7	9.64	1744	0	4.06538e+06	1.60665e+06	4.9002e+06	7.7536e+06	1.28047e+07	9.15126e+06	1.02212e+07	3.88589e+06	5.82906e+06	1.73124e+06	9.93772e+06	2.6632e+06
Q92990	Glomulin	GLMN	0	62.252	27	12	52	12	594	68.2	5.33	1163	0	7.49402e+06	7.81741e+06	5.95013e+06	6.10448e+06	9.28298e+06	5.65465e+06	6.06788e+06	7.29688e+06	5.87442e+06	7.93465e+06	5.3058e+06	1.67161e+07
P29218	Inositol monophosphatase 1	IMPA1	0	62.17	46	11	116	11	277	30.2	5.26	2671	0	3.99188e+07	4.77848e+07	3.67942e+07	5.38633e+07	4.43676e+07	4.09553e+07	5.10272e+07	5.27437e+07	4.73091e+07	4.549e+07	5.1046e+07	3.78903e+07
P52333	Tyrosine-protein kinase JAK3	JAK3	0	62.154	21	14	43	14	1124	125	7.18	356	0	8.7611e+06	8.48155e+06	7.34965e+06	7.27462e+06	7.30713e+06	5.91685e+06	8.27038e+06	6.59758e+06	8.39425e+06	8.1358e+06	7.96316e+06	5.92555e+06
Q53GQ0	Very-long-chain 3-oxoacyl-CoA reductase	HSD17B12	0	62.131	48	11	122	11	312	34.3	9.32	2862	0	4.17579e+07	3.95361e+07	4.54234e+07	4.81219e+07	6.0522e+07	5.54771e+07	5.10403e+07	6.17262e+07	4.94427e+07	4.84913e+07	5.35605e+07	4.50142e+07
P16219	Short-chain specific acyl-CoA dehydrogenase, mitochondrial	ACADS	0	62.116	29	7	49	7	412	44.3	7.99	1441	0	1.69694e+07	1.08731e+07	1.18706e+07	1.62235e+07	1.72024e+07	1.39278e+07	1.60468e+07	1.46465e+07	1.50678e+07	1.82227e+07	1.38007e+07	1.59519e+07
O60306	RNA helicase aquarius	AQR	0	62.063	11	13	89	12	1485	171.2	6.37	1561	0	3.19071e+07	4.54897e+07	3.52003e+07	3.28336e+07	3.21926e+07	5.01278e+07	3.57236e+07	4.46786e+07	3.50737e+07	3.31314e+07	3.38413e+07	3.17948e+07
Q5JTZ9	Alanine--tRNA ligase, mitochondrial	AARS2	0	62.049	18	14	68	14	985	107.3	6.27	697	0	9.84571e+06	1.10688e+07	1.0955e+07	9.36562e+06	8.92254e+06	1.01346e+07	1.18338e+07	9.01636e+06	7.27818e+06	3.52662e+06	9.01474e+06	8.80383e+06
Q8N7H5	RNA polymerase II-associated factor 1 homolog	PAF1	0	61.961	29	12	98	12	531	59.9	4.63	2055	0	9.33904e+06	6.2419e+06	1.00775e+07	1.33282e+07	1.19845e+07	9.43526e+06	1.26397e+07	9.95883e+06	9.68572e+06	9.60137e+06	8.21633e+06	1.06696e+07
P99999	Cytochrome c	CYCS	0	61.842	62	8	97	8	105	11.7	9.57	3260	0	1.10662e+08	1.18739e+08	1.28917e+08	1.10613e+08	8.31287e+07	1.09451e+08	1.23946e+08	1.25132e+08	1.0145e+08	1.16439e+08	1.16281e+08	9.51901e+07
Q15126	Phosphomevalonate kinase	PMVK	0	61.822	68	10	79	10	192	22	5.73	1897	0	2.97433e+07	2.33952e+07	2.27955e+07	2.29811e+07	3.12225e+07	1.93762e+07	2.46129e+07	2.66747e+07	2.42883e+07	2.67623e+07	1.94346e+07	1.87458e+07
P26440	Isovaleryl-CoA dehydrogenase, mitochondrial	IVD	0	61.673	33	11	116	11	426	46.6	8.05	2203	0	2.95791e+07	2.19604e+07	4.19322e+07	2.73445e+07	2.482e+07	2.40708e+07	2.39616e+07	2.73661e+07	3.28265e+07	2.29516e+07	3.75298e+07	2.89499e+07
Q92879	CUGBP Elav-like family member 1	CELF1	0	61.548	23	11	94	10	486	52	8.46	1761	1	2.08097e+07	2.14352e+07	1.82919e+07	2.40332e+07	2.70696e+07	2.44536e+07	2.20745e+07	2.39848e+07	2.49288e+07	2.39594e+07	27161218	2.31576e+07
P30511	HLA class I histocompatibility antigen, alpha chain F	HLA-F	0	61.543	37	8	59	7	346	39	5.57	1337	0	1.78435e+07	3.94568e+06	6.04162e+06	8.6803e+06	1.0115e+07	1.47233e+07	1.03583e+07	4.31396e+06	1.11279e+07	1.91828e+06	8.51623e+06	4.62384e+06
P30038	Delta-1-pyrroline-5-carboxylate dehydrogenase, mitochondrial	ALDH4A1	0	61.541	31	12	69	12	563	61.7	8.07	1356	0	7.68631e+06	1.4357e+07	1.81675e+07	1.5813e+07	1.2507e+07	1.39241e+07	1.51798e+07	9.8245e+06	1.38381e+07	1.75577e+07	6.4204e+06	9.23793e+06
O00584	Ribonuclease T2	RNASET2	0	61.489	41	11	92	11	256	29.5	7.08	1745	0	1.44292e+07	2.62551e+07	5.04637e+07	6.30308e+07	4.03991e+07	4.50575e+07	6.65846e+07	3.19748e+07	5.22852e+07	2.48598e+07	6.48831e+07	5.71726e+07
Q9Y4E1	WASH complex subunit 2C	WASHC2C	0	61.479	16	12	49	12	1320	144.8	4.79	1344	0	9.10252e+06	6.41064e+06	7.51748e+06	1.04406e+07	8.77046e+06	8.48292e+06	9.05018e+06	8.31458e+06	8.29683e+06	6.71963e+06	9.26488e+06	6.68618e+06
P62942	Peptidyl-prolyl cis-trans isomerase FKBP1A	FKBP1A	0	61.415	73	7	95	7	108	11.9	8.16	1841	0	5.84901e+07	9.73499e+07	9.86577e+07	9.4874e+07	8.50763e+07	1.03227e+08	9.05687e+07	9.93511e+07	8.6871e+07	1.06571e+08	8.3789e+07	7.92027e+07
Q9BZF1	Oxysterol-binding protein-related protein 8	OSBPL8	0	61.348	18	12	90	12	889	101.1	6.96	1723	0	8.18192e+06	9.00677e+06	7.8282e+06	9.53809e+06	1.28696e+07	1.4285e+07	9.93925e+06	1.15399e+07	9.95937e+06	7.48694e+06	1.0797e+07	8.41013e+06
P13645	Keratin, type I cytoskeletal 10	KRT10	0	61.336	28	14	62	12	584	58.8	5.21	1140	1	3.25794e+07	3.8917e+07	3.14905e+07	3.78441e+07	5.29933e+07	6.88066e+07	4.18094e+07	6.40253e+07	3.13751e+07	4.32106e+07	3.35543e+07	6.83771e+07
Q15555	Microtubule-associated protein RP/EB family member 2	MAPRE2	0	61.249	56	13	91	12	327	37	5.57	1514	0	8.24945e+06	8.88364e+06	8.84572e+06	1.55062e+07	2.43563e+07	1.89593e+07	2.29053e+07	1.2926e+07	1.35257e+07	1.22925e+07	1.24552e+07	1.48075e+07
P38159	RNA-binding motif protein, X chromosome	RBMX	0	61.248	35	14	143	14	391	42.3	10.05	2172	0	6.31797e+07	6.2557e+07	6.03349e+07	7.94746e+07	7.47003e+07	6.91094e+07	6.44005e+07	5.97146e+07	5.78727e+07	6.84534e+07	6.91159e+07	7.3133e+07
O60784	Target of Myb protein 1	TOM1	0	61.24	31	9	34	9	492	53.8	4.7	805	0	3.68477e+06	1.46306e+07	9.40553e+06	4.4789e+06	1.44971e+06	4.01587e+06	4.19861e+06	9.83698e+06	5.47293e+06	1.1612e+07	4050156	3.16574e+06
P56537	Eukaryotic translation initiation factor 6	EIF6	0	61.185	43	6	78	6	245	26.6	4.68	2558	0	4.80698e+07	5.27672e+07	5.42631e+07	5.09742e+07	3.94163e+07	4.99229e+07	4.62843e+07	5.6136e+07	4.835e+07	5.43947e+07	5.01856e+07	5.09693e+07
P23919	Thymidylate kinase	DTYMK	0	61.171	56	13	143	13	212	23.8	8.27	2038	0	6.63289e+07	7.10689e+07	6.26262e+07	7.19409e+07	7.17372e+07	6.29853e+07	7.35788e+07	7.00902e+07	6.49098e+07	6.68354e+07	5.91953e+07	6.74458e+07
P46109	Crk-like protein	CRKL	0	61.13	42	11	114	11	303	33.8	6.74	1500	0	3.0557e+07	3.27091e+07	3.19867e+07	3.11736e+07	3.17416e+07	3.27029e+07	3.30961e+07	3.13049e+07	2.93834e+07	3.2537e+07	2.70372e+07	3.07688e+07
O43865	S-adenosylhomocysteine hydrolase-like protein 1	AHCYL1	0	61.118	27	11	82	4	530	58.9	6.89	1562	5	2.71344e+07	2.50271e+07	3.2785e+07	2.96387e+07	2.87631e+07	2.62075e+07	2.93907e+07	2.46651e+07	2.48245e+07	3.18759e+07	2.38094e+07	2.51833e+07
O43166	Signal-induced proliferation-associated 1-like protein 1	SIPA1L1	0	61.107	9	11	58	11	1804	199.9	8.19	1083	0	4.565e+06	2.20426e+06	2.7453e+06	5.24926e+06	5.77086e+06	7.48392e+06	6.11121e+06	3.30306e+06	3.78307e+06	2.58608e+06	3.14715e+06	4.93009e+06
P16401	Histone H1.5	H1-5	0	61.08	40	11	119	8	226	22.6	10.92	3299	0	6.08338e+08	2.38579e+08	3.66467e+08	4.25876e+08	4.5271e+08	2.40221e+08	2.80472e+08	2.33519e+08	2.72587e+08	5.8175e+08	4.39702e+08	4.40568e+08
Q12972	Nuclear inhibitor of protein phosphatase 1	PPP1R8	0	61.072	39	10	83	10	351	38.5	7.37	1653	0	1.94618e+07	1.96175e+07	1.98427e+07	2.31705e+07	2.0597e+07	1.71292e+07	2.04239e+07	1.84958e+07	1.97332e+07	1.98544e+07	2.12984e+07	2.03804e+07
O94905	Erlin-2	ERLIN2	0	61.058	41	10	97	9	339	37.8	5.62	2007	1	1.41022e+07	1.55885e+07	2.12264e+07	2.29007e+07	1.38388e+07	2.32657e+07	1.61627e+07	1.59218e+07	1.80068e+07	1.57503e+07	2.47665e+07	2.1999e+07
Q13442	28 kDa heat- and acid-stable phosphoprotein	PDAP1	0	60.953	38	9	80	9	181	20.6	8.87	2481	0	6.51098e+07	6.9624e+07	7.19679e+07	6.40711e+07	6.38226e+07	6.66618e+07	6.93085e+07	6.63741e+07	7.34496e+07	7.2038e+07	5.94373e+07	7.0961e+07
O15270	Serine palmitoyltransferase 2	SPTLC2	0	60.945	25	11	43	11	562	62.9	7.78	935	0	7.44872e+06	5.58478e+06	6.69133e+06	8.2161e+06	1.16018e+07	1.01847e+07	9.84466e+06	5.37127e+06	8.51569e+06	7.05429e+06	8.67067e+06	8.39928e+06
Q9NWH9	SAFB-like transcription modulator	SLTM	0	60.926	15	15	108	15	1034	117.1	7.87	957	0	2.06867e+07	2.00199e+07	2.24188e+07	2.51908e+07	2.32371e+07	1.95939e+07	2.20518e+07	2.02825e+07	1.81282e+07	2.44748e+07	2.52261e+07	2.23648e+07
Q9NP61	ADP-ribosylation factor GTPase-activating protein 3	ARFGAP3	0	60.687	24	11	73	10	516	56.9	7.36	1151	0	7.28571e+06	1.63551e+07	1.23986e+07	9.20448e+06	3.767e+06	8.51722e+06	9.39073e+06	1.44881e+07	1.53117e+07	1.55953e+07	1.08444e+07	8.6141e+06
P35813	Protein phosphatase 1A	PPM1A	0	60.612	36	12	103	10	382	42.4	5.36	2402	2	3.20279e+07	2.73809e+07	2.62774e+07	1.89708e+07	1.91377e+07	2.30736e+07	1.99347e+07	2.86382e+07	2.36743e+07	2.63216e+07	25595033	1.95008e+07
P15927	Replication protein A 32 kDa subunit	RPA2	0	60.602	50	8	89	8	270	29.2	6.15	2012	0	5.60516e+07	5.5279e+07	5.23364e+07	5.32819e+07	5.33496e+07	6.22361e+07	5.40638e+07	6.68804e+07	6.02642e+07	5.96241e+07	5.29328e+07	6.13552e+07
Q6UXN9	WD repeat-containing protein 82	WDR82	0	60.601	33	11	82	11	313	35.1	7.69	1820	0	1.46549e+07	1.79849e+07	1.33957e+07	1.76707e+07	1.9875e+07	1.69278e+07	1.75864e+07	1.39036e+07	1.80514e+07	1.38419e+07	13937191	1.71958e+07
P78417	Glutathione S-transferase omega-1	GSTO1	0	60.573	62	16	150	16	241	27.5	6.6	2266	0	1.28892e+08	1.45239e+08	1.45303e+08	1.71298e+08	1.76303e+08	1.13184e+08	1.76376e+08	1.87726e+08	1.62382e+08	1.34913e+08	1.52383e+08	1.65262e+08
Q02338	D-beta-hydroxybutyrate dehydrogenase, mitochondrial	BDH1	0	60.533	41	10	96	10	343	38.1	8.95	2404	0	2.89423e+07	2.45211e+07	2.17856e+07	1.73159e+07	2.26359e+07	1.98482e+07	2.14371e+07	2.5103e+07	1.63357e+07	2.51379e+07	2.17941e+07	1.50463e+07
P30043	Flavin reductase (NADPH)	BLVRB	0	60.518	52	6	42	6	206	22.1	7.65	1466	0	1.28968e+07	7.86833e+06	1.41865e+07	1.93502e+07	1.47774e+07	1.23261e+07	2.63205e+07	1.00247e+07	1.874e+07	1.25242e+07	2.05249e+07	2.37045e+07
P36957	Dihydrolipoyllysine-residue succinyltransferase component of 2-oxoglutarate dehydrogenase complex, mitochondrial	DLST	0	60.422	36	9	108	9	453	48.7	8.95	3407	0	9.81238e+07	8.13447e+07	8.70873e+07	7.40495e+07	8.70892e+07	7.89896e+07	7.18824e+07	8.14442e+07	8.25117e+07	7.06036e+07	6.77303e+07	6.92362e+07
P32189	Glycerol kinase	GK	0	60.408	28	14	87	14	559	61.2	6.54	1097	0	1.01804e+07	9.80702e+06	8.7822e+06	9.92915e+06	1.1707e+07	1.5486e+07	1.4707e+07	1.38706e+07	1.31792e+07	8.71796e+06	1.27882e+07	1.41178e+07
P11766	Alcohol dehydrogenase class-3	ADH5	0	60.274	37	12	120	12	374	39.7	7.49	2853	0	7.12385e+07	7.47801e+07	5.94786e+07	8.62252e+07	8.21096e+07	9.16628e+07	7.64441e+07	6.79328e+07	7.30273e+07	6.4709e+07	6.40311e+07	7.85641e+07
P60891	Ribose-phosphate pyrophosphokinase 1	PRPS1	0	60.226	48	10	88	6	318	34.8	6.98	2662	4	4.83838e+07	5.36006e+07	4.90948e+07	4.53169e+07	5.46279e+07	4.73768e+07	5.39019e+07	5.29851e+07	4.73934e+07	5.08609e+07	4.44111e+07	4.81843e+07
Q9BSJ2	Gamma-tubulin complex component 2	TUBGCP2	0	60.153	15	11	81	11	902	102.5	6.84	1552	0	7.9775e+06	7.76946e+06	5.66643e+06	7.68167e+06	1.04579e+07	8.01439e+06	9.76515e+06	7.46943e+06	6.24603e+06	8.07244e+06	7.19256e+06	6.94106e+06
P62888	60S ribosomal protein L30	RPL30	0	60.122	67	8	88	8	115	12.8	9.63	1846	0	2.37368e+08	2.13049e+08	2.11128e+08	2.16747e+08	2.31309e+08	2.15431e+08	2.4071e+08	2.01526e+08	2.06685e+08	2.17069e+08	2.00858e+08	2.2815e+08
Q13123	Protein Red	IK	0	60.1	27	11	68	11	557	65.6	6.64	990	0	1.3567e+07	1.50844e+07	1.15901e+07	1.57885e+07	1.9363e+07	1.38103e+07	1.2937e+07	1.35653e+07	1.51934e+07	1.59606e+07	1.33533e+07	1.3237e+07
P61088	Ubiquitin-conjugating enzyme E2 N	UBE2N	0	60.088	78	10	107	10	152	17.1	6.57	2576	0	3.34728e+08	3.28854e+08	2.8977e+08	3.16187e+08	3.23103e+08	3.06989e+08	2.8848e+08	3.22342e+08	3.02356e+08	3.0471e+08	3.53192e+08	2.89255e+08
Q15404	Ras suppressor protein 1	RSU1	0	60.076	61	11	84	11	277	31.5	8.65	1700	0	3.43052e+07	3.20831e+07	3.03078e+07	2.47582e+07	3.07333e+07	3.89314e+07	4.02312e+07	3.47034e+07	2.63201e+07	3.16056e+07	2.92688e+07	3.04011e+07
Q6FI81	Anamorsin	CIAPIN1	0	60.067	46	10	106	10	312	33.6	5.62	2405	0	5.3316e+07	6.29543e+07	5.63662e+07	5.70963e+07	5.20433e+07	6.14164e+07	5.98914e+07	6.75868e+07	5.62292e+07	6.12689e+07	5.05454e+07	5.27681e+07
Q96HY6	DDRGK domain-containing protein 1	DDRGK1	0	60.06	35	7	49	7	314	35.6	5.12	1831	0	8.60352e+06	7.99294e+06	8.66089e+06	9.13113e+06	7.62932e+06	8.84983e+06	8.43493e+06	6.78735e+06	1.04173e+07	7.36258e+06	8.44838e+06	8.83141e+06
P06865	Beta-hexosaminidase subunit alpha	HEXA	0	59.954	28	13	97	13	529	60.7	5.16	1271	0	9.40449e+06	1.33498e+07	1.97024e+07	2.40114e+07	1.31354e+07	1.43489e+07	1.07804e+07	1.53783e+07	1.36811e+07	1.38223e+07	1.52932e+07	1.38445e+07
P48637	Glutathione synthetase	GSS	0	59.932	32	12	136	12	474	52.4	5.92	2111	0	4.57703e+07	3.77287e+07	4.94851e+07	4.46026e+07	3.89004e+07	3.17123e+07	3.65808e+07	4.22421e+07	3.9766e+07	4.50283e+07	3.20957e+07	3.5593e+07
P55957	BH3-interacting domain death agonist	BID	0	59.928	53	8	84	8	195	22	5.44	2857	0	2.95419e+07	4.63243e+07	6.09668e+07	4.64277e+07	4.11856e+07	4.77133e+07	4.54324e+07	3.67452e+07	5.56546e+07	4.84243e+07	4.27632e+07	3.12889e+07
P01860	Immunoglobulin heavy constant gamma 3	IGHG3	0	59.925	48	13	99	5	377	41.3	7.9	1412	1		2.58271e+06				2.63435e+07				951367	3.27196e+07	306082
P62249	40S ribosomal protein S16	RPS16	0	59.923	66	13	160	13	146	16.4	10.21	2825	0	6.43599e+08	6.10161e+08	6.52063e+08	6.38625e+08	6.81954e+08	6.46427e+08	6.68253e+08	6.14855e+08	5.86156e+08	6.97405e+08	6.14219e+08	6.98848e+08
Q9Y676	28S ribosomal protein S18b, mitochondrial	MRPS18B	0	59.872	49	8	69	8	258	29.4	9.38	1894	0	1.78311e+07	1.38169e+07	1.46546e+07	1.29723e+07	1.3273e+07	1.35142e+07	1.39188e+07	1.67207e+07	1.47126e+07	1.56509e+07	1.35321e+07	1.37925e+07
O95453	Poly(A)-specific ribonuclease PARN	PARN	0	59.823	22	13	68	13	639	73.4	6.2	512	0	1.18026e+07	9.8234e+06	1.235e+07	1.57399e+07	1.53951e+07	1.3627e+07	1.57467e+07	1.31031e+07	8.36711e+06	1.18334e+07	1.24006e+07	1.27414e+07
P35269	General transcription factor IIF subunit 1	GTF2F1	0	59.782	26	10	81	10	517	58.2	7.49	2589	0	1.251e+07	1.13045e+07	1.13931e+07	1.516e+07	1.78724e+07	1.9121e+07	1.6163e+07	1.36929e+07	1.26828e+07	9.61775e+06	1.28738e+07	1.27739e+07
P35680	Hepatocyte nuclear factor 1-beta	HNF1B	0	59.782	21	8	49	8	557	61.3	7.77	1040	0	764064	300019	547366	6.49432e+06	1.18905e+07	6.61725e+06	7.26461e+06	3.48774e+06	3.03252e+06	245658	6.68347e+06	4.6325e+06
Q9Y4W2	Ribosomal biogenesis protein LAS1L	LAS1L	0	59.745	27	11	91	11	734	83	4.73	1837	0	1.21178e+07	1.01555e+07	9.60629e+06	1.06716e+07	1.31525e+07	9.50332e+06	1.02163e+07	1.28151e+07	1.05046e+07	1.2631e+07	9.56405e+06	1.15929e+07
P40692	DNA mismatch repair protein Mlh1	MLH1	0	59.692	22	13	57	13	756	84.5	5.72	1136	0	1.38829e+07	1.47155e+07	1.08845e+07	1.02943e+07	1.33753e+07	1.05342e+07	1.28373e+07	1.67966e+07	1.27152e+07	1.63692e+07	1.08436e+07	1.20413e+07
Q9Y3T9	Nucleolar complex protein 2 homolog	NOC2L	0	59.652	16	13	109	13	749	84.9	5.62	2079	0	2.69608e+07	2.42303e+07	1.83013e+07	1.84196e+07	2.32901e+07	1.80581e+07	1.8464e+07	2.61981e+07	2.39e+07	2.62985e+07	2.13195e+07	2.138e+07
P14324	Farnesyl pyrophosphate synthase	FDPS	0	59.438	29	10	83	10	419	48.2	6.15	1618	0	9.4202e+07	1.62595e+08	1.34044e+08	1.15785e+08	7.23073e+07	9.49875e+07	1.1804e+08	1.41912e+08	1.44724e+08	1.41312e+08	1.15469e+08	1.11902e+08
Q9Y5M8	Signal recognition particle receptor subunit beta	SRPRB	0	59.429	44	10	115	10	271	29.7	9.04	2079	0	4.03133e+07	5.01558e+07	5.11755e+07	4.88742e+07	3.89224e+07	3.62686e+07	4.35826e+07	5.04176e+07	5.10109e+07	4.55918e+07	4.57597e+07	4.51591e+07
P60660	Myosin light polypeptide 6	MYL6	0	59.385	54	8	140	6	151	16.9	4.65	2714	3	4.14847e+08	4.24324e+08	4.20875e+08	4.42141e+08	4.65793e+08	4.74569e+08	4.1368e+08	3.94501e+08	4.0845e+08	3.80192e+08	4.33197e+08	4.00337e+08
[truncated: 3,041 more rows]

## Sheet: Quantified protein list
Accession	Description	Gene	C9-1	C9-2	C9-3	C9-4	C9-5	C9-6	CTR1	CTR2	CTR3	CTR4	CTR5	CTR6	logFC	AveExpr	P.Value	adj.P.Val
[truncated: 4,639 more rows]

[truncated: 1 more sheets: % Phe analysis]
