# Supplementary material for: Phenylalanine-tRNA aminoacylation is compromised by ALS/FTD-associated C9orf72 C4G2 repeat RNA
Source: Nat Commun. 2023 Sep 16;14:5764. doi: 10.1038/s41467-023-41511-3 (PMC10505166; doi:10.1038/s41467-023-41511-3)
Supplement: Supplementary file 6 — Source Data [file 41467_2023_41511_MOESM6_ESM.xlsx]

## Sheet: Figure 1B
Figure 1 B - silver stained gel after RNA pull-down on nuclear (left) and cytoplasmic (right) fraction of mouse brain lysates

## Sheet: Figure 1C
Figure 1 C - western blot membranes for proteins from RNA pulldown on human brain lysates (full blots with membrane edges and ruler sizes are
also provided in uncropped data for supplemental Figure S1 C, labelled with *)

## Sheet: Figure 2B
	Antisense RNA-FARSA PLA signals in fibroblasts
	control	C9orf72	ttest
Exp1.1	0.280697	1.51938	0.00644988
Exp1.2	0.494116	1.39921
Exp1.3	0.179248	1.03026
Exp2.1	0.622198	1.3122
Exp2.2	0.553098	1.86333
Exp2.3	0.384484	2.39523
Exp2.1	1.49136	4.33686
Exp2.2	1.60007	4.19775
Exp2.3	1.39594	4.35142

## Sheet: Figure 2C
	Antisense RNA-FARSA PLA signals in lymphoblasts
	control	C9orf72	ttest
Exp1-1	4.49188	41.3461	6.09953e-07
Exp1-2	2.16492	35.629
Exp2-1	3.46782	46.7251
Exp2-2	4.58292	44.9391
Exp2-3	7.73513	41.2464
Exp3-1	6.8888	53.9915
Exp3-2	4.6289	50.2803

## Sheet: Figure 2D
	Antisense RNA-FARSA PLA signals in iPSCs
	control	C9orf72	ttest
EXP1.1	0.360967	6.18597	0.003616
EXP1.3	0.432815	5.56958
EXP2.1	0.170819	5.1265
EXP2.2	0.143951	3.10345
EXP 3.1	0.222816	4.88776
EXP 3.2	0.544974	11.1153

## Sheet: Figure 2E
Results of in vitro tRNA-Phe aminoacylation assay
Minutes	β-PheRS			α,β-PheRS			α,β-PheRS + RFP RNA - 0,04ug			α,β-PheRS + RFP RNA - 0,4 ug			α,β-PheRS + RFP RNA - 4 ug			α,β-PheRS + 32×C4G2 RNA - 0,04 ug			α,β-PheRS + 32×C4G2 RNA - 0,4 ug			α,β-PheRS + 32×C4G2 RNA - 4 ug
0	2303	2648	2928	2823	2836	2586	3009	3051	2820	3031	2825	2857	2988	2956	2993	2926	2957	2950	2908	2905	2971	2879	2747	2784
10	2933	2696	2555	28055	27260	28600	33892	31839	31977	31650	31139	30938	31489	32207	31534	10414	10541	10455	9270	9707	9298	10359	10369	10048
20	2523	2639	2592	125738	125228	131600	136510	131249	131584	133956	138215	141996	139085	140299	142205	17808	38022	16529	54196	60934	56857	59418	58947	58908
30	2641	2663	2647	184302	185422	185678	200735	195487	195865	198070	194292	191874	200574	200393	197088	111789	111373	109209	100790	98982	95819	95600	104805	102712
60	2654	2766	2839	210832	193836	203319	207372	214009	209870	210695	213086	207581	207189	209754	217514	174959	171839	168346	150605	148678	151637	171210	174378	184862
90	2791	2822	2817	215124	202340	202505	212960	208840	214058	206857	209054	204425	210017	208110	214596	171286	171885	167417	160974	161484	160958	191703	179198	175836

## Sheet: Figure 2F
	tRNA aminoacylation relative to total aminoacids content
	Control lymphoblasts				C9orf72 lymphoblasts
	C1	C2	C3	C4	C9 1	C9 2	C9 3	C9 4	ttest
Phe	0.964306	0.900743	0.951585	1.18337	0.750454	0.8262	0.804035	0.692128	0.0258585
Asn	0.825829	0.631343	1.17999	1.36284	0.501518	1.13515	0.81467	1.27152	0.781738
Leu	0.880574	0.444481	1.17647	1.49847	0.448195	0.917663	0.831887	0.929655	0.42941
Pro	0.745354	0.478995	0.648257	2.12739	0.45488	0.541061	0.589336	1.78515	0.761033

## Sheet: Figure 2G
	Level of aminoacid relative to total aminoacid content in lymphoblasts
	C1	C2	C3	C4	C5	C6	C9 1	C9 2	C9 3	C9 4	C9 5	C9 6	ttest
Phe	0.948163	1.22181	1.04841	1.20835	0.775436	0.797827	0.931241	1.11279	1.06622	0.958857	0.891703	1.06855	0.956874
Asn	0.956458	1.00205	0.91499	1.03306	0.989971	1.10347	0.904773	0.915914	0.866892	0.992097	0.929672	0.948995	0.04611
Leu	0.957071	1.13972	0.956754	1.03714	0.896608	1.0127	1.00394	1.16176	0.99393	1.01064	0.835677	0.996642	0.993844
Pro	1.02811	1.002	1.01557	1.36431	0.778109	0.811911	0.837226	1.1868	0.925458	0.742536	0.816312	0.867048	0.351756

## Sheet: Figure 3A
Click chemistry incorporation of Phe into the proteome of cells. Normalised to coomassie staining and relative to S1m
	Ex1	Ex2	Ex3	Ex4
S1	100	100	100	100		T-test	0.037
RFP	99.8574	89.1995	101.878	107.052
C4G2	73.5268	64.9916	83.3664	87.2357
Figure 3 A - SDS page gels stained with Coomassie and Alexa 555 dye - Click chemistry reaction. n.q. -not quantified because of cut in gel .

## Sheet: Figure 3B
HEK293 KD analysis of Phe-rich protein expression. Results normalised to stain free and relative to shScramble average. Ex1 for ALG10B and PXMP2 was excluded from the analysis due to cut in stain free membrane. EX3 shFARSA3 was excluded due to low KD efficiency
PXMP2
control			treated
EX2	EX3	EX4	EX2	EX3	EX4
99.6876	115.239	104.1	84.1341	79.8547	98.2365				t-test	0.0263
105.812	102.82	132.015	89.2833	93.9183	65.0895
94.5002	81.9411	63.8846	66.5339		49.2939
TSPAN5
control				treated					t-test	0.0227
EX1	EX2	EX3	EX4	EX1	EX2	EX3	EX4
188.192	116.897	72.5492	94.1569	96.9863	79.1552	81.0397	93.346
49.0001	84.7601	127.451	97.4582	62.1549	77.6976	44.9509	33.2974
62.8082	98.343		108.385	36.6783	60.5692
GOLT1B
control				treated					t-test	0.0484
EX1	EX2	EX3	EX4	EX1	EX2	EX3	EX4
97.2421	88.5379	126.916	65.6693	54.3218	105.74	62.1642	97.2689
70.6235	104.948	72.1842	121.71	98.266	88.161	75.8253
132.134	106.514	100.9	112.62	96.8088	76.9364		59.4069
ALG10B
control			treated
EX2	EX3	EX4	EX2	EX3	EX4
118.001	128.405	95.6051	76.4797	91.3427	72.4886				t-test	0.0489
92.2072	106.934	77.6044	85.7484	65.4873	105.944
89.7923	64.6615	126.79	50.2737		87.2877
GAPDH
control				treated
EX1	EX2	EX3	EX4	EX1	EX2	EX3	EX4
114.197	111.956	130.385	94.7666	107.324	125.77	136.485	76.4892		t-test	0.8973
101.684	93.7411	112.322	98.8584	98.3368	106.348	78.2049	109.315
84.1192	94.3031	57.2937	106.375	71.3876	81.4619		120.898
LMNB1
control				treated
EX1	EX2	EX3	EX4	EX1	EX2	EX3	EX4
95.1229	104.246	94.2802			89.3717	113.454	127.677		t-test	0.2491
101.957		105.72	103.05	112.249	107.327	87.9846	118.928
102.92	95.7543	80.1732	96.9495	114.976	101.929		85.4607
Figure 3 B, Figure S7 B - western blot membranes from FARSA KD HEK293 and respective uncompressed stain free images.
Ex1 for ALG10B and PXMP2 was not quantified due to cut in stain free gel. EX3 shFARSA 3 (last) was excluded due to low KD efficiency than other samples.
n.q. -not quantified lanes because of staines in antibody detection

[truncated: 25 more sheets: Figure 3C, Figure 4A, Figure 4B, Figure S1A, Figure S1-C, Figure S1-D, Figure S1-E, Figure S2-A, Figure S2-B, Figure S2-C, Figure S2-D, Figure S3, Figure S4-A, Figure S4-B, Figure S5, Figure S6B, Figure S7-A, Figure S8-A, Figure S8-B, Figure S8C …]
